# Supplementary material for: Mass spectrometry-based quantification of the cellular response to ultraviolet radiation in HeLa cells
Source: PLoS One. 2017 Nov 20;12(11):e0186806. doi: 10.1371/journal.pone.0186806 (PMC5695813; doi:10.1371/journal.pone.0186806)
Supplement: S1 Table — After UV exposure, we identified 4491 phosphorylation sites in 2153 proteins and 4367 phosphorylation sites in 2100 proteins were quantified, The quantified phosphorylated proteins were considered to be up-regulated if quantitative ratio > 2. If quantitative ratio < 0.5, they were considered as down-regulated. (XLS) [file pone.0186806.s001.xls]

## Sheet: quantification
Protein accession	Position	Amino acid	Protein names	Gene names	Score	Modified sequence	Mass error [ppm]	Charge	m/z	Intensity L	Intensity H	Ratio L/H	Type
O75592	2833	S	Probable E3 ubiquitin-protein ligase MYCBP2	MYCB2	97.525	_SKS(ph)DSYTLDPDTLR_	1.0903	2	839.372	88556000	108750000	0.5	Q1
Q8IWB9	736	S	Testis-expressed sequence 2 protein	TEX2	32.702	_HNS(ph)PSGHLTHSR_	-0.67149	3	470.541	2397800	2889200	0.5	Q1
Q969G5	62	S	Protein kinase C delta-binding protein	PRDBP	83.087	_IQS(ph)GLGALSR_	0.8868	2	541.274	14091000	15658000	0.5	Q1
Q9BVC5	193	S	Ashwin	ASHWN	98.978	_KS(ph)PSGPVKS(ph)PPLS(ph)PVGTTPVK_	-0.50435	3	767.363	591270000	120410000	0.5	Q1
O95359	1768	S	Transforming acidic coiled-coil-containing protein 2	TACC2	122.53	_APGMEGTAALHGDS(ph)PARPQQAK_	-0.68172	3	757.351	33551000	33325000	0.49	Q1
P06400	249	S	Retinoblastoma-associated protein	RB	41.088	_TAVIPINGS(ph)PR_	0.63503	2	602.808	16406000	17086000	0.49	Q1
P28290	352	S	Sperm-specific antigen 2	SSFA2	108.14	_KES(ph)SSM(ox)LATVK_	0.17656	2	638.796	28097000	41075000	0.49	Q1
Q12906	190	S	Interleukin enhancer-binding factor 3	ILF3	124.21	_VLAGETLS(ph)VNDPPDVLDR_	0.91129	2	995.48	93820000	120530000	0.49	Q1
Q14684	736	S	Ribosomal RNA processing protein 1 homolog B	RRP1B	95.409	_TPTSSPASS(ph)PLVAK_	1.8746	2	711.847	68243000	93163000	0.49	Q1
Q5QJE6	145	S	Deoxynucleotidyltransferase terminal-interacting protein 2	TDIF2	80.729	_ESYTEEIVS(ph)EAES(ph)HVSGISR_	0.41673	3	790.324	18629000	20695000	0.49	Q1
Q5T0B9	404	S	Zinc finger protein 362	ZN362	48.616	_HTVVEHLVSHHS(ph)PQR_	-0.79838	4	461.474	34920000	43224000	0.49	Q1
Q7KZ85	1535	S	Transcription elongation factor SPT6	SPT6H	94.275	_T(ph)RTPAS(ph)INATPANINLADLTR_	0.58452	3	790.712	28966000	28824000	0.49	Q1
Q9ULT0	647	S	Tetratricopeptide repeat protein 7A	TTC7A	79.885	_DGS(ph)FGEGLTMK_	-0.46755	2	611.246	9998200	12667000	0.49	Q1
Q9UPN4	114	S	5-azacytidine-induced protein 1	AZI1	104.66	_KRPAS(ph)LSTAPSEK_	3.1982	3	484.58	9538100	10318000	0.49	Q1
P15822	1158	S	Zinc finger protein 40	ZEP1	60.901	_AS(ph)PVSFQELNR_	-0.36249	2	664.306	35700000	45296000	0.48	Q1
P23528	3	S	Cofilin-1	COF1	74.296	_(ac)AS(ph)GVAVSDGVIK_	0.65091	2	612.797	65639000	97807000	0.48	Q1
P51532	613	S	Transcription activator BRG1	SMCA4	30.875	_KAENAEGQTPAIGPDGEPLDETS(ph)QMS(ph)DLPVK_	-0.94206	3	1128.82	22703000	28706000	0.48	Q1
P57059	435	S	Serine/threonine-protein kinase SIK1	SIK1	140.2	_PVS(ph)PSSLLDTAISEEAR_	1.7063	2	926.44	28618000	44527000	0.48	Q1
Q5VZL5	1071	S	Zinc finger MYM-type protein 4	ZMYM4	77.576	_TLSQGESQTS(ph)EHELFLDTK_	-0.68734	2	1115.5	24504000	34222000	0.48	Q1
Q6PJI9	603	S	WD repeat-containing protein 59	WDR59	82.417	_LYSGS(ph)PTR_	1.1185	2	480.713	13364000	19001000	0.48	Q1
Q8IZA0	978	S	Dyslexia-associated protein KIAA0319-like protein	K319L	69.088	_ILDATDQES(ph)LELKPTSR_	-0.0662	3	665.993	26954000	45956000	0.48	Q1
P01106	62	S	N-myc proto-oncogene protein	MYCN	78.554	_FELLPTPPLS(ph)PSR_	0.088145	2	767.389	29316000	24064000	0.47	Q1
P17252	226	S	Protein kinase C alpha type	KPCA	124.29	_STLNPQWNES(ph)FTFK_	0.58175	2	889.893	36349000	58466000	0.47	Q1
P18669	31	S	Phosphoglycerate mutase 1	PGAM1	76.889	_FSGWYDADLS(ph)PAGHEEAK_	-3.2112	2	1030.43	8612700	14052000	0.47	Q1
Q5SW79	359	S	Centrosomal protein of 170 kDa	CE170	95.662	_S(ph)IKS(ph)DVPVYLK_	0.73714	2	704.83	14422000	17652000	0.47	Q1
Q8IYB3	234	S	Serine/arginine repetitive matrix protein 1	SRRM1	63.225	_VKEPS(ph)VQEATSTSDILK_	0.96542	2	956.469	22953000	36099000	0.47	Q1
Q99590	802	S	Protein SCAF11	SCAFB	212.63	_FHS(ph)PSTTWS(ph)PNK_	0.11181	2	774.8	680200000	505340000	0.47	Q1
Q9H019	238	S	Mitochondrial fission regulator 1-like	MFR1L	74.649	_ASS(ph)FADMMGILK_	-0.80806	2	675.795	275560000	373030000	0.47	Q1
P49756	703	S	RNA-binding protein 25	RBM25	96.793	_LPVDSVFNKFEDEDS(ph)DDVPR_	0.48049	3	801.684	20422000	31312000	0.46	Q1
Q641Q2	333	S	WASH complex subunit FAM21C	FA21C	149.93	_RTPS(ph)DDEEDNLFAPPK_	0.016948	2	955.912	41170000	58050000	0.46	Q1
Q641Q2	802	S	WASH complex subunit FAM21C	FA21C	62.582	_TVLS(ph)LFDEEEDKM(ox)EDQNIIQAPQK_	-0.05964	3	972.779	22547000	33626000	0.46	Q1
Q9Y6G9	510	S	Cytoplasmic dynein 1 light intermediate chain 1	DC1L1	90.592	_KPVTVS(ph)PTTPTSPTEGEAS_	1.1051	2	983.456	42043000	71817000	0.46	Q1
Q16659	189	S	Mitogen-activated protein kinase 6	MK06	100.69	_GHLS(ph)EGLVTK_	0.83488	2	560.774	19382000	34360000	0.45	Q1
Q1ED39	42	S	Lysine-rich nucleolar protein 1	KNOP1	148.52	_YSVLNNDDYFADVS(ph)PLR_	-0.97364	2	1034.46	66477000	83895000	0.45	Q1
Q5VZK9	968	S	Leucine-rich repeat-containing protein 16A	LR16A	105.57	_RSS(ph)GFISELPSEEGK_	0.19017	3	568.261	67937000	98630000	0.45	Q1
Q9H4A3	1261	S	Serine/threonine-protein kinase WNK1	WNK1	65.329	_FIVS(ph)PVPESR_	-0.53027	2	605.797	23106000	30528000	0.45	Q1
Q9UGU0	1005	S	Transcription factor 20	TCF20	75.743	_GRS(ph)PSQYHDFAEK_	0.29713	3	534.563	37060000	60358000	0.45	Q1
Q9UQ35	1318	S	Serine/arginine repetitive matrix protein 2	SRRM2	57.629	_ELS(ph)NS(ph)PLRENS(ph)FGSPLEFR_	0.4212	3	806.997	122930000	89091000	0.45	Q1
P52943	115	S	Cysteine-rich protein 2	CRIP2	85.764	_ASS(ph)VTTFTGEPNTCPR_	2.5336	2	902.882	52392000	74303000	0.44	Q1
P98174	82	S	FYVE, RhoGEF and PH domain-containing protein 1	FGD1	71.279	_VLPCGPS(ph)PQHHR_	0.37865	2	732.832	11831000	17778000	0.44	Q1
Q0JRZ9	533	S	FCH domain only protein 2	FCHO2	66.959	_GPS(ph)PVS(ph)LGNQDTLPVAVALTESVNAYFK_	1.0168	3	1012.15	13811000	16561000	0.44	Q1
Q0JRZ9	536	S	FCH domain only protein 2	FCHO2	66.959	_GPS(ph)PVS(ph)LGNQDTLPVAVALTESVNAYFK_	1.0168	3	1012.15	13811000	16561000	0.44	Q1
Q5VZ89	1089	S	DENN domain-containing protein 4C	DEN4C	69.721	_STS(ph)LSALVR_	0.38296	2	507.255	56308000	73762000	0.44	Q1
P27348	37	S	14-3-3 protein theta	1433T	34.432	_AVTEQGAELS(ph)NEER_	2.1165	2	806.846	65929000	86444000	0.43	Q1
Q00613	303	S	Heat shock factor protein 1	HSF1	83.252	_VKEEPPS(ph)PPQSPR_	1.9669	2	764.364	82205000	109530000	0.43	Q1
Q3B726	328	S	DNA-directed RNA polymerase I subunit RPA43	RPA43	50.305	_HSEEAEFTPPLKCS(ph)PK_	1.0726	3	646.289	47257000	85673000	0.43	Q1
Q86TC9	101	S	Myopalladin	MYPN	122.7	_RLS(ph)PDQMK_	-0.094512	2	527.741	275320000	423880000	0.43	Q1
Q99618	87	S	Cell division cycle-associated protein 3	CDCA3	66.387	_TSSGDPPS(ph)PLVK_	-0.48839	2	632.795	25817000	57109000	0.43	Q1
P23511	326	S	Nuclear transcription factor Y subunit alpha	NFYA	108.05	_EKDS(ph)PHMQDPNQADEEAMTQIIR_	-0.19859	3	921.73	67620000	95991000	0.42	Q1
Q15149	4613	S	Plectin	PLEC	92.287	_GYYS(ph)PYSVSGSGSTAGSR_	2.3668	2	931.883	26633000	40486000	0.42	Q1
Q9NV56	195	S	MRG/MORF4L-binding protein	MRGBP	228.46	_VLTANSNPSS(ph)PSAAK_	-0.58504	2	762.359	117570000	166120000	0.42	Q1
Q9UKV3	561	S	Apoptotic chromatin condensation inducer in the nucleus	ACINU	85.163	_RAS(ph)HTLLPSHR_	-2.4793	2	677.841	197080000	233770000	0.42	Q1
P08195	165	S	4F2 cell-surface antigen heavy chain	4F2	153.41	_FTGLS(ph)KEELLK_	0.58013	2	672.844	63174000	101250000	0.41	Q1
Q53EL6	94	S	Programmed cell death protein 4	PDCD4	99.844	_SGLTVPTS(ph)PK_	0.18229	2	533.763	698460000	1286600000	0.41	Q1
Q6PJ61	240	S	F-box only protein 46	FBX46	67.76	_VAEAVAHFEAQRDS(ph)PPTK_	-0.94438	3	678.321	35451000	35397000	0.41	Q1
Q9BQG0	1186	S	Myb-binding protein 1A	MBB1A	128.48	_RKS(ph)EDGTPAEDGTPAATGGSQPPSMGR_	0.11999	3	913.068	49842000	23296000	0.41	Q1
Q9H7D0	1834	S	Dedicator of cytokinesis protein 5	DOCK5	109.07	_NS(ph)TELAPPLPVR_	0.87447	2	687.345	51926000	90912000	0.41	Q1
Q9ULL5	44	S	Proline-rich protein 12	PRR12	67.646	_SHGLEPAAPS(ph)PR_	-1.0709	2	649.798	33772000	28256000	0.41	Q1
P50443	16	S	Sulfate transporter	S26A2	46.065	_DS(ph)AEGNDSYPSGIHLELQR_	-0.25564	3	723.315	16254000	23078000	0.4	Q1
Q14676	1086	S	Mediator of DNA damage checkpoint protein 1	MDC1	65.223	_QDGS(ph)QEAPEAPLSSELEPFHPK_	0.31849	3	825.035	37130000	59888000	0.4	Q1
Q6P0Q8	1447	S	Microtubule-associated serine/threonine-protein kinase 2	MAST2	46.704	_EVS(ph)PLEVVGAR_	0.87229	2	618.305	13090000	9070600	0.4	Q1
Q7Z309	119	S	Protein FAM122B	F122B	78.554	_IDFTPVSPAPS(ph)PTR_	0.88686	2	782.874	479510000	251080000	0.4	Q1
Q7Z6E9	1179	S	E3 ubiquitin-protein ligase RBBP6	RBBP6	145.04	_LEVTEIVKPS(ph)PK_	-0.1298	2	710.378	409570000	681450000	0.4	Q1
Q8N163	675	S	Cell cycle and apoptosis regulator protein 2	CCAR2	153.87	_S(ph)VAS(ph)NQS(ph)EMEFSSLQDMPK_	-0.16815	2	1177.92	216190000	313860000	0.4	Q1
Q9BTC0	1040	S	Death-inducer obliterator 1	DIDO1	132.84	_S(ph)PPEGDTTLFLSR_	0.21702	2	750.343	219190000	519630000	0.4	Q1
Q9UIG0	349	S	Tyrosine-protein kinase BAZ1B	BAZ1B	66.92	_SLSGS(ph)PLK_	-0.10407	2	434.712	216700000	431210000	0.4	Q1
Q9Y4H2	1176	S	Insulin receptor substrate 2	IRS2	116.96	_HNSAS(ph)VENVSLR_	-1.7989	2	696.817	72030000	120870000	0.4	Q1
Q4VC44	503	S	FLYWCH-type zinc finger-containing protein 1	FWCH1	70.563	_GS(ph)PGGPEFLK_	0.27162	2	534.742	37496000	122210000	0.39	Q1
Q9H4G0	648	S	Band 4.1-like protein 1	E41L1	114.37	_DKS(ph)DS(ph)DTEGLLFSR_	-0.5645	2	865.34	48888000	75462000	0.39	Q1
Q9P219	668	S	Protein Daple	DAPLE	28.333	_VEALEHES(ph)QGLQLENR_	-2.2948	2	966.447	16658000	28013000	0.39	Q1
Q9Y2D5	152	S	A-kinase anchor protein 2	AKAP2	82.302	_DALGDSLQVPVS(ph)PSSTTSSR_	0.15349	3	695.323	196870000	262630000	0.39	Q1
P27816	1073	S	Microtubule-associated protein 4	MAP4	85.518	_VGS(ph)LDNVGHLPAGGAVK_	-1.4086	2	835.917	100090000	195120000	0.38	Q1
P52701	261	S	DNA mismatch repair protein Msh6	MSH6	55.662	_VISDSESDIGGS(ph)DVEFKPDTK_	-1.6363	3	769.009	69495000	101740000	0.38	Q1
Q7Z5L9	457	S	Interferon regulatory factor 2-binding protein 2	I2BP2	85.443	_NSNS(ph)PPSPSSM(ox)NQR_	0.085039	2	799.817	52847000	47944000	0.38	Q1
Q92766	1167	S	Ras-responsive element-binding protein 1	RREB1	103.12	_ANS(ph)GGVDLDSSGEFASIEK_	-1.2609	2	981.92	27140000	54092000	0.38	Q1
Q99958	219	S	Forkhead box protein C2	FOXC2	69.979	_SEAAS(ph)PALPVITK_	0.70668	2	682.347	22327000	49759000	0.38	Q1
Q9Y490	425	S	Talin-1	TLN1	83.567	_SKDHFGLEGDEESTM(ox)LEDSVS(ph)PK_	-0.81933	3	878.37	33147000	64683000	0.38	Q1
O14683	14	S	Tumor protein p53-inducible protein 11	P5I11	55.353	_KHS(ph)QTDLVSR_	0.6406	3	417.534	2337000	4650900	0.37	Q1
O94880	25	S	PHD finger protein 14	PHF14	101.72	_QVKPLAASLLEALDYDS(ph)S(ph)DDSDFK_	0.22222	3	929.74	55274000	124710000	0.37	Q1
O94880	26	S	PHD finger protein 14	PHF14	101.72	_QVKPLAASLLEALDYDS(ph)S(ph)DDSDFK_	0.22222	3	929.74	55274000	124710000	0.37	Q1
Q14004	525	S	Cyclin-dependent kinase 13	CDK13	82.865	_IEHAPS(ph)PSSGGTLK_	-0.6331	3	487.564	130890000	255870000	0.37	Q1
Q9H2U2	317	S	Inorganic pyrophosphatase 2, mitochondrial	IPYR2	129.29	_SLVESVSSS(ph)PNK_	-1.2884	2	657.303	250960000	342410000	0.37	Q1
Q9UGU0	1361	S	Transcription factor 20	TCF20	99.136	_ITS(ph)PNIR_	0.24182	2	440.718	28770000	54162000	0.37	Q1
O43432	232	S	Eukaryotic translation initiation factor 4 gamma 3	IF4G3	90.397	_QEEKPKPDPVLKS(ph)PS(ph)PVLR_	0.35828	3	768.718	90263000	44625000	0.36	Q1
Q15154	110	S	Pericentriolar material 1 protein	PCM1	88.338	_INFS(ph)DLDQR_	-0.27317	2	594.258	9319400	12818000	0.36	Q1
Q76I76	38	S	Protein phosphatase Slingshot homolog 2	SSH2	34.75	_SIS(ph)ES(ph)FLTVK_	0.62472	2	635.772	19103000	37171000	0.36	Q1
Q86UE4	308	S	Protein LYRIC	LYRIC	107.74	_WNSVS(ph)PASAGK_	0.95584	2	592.261	42588000	133440000	0.36	Q1
Q9H4G0	650	S	Band 4.1-like protein 1	E41L1	195.96	_DKSDS(ph)DTEGLLFSR_	-0.28667	2	825.356	130770000	201320000	0.36	Q1
O15173	104	S	Membrane-associated progesterone receptor component 2	PGRC2	85.355	_DFS(ph)LEQLR_	-0.19471	2	544.245	7754100	10483000	0.35	Q1
P04792	86	S	Heat shock protein beta-1	HSPB1	43.798	_QLSSGVS(ph)EIR_	2.2462	2	578.274	4405700	10651000	0.35	Q1
Q12888	523	S	Tumor suppressor p53-binding protein 1	TP53B	155.79	_LM(ox)LSTSEYS(ph)QS(ph)PK_	0.20189	2	823.825	193610000	211570000	0.34	Q1
Q641Q2	1179	S	WASH complex subunit FAM21C	FA21C	92.463	_SPM(ox)FPALGEAS(ph)S(ph)DDDLFQSAK_	-0.087049	3	796.983	83777000	94760000	0.34	Q1
P55201	75	S	Peregrin	BRPF1	69.03	_PANKQS(ph)PSPSEVSQSPGR_	0.59224	3	644.965	9703800	24526000	0.33	Q1
Q12888	525	S	Tumor suppressor p53-binding protein 1	TP53B	174.52	_LM(ox)LSTSEYS(ph)QS(ph)PK_	0.20189	2	823.825	274750000	382830000	0.33	Q1
Q6P4E1	366	S	Protein CASC4	CASC4	114.89	_FFDENES(ph)PVDPQHGSK_	-0.82091	2	956.891	50207000	126080000	0.33	Q1
Q86WB0	354	S	Nuclear-interacting partner of ALK	NIPA	122.39	_S(ph)WDSSSPVDRPEPEAASPTTR_	-0.49338	3	784.676	135310000	271080000	0.33	Q1
Q9Y6D5	227	S	Brefeldin A-inhibited guanine nucleotide-exchange protein 2	BIG2	222.68	_PQS(ph)PVIQAAAVS(ph)PK_	-0.59973	2	776.862	588660000	688710000	0.33	Q1
Q6ZRV2	925	S	Protein FAM83H	FA83H	74.783	_RSS(ph)PVPPVPER_	0.20106	2	650.824	88244000	64779000	0.32	Q1
Q8NEZ4	2811	S	Histone-lysine N-methyltransferase 2C	KMT2C	76.341	_TLVLSDKHS(ph)PQK_	-0.065888	2	716.863	9918600	12399000	0.32	Q1
Q8WWN8	1444	S	Arf-GAP with Rho-GAP domain, ANK repeat and PH domain-containing protein 3	ARAP3	82.85	_S(ph)LDQPFLSK_	0.053534	2	557.763	22473000	42992000	0.3	Q1
Q9BZF1	14	S	Oxysterol-binding protein-related protein 8	OSBL8	132.47	_(ac)MEGGLADGEPDRTS(ph)LLGDSK_	-0.81323	2	1085.47	33825000	75319000	0.3	Q1
Q92541	58	S	RNA polymerase-associated protein RTF1 homolog	RTF1	119.42	_VVIDS(ph)DT(ph)EDS(ph)GS(ph)DENLDQELLSLAK_	-0.57604	2	1506.57	1329700000	958620000	0.29	Q1
Q92541	60	S	RNA polymerase-associated protein RTF1 homolog	RTF1	119.42	_VVIDS(ph)DT(ph)EDS(ph)GS(ph)DENLDQELLSLAK_	-0.57604	2	1506.57	1329700000	958620000	0.29	Q1
Q12888	294	S	Tumor suppressor p53-binding protein 1	TP53B	158.91	_S(ph)PEPEVLSTQEDLFDQSNK_	0.36902	2	1121.99	256350000	630700000	0.28	Q1
Q9H4G0	546	S	Band 4.1-like protein 1	E41L1	111.64	_LPSSPASPS(ph)PKGT(ph)PEK_	0.47281	2	870.386	61760000	164200000	0.28	Q1
Q9UK61	979	S	Protein FAM208A	F208A	148.69	_SS(ph)DYQFPSS(ph)PFTDTLK_	0.37064	2	990.389	119180000	91354000	0.28	Q1
O75333	257	S	T-box transcription factor TBX10	TBX10	45.653	_ESDLDS(ph)WPVAPR_	3.3474	2	726.314	14728000	42798000	0.27	Q1
Q92614	83	S	Unconventional myosin-XVIIIa	MY18A	67.76	_VASGSDLHLTDIDS(ph)DSNR_	-0.11862	3	661.288	33392000	87484000	0.26	Q1
Q9ULL5	314	S	Proline-rich protein 12	PRR12	86.095	_SRPALS(ph)PLGDIDFCPPNPGPDGPR_	-0.76978	3	871.404	45863000	118810000	0.26	Q1
Q14160	1309	S	Protein scribble homolog	SCRIB	40.288	_MAESPCSPSGQQPPSPPS(ph)PDELPANVK_	-1.4816	3	962.089	8767500	43417000	0.25	Q1
Q9BUR4	85	S	Telomerase Cajal body protein 1	WAP53	158.64	_EGDPVSLSTPLETEFGS(ph)PSELS(ph)PR_	0.23775	2	1346.08	184290000	167020000	0.25	Q1
Q8N7Z5	481	S	Putative ankyrin repeat domain-containing protein 31	ANR31	55.676	_ISLHS(ph)INR_	0.34675	2	510.255	15152000	19560000	0.24	Q1
Q92614	2043	S	Unconventional myosin-XVIIIa	MY18A	179.09	_YSHSYLSDS(ph)DTEAK_	0.38486	2	841.833	24946000	64026000	0.24	Q1
Q96PK6	620	S	RNA-binding protein 14	RBM14	89.805	_LSES(ph)QLSFR_	0.4375	2	573.763	12008000	22500000	0.23	Q1
Q9NXL9	663	S	DNA helicase MCM9	MCM9	59.709	_LQNQSVHQS(ph)QPR_	-0.25175	3	501.235	14744000	18472000	0.23	Q1
Q7Z3B3	991	S	KAT8 regulatory NSL complex subunit 1	KANL1	54.15	_S(ph)PISPELHSAPLTPVAR_	0.73331	3	617.984	6413700	20563000	0.22	Q1
P42166	354	S	Lamina-associated polypeptide 2, isoform alpha	LAP2A	114.73	_SHISDQSPLS(ph)SK_	0.77266	2	683.306	58944000	302570000	0.21	Q1
O75143	361	S	Autophagy-related protein 13	ATG13	48.623	_AS(ph)PHDVLETIFVR_	1.5849	2	782.382	24926000	71082000	0.2	Q1
P46100	889	S	Transcriptional regulator ATRX	ATRX	99.064	_ETFS(ph)SAEGTVDKDTTIMELR_	0.14345	3	770.678	28841000	86704000	0.19	Q1
Q9NTI5	1182	S	Sister chromatid cohesion protein PDS5 homolog B	PDS5B	85.595	_GRLDS(ph)SEMDHS(ph)ENEDYTMSSPLPGK_	0.08673	3	981.38	521060000	651480000	0.19	Q1
Q63ZY3	323	S	KN motif and ankyrin repeat domain-containing protein 2	KANK2	24.303	_QADPQPQAWPPPDS(ph)PVR_	0.065588	3	655.967	41954000	273630000	0.17	Q1
P40855	35	S	Peroxisomal biogenesis factor 19	PEX19	50.255	_AKPS(ph)PAPPSTTTAPDASGPQK_	0.75618	3	696	31923000	145100000	0.15	Q1
Q8IYB3	695	S	Serine/arginine repetitive matrix protein 1	SRRM1	153.7	_APQTSS(ph)SPPPVR_	-0.03962	2	652.306	67844000	456050000	0.15	Q1
A0FGR8	739	S	Extended synaptotagmin-2	ESYT2	32.243	_SSS(ph)S(ph)LLASPGHISVK_	1.0937	2	815.368	28898000	135450000	0.14	Q1
O00151	130	S	PDZ and LIM domain protein 1	PDLI1	107.33	_SAM(ox)PFTAS(ph)PASSTTAR_	0.11376	2	839.861	50833000	330740000	0.14	Q1
Q9Y618	1487	S	Nuclear receptor corepressor 2	NCOR2	72.434	_SLIGS(ph)PGR_	1.0643	2	433.71	101170000	804080000	0.14	Q1
O60716	349	S	Catenin delta-1	CTND1	41.621	_GSLAS(ph)LDSLR_	-0.35671	2	549.763	8979900	11549000	0.13	Q1
P29317	579	S	Ephrin type-A receptor 2	EPHA2	79.659	_S(ph)EQLKPLK_	1.255	2	511.768	16363000	68338000	0.13	Q1
Q13425	110	S	Beta-2-syntrophin	SNTB2	66.826	_GPAGEAGAS(ph)PPVRR_	0.22351	3	467.893	99781000	328620000	0.12	Q1
Q8TC44	321	S	POC1 centriolar protein homolog B	POC1B	68.088	_LHFDS(ph)PPHLLDIYPR_	0.66437	3	633.977	11024000	48726000	0.11	Q1
P49407	202	S	Beta-arrestin-1	ARRB1	23.373	_PLHLEAS(ph)LDK_	-0.38994	3	401.532	8422300	72209000	0.1	Q1
Q13017	590	S	Rho GTPase-activating protein 5	RHG05	74.89	_LYHDS(ph)TNIDK_	-2.8377	2	643.277	24519000	125400000	0.1	Q1
O15446	490	S	DNA-directed RNA polymerase I subunit RPA34	RPA34	66.1	_MPETVPQEEMPGPPLNSES(ph)GEEAPTGR_	2.5118	3	982.756	24146000	102860000	0.09	Q1
Q12996	333	S	Cleavage stimulation factor subunit 3	CSTF3	60.828	_AIS(ph)T(ph)LLK_	0.062074	2	453.211	1285700	14509000	0.09	Q1
Q76I76	1227	S	Protein phosphatase Slingshot homolog 2	SSH2	86.288	_SLSHS(ph)PGVVK_	0.20784	2	545.768	6307800	46890000	0.06	Q1
Q9H9C1	121	S	Spermatogenesis-defective protein 39 homolog	SPE39	98.627	_TRPGS(ph)FQSLSDALSDTPAK_	-1.5834	2	1029.48	28593000	465000000	0.05	Q1
Q86X10	379	T	Ral GTPase-activating protein subunit beta	RLGPB	102.43	_LSM(ox)PQSAAVSTT(ph)PPHNR_	0.73899	3	630.624	67678000	78674000	0.5	Q1
Q8WWY3	455	T	U4/U6 small nuclear ribonucleoprotein Prp31	PRP31	114.62	_S(ph)SGTASSVAFT(ph)PLQGLEIVNPQAAEK_	-0.1204	2	1381.64	343960000	535870000	0.5	Q1
Q92597	366	T	Protein NDRG1	NDRG1	115.05	_SHT(ph)SEGAHLDITPNSGAAGNSAGPK_	0.11219	3	819.366	233500000	307640000	0.5	Q1
Q92785	176	T	Zinc finger protein ubi-d4	REQU	128.91	_ILEPDDFLDDLDDEDYEEDT(ph)PK_	-0.089359	2	1361.05	53362000	77141000	0.49	Q1
Q03252	14	T	Lamin-B2	LMNB2	116.78	_AGGPAT(ph)PLSPTR_	1.1325	2	602.79	90666000	105370000	0.48	Q1
Q9UP95	983	T	Solute carrier family 12 member 4	S12A4	80.688	_IQMT(ph)WTR_	-0.79067	2	508.225	13035000	22770000	0.47	Q1
Q5QJE6	610	T	Deoxynucleotidyltransferase terminal-interacting protein 2	TDIF2	78.548	_AVIT(ph)PDFEK_	-0.12003	2	550.257	99813000	234450000	0.46	Q1
O75533	223	T	Splicing factor 3B subunit 1	SF3B1	55.986	_LSSWDQAET(ph)PGHT(ph)PSLR_	-0.64144	2	1021.42	15422000	17790000	0.44	Q1
O75533	227	T	Splicing factor 3B subunit 1	SF3B1	55.986	_LSSWDQAET(ph)PGHT(ph)PSLR_	-0.64144	2	1021.42	15422000	17790000	0.44	Q1
O94906	275	T	Pre-mRNA-processing factor 6	PRP6	49.765	_GYLT(ph)DLNSM(ox)IPTHGGDINDIK_	-1.3847	3	790.694	30292000	46459000	0.44	Q1
Q9BYW2	1853	T	Histone-lysine N-methyltransferase SETD2	SETD2	149.31	_AHT(ph)PLNTPDPSTK_	0.90403	2	729.835	75521000	212380000	0.43	Q1
Q16630	404	T	Cleavage and polyadenylation specificity factor subunit 6	CPSF6	62.442	_EMDT(ph)ARTPLSEAEFEEIMNR_	-0.88907	3	817.019	12110000	8664600	0.42	Q1
P28482	185	T	Mitogen-activated protein kinase 1	MK01	130.16	_VADPDHDHTGFLT(ph)EY(ph)VATR_	0.13949	3	768.651	51248000	100190000	0.4	Q1
Q14839	1553	T	Chromodomain-helicase-DNA-binding protein 4	CHD4	55.871	_TPTPSTPGDTQPNT(ph)PAPVPPAEDGIK_	0.063852	2	1333.12	52840000	142670000	0.39	Q1
O75976	1370	T	Carboxypeptidase D	CBPD	149.54	_SLLSHEFQDET(ph)DT(ph)EEETLYSSK_	0.45653	3	916.7	225890000	360100000	0.38	Q1
Q13620	85	T	Cullin-4B	CUL4B	141.78	_EDFDSTSSSSST(ph)PPLQPR_	-1.2767	2	1009.42	45528000	63838000	0.38	Q1
Q13561	198	T	Dynactin subunit 2	DCTN2	75.661	_TTGT(ph)PPDSSLVTYELHSRPEQDK_	1.658	3	880.073	68112000	114810000	0.35	Q1
P42166	74	T	Lamina-associated polypeptide 2, isoforms beta/gamma	LAP2B	132.6	_GPPDFSSDEEREPT(ph)PVLGSGAAAAGR_	0.78851	2	1325.59	1693800000	2929000000	0.34	Q1
P27361	202	T	Mitogen-activated protein kinase 3	MK03	130.3	_IADPEHDHTGFLT(ph)EY(ph)VATR_	0.12683	3	777.994	30159000	70191000	0.26	Q1
Q9H0X9	743	T	Oxysterol-binding protein-related protein 5	OSBL5	64.615	_QTT(ph)FLGSPGPR_	1.5671	2	620.79	27260000	98906000	0.25	Q1
Q9Y2H0	915	T	Disks large-associated protein 4	DLGP4	66.809	_ANSWQLVET(ph)PEKR_	1.0009	3	546.594	14069000	54867000	0.24	Q1
P51825	697	T	AF4/FMR2 family member 1	AFF1	44.721	_T(ph)PEHFALVPLTESQGPPHSGSGSR_	0.89317	3	856.734	13740000	33640000	0.23	Q1
Q9H4G0	550	T	Band 4.1-like protein 1	E41L1	80.702	_LPSSPASPS(ph)PKGT(ph)PEK_	0.47281	2	870.386	12959000	32723000	0.22	Q1
Q6PKG0	722	T	La-related protein 1	LARP1	112.39	_EQFDT(ph)LTPEPPVDPNQEVPPGPPR_	2.7731	3	912.757	91438000	341890000	0.21	Q1
Q2M2I8	620	T	AP2-associated protein kinase 1	AAK1	95.57	_VGSLT(ph)PPS(ph)SPK_	1.5567	2	615.264	143990000	1036600000	0.13	Q1
Q12996	334	T	Cleavage stimulation factor subunit 3	CSTF3	60.828	_AIS(ph)T(ph)LLK_	0.062074	2	453.211	1285700	14509000	0.09	Q1
P27361	204	Y	Mitogen-activated protein kinase 3	MK03	130.3	_IADPEHDHTGFLT(ph)EY(ph)VATR_	0.12683	3	777.994	30159000	70191000	0.26	Q1
P78345	235	S	Ribonuclease P protein subunit p38	RPP38	104.78	_ELLDTS(ph)FEDLSKPK_	0.43011	2	851.403	540920000	127350000	2.99	Q2
O95382	984	S	Mitogen-activated protein kinase kinase kinase 6	M3K6	118.22	_VPEEPAAEEPAS(ph)PEESSGLSLLHQESK_	1.6721	3	976.445	65376000	26993000	2.98	Q2
P46776	68	S	60S ribosomal protein L27a	RL27A	97.767	_NQS(ph)FCPTVNLDK_	-1.0536	2	751.821	210820000	59187000	2.98	Q2
Q15366	173	S	Poly(rC)-binding protein 2	PCBP2	189.51	_QICVVMLETLSQS(ph)PPK_	-0.62494	3	637.31	1362500000	198190000	2.98	Q2
Q96HE9	40	S	Proline-rich protein 11	PRR11	36.816	_LITPPPPPPS(ph)PER_	2.3961	2	739.376	57007000	14875000	2.98	Q2
P04083	37	S	Annexin A1	ANXA1	94.003	_GGPGSAVS(ph)PYPTFNPSSDVAALHK_	3.25	3	812.713	43551000	10900000	2.97	Q2
Q14694	718	S	Ubiquitin carboxyl-terminal hydrolase 10	UBP10	53.028	_ELLS(ph)PGVK_	-0.5869	2	461.736	41315000	10250000	2.97	Q2
Q96G74	64	S	OTU domain-containing protein 5	OTUD5	83.275	_AS(ph)PPPQGPLPGPPGALHR_	1.5801	3	609.308	356330000	86682000	2.96	Q2
Q9UKX7	221	S	Nuclear pore complex protein Nup50	NUP50	200.67	_VAAETQS(ph)PSLFGSTK_	-0.06643	2	801.874	1010300000	287490000	2.96	Q2
Q8N108	491	S	Mesoderm induction early response protein 1	MIER1	62.792	_ESPGS(ph)SEFFQEAVSHGK_	-0.24271	3	634.935	20873000	6537700	2.95	Q2
Q9BW61	33	S	DET1- and DDB1-associated protein 1	DDA1	63.181	_RPS(ph)VYLPTR_	0.2536	2	584.797	52411000	12029000	2.95	Q2
Q9UHY1	422	S	Nuclear receptor-binding protein	NRBP	105.72	_PQQPQQEEVTS(ph)PVVPPSVK_	0.36421	2	1077.53	284150000	50014000	2.95	Q2
Q92576	1898	S	PHD finger protein 3	PHF3	87.942	_RHS(ph)DPWGR_	-0.2426	3	364.157	109560000	21622000	2.94	Q2
O94916	145	S	Nuclear factor of activated T-cells 5	NFAT5	73.809	_HTVLYIS(ph)PPPEDLLDNSR_	-0.10063	3	716.012	21551000	9709600	2.93	Q2
A3KN83	794	S	Protein strawberry notch homolog 1	SBNO1	112.61	_S(ph)IDPDSIQSALLASGLGSK_	1.8055	2	969.975	82733000	16932000	2.92	Q2
Q14157	416	S	Ubiquitin-associated protein 2-like	UBP2L	197.28	_NPSDSAVHS(ph)PFTK_	0.44875	2	733.819	173240000	57388000	2.92	Q2
Q16513	306	S	Serine/threonine-protein kinase N2	PKN2	74.053	_IIIEELSLVAASPTLS(ph)PR_	0.79072	3	663.694	14604000	4469800	2.92	Q2
Q8IVT2	479	S	Mitotic interactor and substrate of PLK1	MISP	125.45	_HLSESSGKPLS(ph)TK_	-0.285	2	725.851	32113000	9980900	2.92	Q2
Q8WXX5	109	S	DnaJ homolog subfamily C member 9	DNJC9	153.21	_KIS(ph)LEDIQAFEK_	-0.39547	2	750.871	48903000	15462000	2.92	Q2
Q96M27	408	S	Protein PRRC1	PRRC1	69.275	_SLLNVS(ph)R_	-0.34849	2	434.718	26336000	8831800	2.92	Q2
A8MT19	539	S	Rhophilin-2	RHPN2	112.5	_LSFLS(ph)WGTNK_	0.074052	2	616.789	12171000	1835200	2.91	Q2
Q14432	520	S	cGMP-inhibited 3',5'-cyclic phosphodiesterase A	PDE3A	143.54	_IS(ph)PLSSPCSSPLQGTPASSLVSK_	0.26751	2	1190.58	114950000	35344000	2.91	Q2
Q14676	1033	S	Mediator of DNA damage checkpoint protein 1	MDC1	47.823	_GDQES(ph)PDACLPPTVPEAPAPPQKPLNSQSQK_	-0.001324	3	1121.86	68441000	10194000	2.91	Q2
Q9BQL6	179	S	Fermitin family homolog 1	FERM1	44.924	_EPIIEDILNLESSPT(ph)ASGSSVS(ph)PGLYSK_	-1.1897	3	1017.47	11141000	1846900	2.91	Q2
Q9NXL9	802	S	DNA helicase MCM9	MCM9	73.294	_VDIGLLPS(ph)PGETGVPWR_	0.6065	2	936.966	12361000	3506100	2.91	Q2
P42684	655	S	Abelson tyrosine-protein kinase 2	ABL2	44.612	_GGFFSS(ph)FM(ox)K_	-0.45702	2	552.217	7568700	2044700	2.9	Q2
Q9ULH1	1027	S	Arf-GAP with SH3 domain, ANK repeat and PH domain-containing protein 1	ASAP1	61.096	_SHPLDLS(ph)PNVQSR_	0.27664	2	765.359	61440000	15298000	2.9	Q2
Q9C0C2	1385	S	182 kDa tankyrase-1-binding protein	TB182	151.1	_HNGSLS(ph)PGLEAR_	-0.67709	2	659.301	203500000	56993000	2.89	Q2
Q9ULC8	526	S	Probable palmitoyltransferase ZDHHC8	ZDHC8	83.775	_SFS(ph)PVLGPR_	-0.29794	2	520.252	17778000	6160300	2.89	Q2
P17096	44	S	High mobility group protein HMG-I/HMG-Y	HMGA1	112.57	_KQPPVSPGTALVGS(ph)QK_	1.4132	3	558.626	883690000	242310000	2.88	Q2
P82094	72	S	TATA element modulatory factor	TMF1	55.361	_SNTEPQS(ph)PPIASPK_	1.3229	2	766.853	36588000	10364000	2.88	Q2
Q09666	5110	S	Neuroblast differentiation-associated protein AHNAK	AHNK	128.06	_FKAEAPLPS(ph)PK_	0.83484	2	632.821	356830000	87219000	2.88	Q2
Q7RTP6	1704	S	Protein-methionine sulfoxide oxidase MICAL3	MICA3	100.57	_SSLFS(ph)PR_	-0.45438	2	437.197	54870000	19219000	2.88	Q2
Q9H6R4	811	S	Nucleolar protein 6	NOL6	59.673	_EVQS(ph)PEGM(ox)ISLR_	-1.5425	2	721.323	43507000	11310000	2.88	Q2
Q9UQ35	2382	S	Serine/arginine repetitive matrix protein 2	SRRM2	147.9	_MAPALSGANLTS(ph)PR_	-0.2776	2	733.347	260620000	97818000	2.88	Q2
O43164	308	S	E3 ubiquitin-protein ligase Praja-2	PJA2	116.58	_NHGS(ph)SPEQVVRPK_	0.84962	2	757.859	20351000	5056300	2.87	Q2
O43900	491	S	Prickle-like protein 3	PRIC3	59.198	_TLS(ph)APPAQR_	-0.36969	2	510.747	100250000	23437000	2.87	Q2
Q6WCQ1	224	S	Myosin phosphatase Rho-interacting protein	MPRIP	78.531	_TKDQPDGSSLS(ph)PAQS(ph)PSQSQPPAASSLR_	-0.52083	3	995.439	72635000	13719000	2.86	Q2
Q96B01	120	S	RAD51-associated protein 1	R51A1	118.37	_ELPTVTTNVQNS(ph)QDK_	0.17723	2	877.404	111470000	34536000	2.86	Q2
O00151	90	S	PDZ and LIM domain protein 1	PDLI1	116.19	_VWS(ph)PLVTEEGK_	-0.51976	2	662.813	86684000	24331000	2.85	Q2
O43663	513	S	Protein regulator of cytokinesis 1	PRC1	139.74	_PIFGGTVYHS(ph)PVSR_	2.1044	2	798.882	53960000	13537000	2.85	Q2
P08670	412	S	Vimentin	VIME	56.817	_IS(ph)LPLPNFSSLNLR_	1.072	2	825.934	12207000	3493100	2.85	Q2
P43243	188	S	Matrin-3	MATR3	156.03	_RDS(ph)FDDRGPSLNPVLDYDHGSR_	-1.0771	3	866.717	1220200000	375730000	2.85	Q2
Q00536	138	S	Cyclin-dependent kinase 16	CDK16	76.118	_LTLNS(ph)PIFDKPLSR_	0.73983	2	840.94	17513000	4164400	2.85	Q2
Q03188	316	S	Centromere protein C	CENPC	71.614	_S(ph)WITIPR_	-0.91555	2	476.736	14304000	5559800	2.85	Q2
Q68CZ2	660	S	Tensin-3	TENS3	198.1	_GVGSGPHPPDTQQPS(ph)PSK_	0.28265	2	926.915	633260000	181140000	2.85	Q2
Q8TBN0	168	S	Guanine nucleotide exchange factor for Rab-3A	R3GEF	86.54	_TLVITSTPAS(ph)PNR_	0.13523	2	718.861	97123000	23629000	2.85	Q2
Q9BV73	2229	S	Centrosome-associated protein CEP250	CP250	101.92	_LHS(ph)PGATSTAELGSR_	-0.3261	2	782.362	50869000	14420000	2.85	Q2
Q9Y6Q9	1033	S	Nuclear receptor coactivator 3	NCOA3	56.172	_NS(ph)LDDLVGPPSNLEGQSDER_	-1.0903	2	1111.48	50296000	11286000	2.84	Q2
O14639	452	S	Actin-binding LIM protein 1	ABLM1	84.653	_STS(ph)QGSINSPVYSR_	-2.2667	2	781.846	96719000	28269000	2.83	Q2
P00533	695	S	Epidermal growth factor receptor	EGFR	73.435	_ELVEPLT(ph)PS(ph)GEAPNQALLR_	0.42078	2	1097.51	21240000	2056400	2.83	Q2
Q5BKZ1	56	S	DBIRD complex subunit ZNF326	ZN326	38.301	_SM(ox)DSYLNQS(ph)YGM(ox)DNHSGGGGGSR_	0.14053	3	830.309	61734000	19805000	2.83	Q2
Q9BWT3	525	S	Poly(A) polymerase gamma	PAPOG	92.671	_RLS(ph)LDSSCLDSSR_	-0.21012	2	788.345	120140000	25271000	2.83	Q2
P46013	2588	S	Antigen KI-67	KI67	99.13	_IPCKS(ph)PPPELTDTATSTK_	-0.69965	3	674.987	101020000	25265000	2.82	Q2
Q5M775	863	S	Cytospin-B	CYTSB	99.238	_TAPAAAVS(ph)PM(ox)QR_	-0.17835	2	648.294	17102000	5642000	2.82	Q2
Q9H467	110	S	CUE domain-containing protein 2	CUED2	53.987	_ENLQPQSSGVQGQVPIS(ph)PEPLQRPEMLK_	0.89253	3	1056.19	89327000	20656000	2.82	Q2
Q9UIF9	1370	S	Bromodomain adjacent to zinc finger domain protein 2A	BAZ2A	24.411	_PSAANPCS(ph)PVQFSSTPLAGLAPK_	-0.84371	3	793.047	20910000	5993800	2.82	Q2
O60885	1126	S	Bromodomain-containing protein 4	BRD4	78.078	_SEPFS(ph)PSLRPEPPK_	0.25406	3	549.931	331240000	69077000	2.81	Q2
O76064	157	S	E3 ubiquitin-protein ligase RNF8	RNF8	82.831	_KFS(ph)LDELAGPGAEGPSNLK_	0.054787	3	670.658	71388000	10618000	2.81	Q2
Q14247	418	S	Src substrate cortactin	SRC8	157.84	_LPSS(ph)PVYEDAASFK_	-0.46243	2	795.858	7470500000	2031600000	2.81	Q2
O00203	609	S	AP-3 complex subunit beta-1	AP3B1	96.247	_PAPLLES(ph)PFKDR_	0.045632	3	483.909	56788000	17745000	2.8	Q2
O15085	556	S	Rho guanine nucleotide exchange factor 11	ARHGB	53.679	_SSSQSTFHIPLS(ph)PVEVKPGNVR_	0.69797	3	816.076	27788000	10202000	2.8	Q2
O95714	1601	S	Putative HERC2-like protein 3	HRC23	92.792	_RPIAIKS(ph)PK_	0.3893	3	363.878	25225000	6172900	2.8	Q2
P38919	12	S	Eukaryotic initiation factor 4A-III	IF4A3	159.14	_(ac)ATTATM(ox)ATSGS(ph)AR_	0.42952	2	682.282	183160000	68949000	2.8	Q2
P50851	1261	S	Lipopolysaccharide-responsive and beige-like anchor protein	LRBA	76.118	_LELKAS(ph)PNVEAPQPHR_	0.62892	3	622.647	53787000	16721000	2.8	Q2
Q9NX40	108	S	OCIA domain-containing protein 1	OCAD1	108.58	_LENS(ph)PLGEALR_	-0.3199	2	639.808	213170000	60471000	2.8	Q2
A8MT19	536	S	Rhophilin-2	RHPN2	106.33	_KLS(ph)FLSWGTNK_	0.37904	2	680.837	16337000	7974800	2.79	Q2
P00519	569	S	Tyrosine-protein kinase ABL1	ABL1	58.345	_GQGESDPLDHEPAVS(ph)PLLPR_	2.8472	3	732.011	43502000	13486000	2.79	Q2
P25054	2093	S	Adenomatous polyposis coli protein	APC	70.449	_DIQRPDSEHGLS(ph)PDSENFDWK_	0.4369	4	638.774	26053000	4335700	2.79	Q2
Q14152	584	S	Eukaryotic translation initiation factor 3 subunit A	EIF3A	107.21	_LES(ph)LNIQR_	0.47346	2	526.76	46079000	10941000	2.79	Q2
Q5JSZ5	226	S	Protein PRRC2B	PRC2B	235.61	_HIISATSLSTS(ph)PTELGSR_	0.050608	2	968.972	174250000	40717000	2.79	Q2
Q8N0Y2	232	S	Zinc finger protein 444	ZN444	95.195	_DTHPGS(ph)PGSPGPALRPLPAR_	-0.44564	4	515.757	21716000	5308300	2.79	Q2
Q9C0C2	882	S	182 kDa tankyrase-1-binding protein	TB182	54.402	_DVS(ph)LGDWEFGK_	-0.1795	2	666.779	10489000	3825200	2.79	Q2
Q9ULU4	547	S	Protein kinase C-binding protein 1	PKCB1	151	_ELSESVQQQSTPVPLIS(ph)PK_	0.18678	2	1074.04	477440000	126630000	2.79	Q2
O15020	2359	S	Spectrin beta chain, non-erythrocytic 2	SPTN2	67.11	_AM(ox)TM(ox)PPVS(ph)PVGAEGPVVLR_	-0.74122	2	1010.49	21502000	4966300	2.78	Q2
O75376	2335	S	Nuclear receptor corepressor 1	NCOR1	59.918	_S(ph)KS(ph)PIPGQGYLGTER_	1.3763	3	583.925	31969000	5717200	2.78	Q2
O75376	2337	S	Nuclear receptor corepressor 1	NCOR1	59.918	_S(ph)KS(ph)PIPGQGYLGTER_	1.3763	3	583.925	31969000	5717200	2.78	Q2
P33176	933	S	Kinesin-1 heavy chain	KINH	122.49	_PIRPGQHPAAS(ph)PTHPSAIR_	0.30198	3	690.685	2986500000	1548300000	2.78	Q2
Q01151	189	S	CD83 antigen	CD83	98.368	_AFLPVTS(ph)PNK_	0.35309	2	577.286	63606000	16888000	2.78	Q2
O75179	2401	S	Ankyrin repeat domain-containing protein 17	ANR17	72.859	_APS(ph)PAPSSVPLGSEKPSNVSQDR_	-0.020238	3	796.379	46228000	10808000	2.76	Q2
P12270	379	S	Nucleoprotein TPR	TPR	131.32	_GAILSEEELAAM(ox)S(ph)PTAAAVAK_	0.45696	3	709.341	547760000	185900000	2.76	Q2
P61978	379	S	Heterogeneous nuclear ribonucleoprotein K	HNRPK	117.62	_GS(ph)YGDLGGPIITTQVTIPK_	-0.18294	2	999.003	810620000	222630000	2.76	Q2
Q6ZN55	164	S	Zinc finger protein 574	ZN574	33.224	_APAPVVLGS(ph)PVVLGPPVGQAR_	0.096009	3	687.713	11329000	1793200	2.76	Q2
Q96GM8	428	S	Target of EGR1 protein 1	TOE1	51.851	_ATSEVPGSQAS(ph)PNPVPGDGLHR_	0.31278	2	1127.02	44738000	15284000	2.76	Q2
P05783	399	S	Keratin, type I cytoskeletal 18	K1C18	259.58	_LLEDGEDFNLGDALDSS(ph)NSMQTIQK_	-0.74834	2	1410.62	1609900000	330300000	2.75	Q2
P22234	27	S	Multifunctional protein ADE2	PUR6	184.32	_TKEVYELLDS(ph)PGK_	0.26673	2	779.874	486340000	137380000	2.75	Q2
Q03164	3036	S	Histone-lysine N-methyltransferase 2A	KMT2A	92.147	_NSSTPGLQVPVS(ph)PTVPIQNQK_	1.1906	2	1136.07	67328000	18144000	2.75	Q2
Q5JSZ5	556	S	Protein PRRC2B	PRC2B	69.314	_EVPWS(ph)PSAEK_	-0.70587	2	605.263	66840000	16358000	2.75	Q2
Q15942	267	S	Zyxin	ZYX	78.264	_FS(ph)PVTPK_	-0.22958	2	428.204	1374700000	367720000	2.74	Q2
Q5M775	131	S	Cytospin-B	CYTSB	223.46	_KS(ph)VSSPTSSNTPTPTK_	1.4179	2	849.901	52947000	14086000	2.74	Q2
Q9BQE9	122	S	B-cell CLL/lymphoma 7 protein family member B	BCL7B	127.4	_VDSSTNSSPSPQQSESLS(ph)PAHTSDFR_	1.1161	2	1414.6	287660000	44644000	2.74	Q2
Q9Y2H5	867	S	Pleckstrin homology domain-containing family A member 6	PKHA6	113.28	_S(ph)IHEVDISNLEAALR_	-0.4548	3	582.952	10825000	1319300	2.74	Q2
P68366	48	S	Tubulin alpha-4A chain	TBA4A	103.02	_TIGGGDDS(ph)FTTFFCETGAGK_	-0.85094	2	1074.43	37151000	10333000	2.73	Q2
Q09666	5769	S	Neuroblast differentiation-associated protein AHNAK	AHNK	53.124	_GKFS(ph)LFK_	-0.52522	2	453.728	11178000	3796200	2.73	Q2
Q13573	14	S	SNW domain-containing protein 1	SNW1	142.23	_(ac)ALTSFLPAPTQLS(ph)QDQLEAEEK_	1.0706	3	846.739	52199000	14337000	2.73	Q2
Q16600	191	S	Zinc finger protein 239	ZN239	89.877	_ILNTS(ph)PDGHPYEK_	1.9122	2	775.848	51202000	15283000	2.73	Q2
Q86UU0	1010	S	B-cell CLL/lymphoma 9-like protein	BCL9L	81.357	_SPSM(ox)AVPSPGWVAS(ph)PK_	1.9087	2	847.386	12734000	3425200	2.73	Q2
Q8NC51	219	S	Plasminogen activator inhibitor 1 RNA-binding protein	PAIRB	172.43	_GGS(ph)GSHNWGTVK_	0.35267	2	633.767	70310000	20239000	2.73	Q2
Q9NYF8	183	S	Bcl-2-associated transcription factor 1	BCLF1	90.363	_SKS(ph)QEEPKDTFEHDPSESIDEFNK_	0.24503	3	968.413	489240000	43000000	2.73	Q2
P98082	723	S	Disabled homolog 2	DAB2	72.276	_QVS(ph)LPVTK_	0.17844	2	476.249	53251000	14191000	2.72	Q2
Q12888	1618	S	Tumor suppressor p53-binding protein 1	TP53B	117.18	_AADIS(ph)LDNLVEGK_	0.97456	2	712.837	49290000	13265000	2.72	Q2
Q6ZUT9	178	S	DENN domain-containing protein 5B	DEN5B	115	_YNS(ph)YDISR_	0.082286	2	549.219	53850000	16401000	2.72	Q2
Q9BXB4	172	S	Oxysterol-binding protein-related protein 11	OSB11	107.15	_S(ph)FSLASSSNSPISQR_	-1.9906	2	824.372	47328000	14877000	2.72	Q2
Q9Y2D5	393	S	A-kinase anchor protein 2	AKAP2	191.45	_S(ph)PGALETPSAAGSQGNTASQGK_	0.33818	2	1048.47	181390000	51817000	2.72	Q2
O60244	1136	S	Mediator of RNA polymerase II transcription subunit 14	MED14	84.741	_MPGMSPANPSLHS(ph)PVPDAS(ph)HSPR_	-1.6198	3	843.687	59641000	14128000	2.71	Q2
P04049	301	S	RAF proto-oncogene serine/threonine-protein kinase	RAF1	68.948	_SHSESASPSALSSS(ph)PNNLS(ph)PTGWSQPK_	-2.0793	3	967.409	24122000	4658400	2.71	Q2
Q6Q0C0	94	S	E3 ubiquitin-protein ligase TRAF7	TRAF7	29.355	_S(ph)LHSESSM(ox)SLR_	0.22853	2	665.279	26196000	6222300	2.71	Q2
Q9NX31	82	S	Oxidative stress-responsive serine-rich protein 1	OSER1	52.5	_S(ph)KS(ph)PVLHPPK_	-0.13081	3	417.196	18915000	6269200	2.71	Q2
Q9NX31	84	S	Oxidative stress-responsive serine-rich protein 1	OSER1	52.5	_S(ph)KS(ph)PVLHPPK_	-0.13081	3	417.196	18915000	6269200	2.71	Q2
Q9P206	929	S	Uncharacterized protein KIAA1522	K1522	92.792	_LQLERPVS(ph)PETQADLQR_	0.50957	2	1030.51	68775000	18635000	2.71	Q2
P05387	79	S	60S acidic ribosomal protein P2	RLA2	70.781	_LASVPAGGAVAVSAAPGS(ph)AAPAAGSAPAAAEEK_	1.8793	2	1427.7	145660000	22876000	2.7	Q2
Q96F46	708	S	Interleukin-17 receptor A	I17RA	125.39	_LALAGEGEACPLLGS(ph)PGAGR_	0.0058163	3	659.315	91284000	22506000	2.7	Q2
P17544	424	S	Cyclic AMP-dependent transcription factor ATF-7	ATF7	55.239	_KTQGYLES(ph)PK_	-0.95332	2	615.792	30763000	9069000	2.69	Q2
O95628	432	S	CCR4-NOT transcription complex subunit 4	CNOT4	177.06	_ELSVQDQPSLS(ph)PTSLQNSSSHTTTAK_	-0.18195	3	941.773	154820000	41108000	2.68	Q2
P21333	1338	S	Filamin-A	FLNA	89.681	_VEYTPYEEGLHSVDVTYDGS(ph)PVPSSPFQVPVTEGCDPSR_	-1.1012	3	1459.65	98529000	30743000	2.68	Q2
Q86T03	162	S	Type 1 phosphatidylinositol 4,5-bisphosphate 4-phosphatase	TM55B	69.248	_IINLGPVHPGPLS(ph)PEPQPMGVR_	0.30912	3	795.743	40294000	11901000	2.68	Q2
Q8TF40	220	S	Folliculin-interacting protein 1	FNIP1	97.163	_AFS(ph)EQGPLR_	0.45282	2	542.745	16717000	11050000	2.68	Q2
Q9BUA3	251	S	Uncharacterized protein C11orf84	CK084	59.793	_NLDPDPEPPS(ph)PDS(ph)PTETFAAPAEVR_	-0.31163	3	937.06	94130000	19765000	2.68	Q2
A8CG34	165	S	Nuclear envelope pore membrane protein POM 121C	P121C	78.964	_STPPS(ph)PPTHR_	0.16105	2	578.761	20722000	8007100	2.67	Q2
P48634	808	S	Protein PRRC2A	PRC2A	111.46	_PLTS(ph)PLR_	-0.33288	2	432.223	1331200000	315100000	2.67	Q2
P49792	1456	S	E3 SUMO-protein ligase RanBP2	RBP2	150.19	_SGSSFVHQAS(ph)FK_	0.28982	2	681.298	83114000	24925000	2.67	Q2
Q12888	1068	S	Tumor suppressor p53-binding protein 1	TP53B	218.25	_GNLLHFPSS(ph)QGEEEKEK_	0.64708	3	670.305	1565000000	440050000	2.67	Q2
Q14160	1445	S	Protein scribble homolog	SCRIB	44.106	_QS(ph)PAS(ph)PPPLGGGAPVR_	-1.7176	2	824.368	30499000	8959700	2.67	Q2
Q71RC2	722	S	La-related protein 4	LARP4	131.35	_EQYVPPRS(ph)PK_	0.31017	2	640.805	846420000	228750000	2.67	Q2
Q92945	125	S	Far upstream element-binding protein 2	FUBP2	167.99	_LAS(ph)QGDSISSQLGPIHPPPR_	1.0305	2	1069.03	180920000	31430000	2.67	Q2
Q69YH5	756	S	Cell division cycle-associated protein 2	CDCA2	79.07	_IS(ph)PDLNIK_	0.38047	2	490.247	67470000	20188000	2.66	Q2
Q6PJT7	343	S	Zinc finger CCCH domain-containing protein 14	ZC3HE	116.74	_RPS(ph)LPPSK_	-0.22155	2	481.247	107510000	31697000	2.66	Q2
Q8IX90	155	S	Spindle and kinetochore-associated protein 3	SKA3	95.067	_S(ph)PQLSDFGLER_	-0.27647	2	664.798	99587000	27689000	2.66	Q2
Q9H792	572	S	Pseudopodium-enriched atypical kinase 1	PEAK1	60.062	_SAPTS(ph)PTATNISSK_	-0.39398	2	721.332	134160000	34899000	2.66	Q2
Q9NQX3	188	S	Gephyrin	GEPH	94.185	_EVHDELEDLPS(ph)PPPPLS(ph)PPPT(ph)TSPHK_	-1.7077	3	1018.44	71437000	23681000	2.66	Q2
Q9NQX3	194	S	Gephyrin	GEPH	94.185	_EVHDELEDLPS(ph)PPPPLS(ph)PPPT(ph)TSPHK_	-1.7077	3	1018.44	71437000	23681000	2.66	Q2
Q9Y6X9	725	S	MORC family CW-type zinc finger protein 2	MORC2	126.97	_KTES(ph)PIKLS(ph)PATPSR_	0.60761	3	591.285	83690000	26298000	2.66	Q2
Q9Y6X9	730	S	MORC family CW-type zinc finger protein 2	MORC2	126.97	_KTES(ph)PIKLS(ph)PATPSR_	0.60761	3	591.285	83690000	26298000	2.66	Q2
P30050	38	S	60S ribosomal protein L12	RL12	87.216	_IGPLGLS(ph)PK_	-0.22326	2	481.26	180690000	52903000	2.65	Q2
A6ND36	127	S	Protein FAM83G	FA83G	24.953	_S(ph)IPQLDLGWPDTIAYR_	-0.039236	3	642.312	20754000	5298600	2.64	Q2
O43900	437	S	Prickle-like protein 3	PRIC3	50.95	_HS(ph)M(ox)PELGLR_	0.046906	2	568.252	73091000	18884000	2.64	Q2
P41567	2	S	Eukaryotic translation initiation factor 1	EIF1	161.51	_(ac)S(ph)AIQNLHSFDPFADASK_	2.0877	2	985.438	41308000	9331400	2.64	Q2
Q12774	450	S	Rho guanine nucleotide exchange factor 5	ARHG5	169.43	_AEELS(ph)PAALS(ph)PSLEPIR_	1.4108	2	970.444	169220000	47739000	2.64	Q2
Q5T5Y3	1080	S	Calmodulin-regulated spectrin-associated protein 1	CAMP1	46.953	_APVHFVEPLS(ph)PTGVAGHR_	0.11191	4	488.495	70226000	18773000	2.64	Q2
Q9UJK0	228	S	Ribosome biogenesis protein TSR3 homolog	TSR3	56.313	_YAACGSPEEVLQAEQEFLANAKES(ph)PQEEEIDPFDVDSGR_	0.72579	4	1109.49	90321000	6837300	2.64	Q2
P40121	337	S	Macrophage-capping protein	CAPG	38.196	_M(ox)QYAPNTQVEILPQGHES(ph)PIFK_	1.1514	3	875.08	45299000	14065000	2.63	Q2
Q9H788	315	S	SH2 domain-containing protein 4A	SH24A	182.37	_TLS(ph)SSAQEDIIR_	0.60969	2	700.327	1255000000	310980000	2.63	Q2
O75182	122	S	Paired amphipathic helix protein Sin3b	SIN3B	30.01	_LNIQS(ph)PLTSQENSHNHGDGAEDFK_	0.27788	4	680.3	50213000	17537000	2.62	Q2
O96007	20	S	Molybdopterin synthase catalytic subunit	MOC2B	159.77	_LPLS(ph)PPLVEDSAFEPSR_	0.98574	2	967.469	333950000	98706000	2.62	Q2
P42166	424	S	Lamina-associated polypeptide 2, isoform alpha	LAP2A	107.64	_FQETEFLS(ph)PPR_	-0.096088	2	715.821	74903000	20724000	2.62	Q2
Q0JRZ9	387	S	FCH domain only protein 2	FCHO2	155	_VSIGNITLS(ph)PAISR_	0.41839	2	754.398	138080000	39690000	2.62	Q2
Q5T4S7	178	S	E3 ubiquitin-protein ligase UBR4	UBR4	123.65	_ELAS(ph)PVSPELR_	0.91477	2	639.31	132570000	29326000	2.62	Q2
Q8IVH2	554	S	Forkhead box protein P4	FOXP4	85.522	_M(ox)TGS(ph)PTLVK_	0.44614	2	515.238	65316000	16632000	2.62	Q2
Q9H6F5	102	S	Coiled-coil domain-containing protein 86	CCD86	119.76	_QQDLHLES(ph)PQRQPEYSPESPR_	-0.28315	3	867.729	100570000	23475000	2.62	Q2
Q7Z417	629	S	Nuclear fragile X mental retardation-interacting protein 2	NUFP2	71.297	_DYEIESQNPLAS(ph)PTNTLLGSAK_	0.094461	3	810.048	21389000	7241300	2.61	Q2
Q9Y2W1	560	S	Thyroid hormone receptor-associated protein 3	TR150	58.433	_SS(ph)FSITR_	-0.23333	2	439.194	59329000	16416000	2.61	Q2
P09651	95	S	Heterogeneous nuclear ribonucleoprotein A1-like 2	RA1L2	74.141	_EDS(ph)QRPGAHLTVK_	0.087237	2	759.359	65185000	14713000	2.6	Q2
Q14676	1775	S	Mediator of DNA damage checkpoint protein 1	MDC1	106.37	_AAESLTAIPEPAS(ph)PQLLETPIHASQIQK_	-0.15316	2	1510.77	728360000	234960000	2.6	Q2
Q8IVF2	4962	S	Protein AHNAK2	AHNK2	99.815	_IKLPS(ph)FR_	-0.80666	2	470.754	8499800	2729600	2.6	Q2
O75821	42	S	Eukaryotic translation initiation factor 3 subunit G	EIF3G	112.8	_GIPLATGDTS(ph)PEPELLPGAPLPPPK_	0.15185	2	1272.65	2535600000	699540000	2.59	Q2
P35658	657	S	Nuclear pore complex protein Nup214	NU214	138.97	_SAQGSSS(ph)PVPSM(ox)VQK_	-0.47725	2	793.35	195650000	40301000	2.59	Q2
Q9H902	152	S	Receptor expression-enhancing protein 1	REEP1	58.885	_SFS(ph)MQDLTTIR_	-0.69724	2	689.807	12635000	3672600	2.59	Q2
Q86V81	239	S	THO complex subunit 4	THOC4	75.051	_QQLS(ph)AEELDAQLDAYNAR_	0.082869	3	705.651	25314000	7796900	2.58	Q2
Q8WWQ0	1315	S	PH-interacting protein	PHIP	147.52	_AQS(ph)YDIQAWK_	-0.10973	2	645.282	390750000	114920000	2.58	Q2
Q00537	137	S	Cyclin-dependent kinase 17	CDK17	69.971	_RIS(ph)M(ox)EDLNK_	1.2325	2	601.268	35664000	16289000	2.57	Q2
Q14684	732	S	Ribosomal RNA processing protein 1 homolog B	RRP1B	145.54	_TPT(ph)SS(ph)PASSPLVAK_	-0.5165	2	751.831	1102300000	356740000	2.57	Q2
Q5VT52	1099	S	Regulation of nuclear pre-mRNA domain-containing protein 2	RPRD2	114.63	_M(ox)S(ph)GEPIQTVESIR_	0.024905	2	771.847	242700000	107170000	2.57	Q2
Q9BZ29	21	S	Dedicator of cytokinesis protein 9	DOCK9	55.975	_ALS(ph)KPGTAAELR_	-0.26097	3	431.89	43918000	10696000	2.57	Q2
Q9Y2F5	1903	S	Uncharacterized protein KIAA0947	K0947	115.34	_SCSSPAVSAVSQLPLS(ph)PK_	-0.54054	3	632.304	86068000	45688000	2.57	Q2
P18615	165	S	Negative elongation factor E	NELFE	73.435	_S(ph)FDWGYEER_	-0.048817	2	634.735	11621000	5016000	2.56	Q2
Q53F19	25	S	Uncharacterized protein C17orf85	CQ085	162.07	_AEAPAGPALGLPS(ph)PEAESGVDR_	0.44874	2	1086	527010000	153550000	2.56	Q2
Q5VT52	817	S	Regulation of nuclear pre-mRNA domain-containing protein 2	RPRD2	121.42	_PSSLMDSS(ph)QEK_	0.27923	2	644.76	38786000	11817000	2.56	Q2
Q9P275	582	S	Ubiquitin carboxyl-terminal hydrolase 36	UBP36	107.97	_DVVLSTS(ph)PK_	1.0908	2	513.249	141600000	44364000	2.56	Q2
Q9UQ35	424	S	Serine/arginine repetitive matrix protein 2	SRRM2	267.96	_LPQSSSSESSPPS(ph)PQPTK_	-0.034595	2	960.933	45708000	12977000	2.56	Q2
O43741	108	S	5'-AMP-activated protein kinase subunit beta-2	AAKB2	74.905	_S(ph)HNDFVAILDLPEGEHQYK_	1.0375	3	764.683	22203000	7567900	2.55	Q2
P33240	120	S	Cleavage stimulation factor subunit 2	CSTF2	44.533	_SLGTGAPVIESPYGETIS(ph)PEDAPESISK_	0.55606	2	1456.18	25609000	2672200	2.55	Q2
Q8NFJ5	301	S	Retinoic acid-induced protein 3	RAI3	94.389	_AYS(ph)QEEITQGFEETGDTLYAPYSTHFQLQNQPPQK_	0.36161	3	1375.95	747400000	225940000	2.55	Q2
Q9Y6R0	263	S	Numb-like protein	NUMBL	81.137	_KAEAAAAPTVAPGPAQPGHVS(ph)PTPATTSPGEK_	1.0837	3	1025.17	48430000	8580300	2.55	Q2
P41440	5	S	Folate transporter 1	S19A1	74.537	_(ac)M(ox)VPSS(ph)PAVEK_	0.22016	2	591.759	88129000	29385000	2.54	Q2
P42166	66	S	Lamina-associated polypeptide 2, isoforms beta/gamma	LAP2B	168.01	_GPPDFS(ph)S(ph)DEEREPTPVLGSGAAAAGR_	-0.26748	3	910.72	1979800000	471960000	2.54	Q2
Q8NFH5	66	S	Nucleoporin NUP53	NUP53	26.415	_S(ph)PLLAGGS(ph)PPQPVVPAHK_	1.7941	3	637.976	17352000	6486900	2.54	Q2
Q9NZC9	112	S	SWI/SNF-related matrix-associated actin-dependent regulator of chromatin subfamily A-like protein 1	SMAL1	52.382	_KPEEM(ox)PTACPGHS(ph)PR_	0.66373	3	597.251	33145000	8073800	2.54	Q2
Q9P206	669	S	Uncharacterized protein KIAA1522	K1522	38.986	_DQS(ph)PPPS(ph)PPPSYHPPPPPTK_	-0.62956	3	760.664	135010000	51296000	2.54	Q2
Q9P206	673	S	Uncharacterized protein KIAA1522	K1522	38.986	_DQS(ph)PPPS(ph)PPPSYHPPPPPTK_	-0.62956	3	760.664	135010000	51296000	2.54	Q2
Q9Y4F5	492	S	Centrosomal protein of 170 kDa protein B	C170B	42.075	_PFGS(ph)VGR_	1.6713	2	400.179	9235500	4116500	2.54	Q2
Q9Y6K9	387	S	NF-kappa-B essential modulator	NEMO	84.249	_RS(ph)PPEEPPDFCCPK_	-1.2175	2	898.363	41230000	12463000	2.54	Q2
O15164	808	S	Transcription intermediary factor 1-alpha	TIF1A	53.481	_SEWLDPS(ph)QKS(ph)PLHVGETR_	-0.94642	3	742.659	30510000	7179700	2.53	Q2
P00533	1042	S	Epidermal growth factor receptor	EGFR	166.42	_TPLLSSLS(ph)ATS(ph)NNSTVACIDR_	0.014897	2	1184.02	620570000	119160000	2.53	Q2
P52948	1043	S	Nuclear pore complex protein Nup98-Nup96	NUP98	101.38	_S(ph)LVGGLLQSK_	0.28241	2	541.286	47389000	19476000	2.53	Q2
Q02156	368	S	Protein kinase C epsilon type	KPCE	46.335	_ALS(ph)FDNR_	0.62317	2	451.692	9900100	2415700	2.53	Q2
Q15648	1252	S	Mediator of RNA polymerase II transcription subunit 1	MED1	92.096	_SSSGLGSS(ph)GSLSQK_	-0.6873	2	681.301	26481000	10255000	2.53	Q2
Q15758	503	S	Neutral amino acid transporter B(0)	AAAT	57.152	_S(ph)ELPLDPLPVPTEEGNPLLK_	0.31415	3	746.715	10660000	3112400	2.53	Q2
Q96JM3	416	S	Chromosome alignment-maintaining phosphoprotein 1	CHAP1	91.784	_AVPPVS(ph)PELR_	0.80318	2	572.792	815860000	240500000	2.53	Q2
P42858	1874	S	Huntingtin	HD	99.957	_LLSPQM(ox)S(ph)GEEEDSDLAAK_	0.15205	2	1008.43	219710000	91898000	2.52	Q2
Q9BVC5	189	S	Ashwin	ASHWN	123.42	_S(ph)PPLS(ph)PVGTTPVK_	-1.4367	2	720.333	801050000	152370000	2.52	Q2
Q9HBL0	374	S	Tensin-1	TENS1	106.7	_KKDS(ph)LHGSTGAVNATR_	0.36168	3	574.616	18901000	4673800	2.52	Q2
Q9NP74	512	S	Palmdelphin	PALMD	103.72	_EQEES(ph)LGSPVHHSPFDAQTTGDGTEDPSLTALR_	2.1769	3	1196.86	69061000	19776000	2.52	Q2
Q9NYZ3	575	S	G2 and S phase-expressed protein 1	GTSE1	110.39	_LVDVS(ph)PDR_	-0.80016	2	490.726	191120000	54045000	2.52	Q2
O43524	7	S	Forkhead box protein O3	FOXO3	47.331	_(ac)AEAPAS(ph)PAPLS(ph)PLEVELDPEFEPQSR_	0.30165	3	993.442	66902000	17484000	2.51	Q2
O43524	12	S	Forkhead box protein O3	FOXO3	47.331	_(ac)AEAPAS(ph)PAPLS(ph)PLEVELDPEFEPQSR_	0.30165	3	993.442	66902000	17484000	2.51	Q2
Q96G74	165	S	OTU domain-containing protein 5	OTUD5	71.894	_QAPGVGAVGGGS(ph)PER_	-1.4733	2	709.825	120190000	32609000	2.51	Q2
O95817	289	S	BAG family molecular chaperone regulator 3	BAG3	51.359	_SSTPLHS(ph)PSPIR_	-3.4515	2	679.827	43033000	11958000	2.5	Q2
Q6MZP7	264	S	Protein lin-54 homolog	LIN54	154.65	_AVTGQTTQVS(ph)PPVIAGR_	0.28057	2	881.448	77687000	24322000	2.5	Q2
Q86W56	137	S	Poly(ADP-ribose) glycohydrolase	PARG	157.53	_LENVSQLSLDKS(ph)PTEK_	0.44254	2	934.456	447240000	136380000	2.5	Q2
Q9BUH8	246	S	Brain-enriched guanylate kinase-associated protein	BEGIN	48.968	_RPS(ph)VDAPVTDVGFLR_	-1.1216	3	570.285	16017000	5116400	2.5	Q2
O75030	491	S	Microphthalmia-associated transcription factor	MITF	72.657	_LEDILM(ox)DDTLS(ph)PVGVTDPLLSSVS(ph)PGASK_	0.90893	3	1044.82	67875000	10925000	2.49	Q2
P04049	642	S	RAF proto-oncogene serine/threonine-protein kinase	RAF1	168.15	_AAHTEDINACTLTTS(ph)PR_	-1.5499	3	646.619	186080000	44470000	2.49	Q2
P13051	23	S	Uracil-DNA glycosylase	UNG	75.544	_HAPS(ph)PEPAVQGTGVAGVPEESGDAAAIPAK_	1.1903	2	1445.68	1467400000	434570000	2.49	Q2
Q6IAA8	27	S	Ragulator complex protein LAMTOR1	LTOR1	139.86	_LLLDPSS(ph)PPTK_	0.67062	2	624.318	518320000	141950000	2.49	Q2
Q6NZY4	500	S	Zinc finger CCHC domain-containing protein 8	ZCHC8	53.554	_GTPPLTPSDS(ph)PQTR_	-0.6609	2	767.351	45790000	12284000	2.49	Q2
Q7KZF4	426	S	Staphylococcal nuclease domain-containing protein 1	SND1	111.64	_PAS(ph)PATETVPAFSER_	-0.21299	2	820.372	195670000	40196000	2.49	Q2
Q86XN7	613	S	Proline and serine-rich protein 1	PRSR1	67.927	_TEPTS(ph)PTPSAFK_	-1.4096	2	671.8	33256000	11100000	2.49	Q2
Q8IWE2	261	S	Protein NOXP20	NXP20	92.611	_TVS(ph)LSQMLR_	0.069789	2	557.77	7377300	2019100	2.49	Q2
Q8TEM1	1874	S	Nuclear pore membrane glycoprotein 210	PO210	62.851	_KAS(ph)PPSGLWSPAYASH_	-0.83103	2	868.396	67319000	35142000	2.49	Q2
O00429	616	S	Dynamin-1-like protein	DNM1L	127.91	_SKPIPIMPAS(ph)PQK_	-0.30519	2	737.38	1680800000	434770000	2.48	Q2
O14686	4822	S	Histone-lysine N-methyltransferase 2D	KMT2D	52.095	_IPNSYEVLFPES(ph)PAR_	0.014599	2	899.924	29050000	9009800	2.48	Q2
P22607	444	S	Fibroblast growth factor receptor 3	FGFR3	55.022	_LS(ph)S(ph)GEGPTLANVSELELPADPK_	0.067867	3	795.361	23435000	10326000	2.48	Q2
P22607	445	S	Fibroblast growth factor receptor 3	FGFR3	55.022	_LS(ph)S(ph)GEGPTLANVSELELPADPK_	0.067867	3	795.361	23435000	10326000	2.48	Q2
Q9H4L5	251	S	Oxysterol-binding protein-related protein 3	OSBL3	42.44	_TYS(ph)APAINAIQGGSFESPK_	-0.3548	3	673.314	18046000	5729400	2.48	Q2
Q9Y478	40	S	5'-AMP-activated protein kinase subunit beta-1	AAKB1	91.337	_ILMDS(ph)PEDADLFHSEEIK_	0.28586	3	723.653	44821000	17772000	2.48	Q2
O75385	556	S	Serine/threonine-protein kinase ULK1	ULK1	69.747	_LHS(ph)APNLSDLHVVRPK_	-0.56035	4	466.496	25645000	8313000	2.47	Q2
O96017	260	S	Serine/threonine-protein kinase Chk2	CHK2	83.358	_FAIGS(ph)AR_	0.021039	2	401.186	60212000	18884000	2.47	Q2
P49454	3119	S	Centromere protein F	CENPF	119.21	_LALS(ph)PLSLGK_	-0.81824	2	539.799	80792000	25488000	2.47	Q2
Q6P0Q8	900	S	Microtubule-associated serine/threonine-protein kinase 2	MAST2	59.709	_SWVIGS(ph)PEILR_	0.29014	2	668.837	14337000	7081800	2.47	Q2
Q8IVF2	3408	S	Protein AHNAK2	AHNK2	85.469	_VDLKS(ph)PQVDIK_	1.5218	2	661.342	14967000	4858100	2.47	Q2
Q9BSJ8	627	S	Extended synaptotagmin-1	ESYT1	78.642	_GSS(ph)VDAPPRPCHTTPDSQFGTEHVLR_	-1.9098	4	732.833	92392000	22905000	2.47	Q2
P39023	13	S	60S ribosomal protein L3	RL3	74.751	_HGS(ph)LGFLPR_	0.3103	2	532.258	31073000	8362900	2.46	Q2
Q12802	2563	S	A-kinase anchor protein 13	AKP13	116.04	_SLS(ph)RPSSLIEQEK_	0.26688	3	518.591	117770000	30131000	2.46	Q2
Q86UU0	975	S	B-cell CLL/lymphoma 9-like protein	BCL9L	120.7	_S(ph)PQVLGSSLSVR_	0.71394	2	655.329	129610000	44862000	2.46	Q2
Q96GN5	139	S	Cell division cycle-associated 7-like protein	CDA7L	74.533	_RSS(ph)IGLR_	0.54833	2	434.724	61661000	19744000	2.46	Q2
O43264	12	S	Centromere/kinetochore protein zw10 homolog	ZW10	138.56	_(ac)ASFVTEVLAHS(ph)GR_	1.4013	2	748.351	23175000	7865900	2.45	Q2
O75381	265	S	Peroxisomal membrane protein PEX14	PEX14	88.633	_SPSPSSPAAVNHHSSSDIS(ph)PVSNESTSSSPGK_	0.22418	3	1067.8	39837000	5144400	2.45	Q2
Q09666	5857	S	Neuroblast differentiation-associated protein AHNAK	AHNK	81.346	_LQGSGVSLAS(ph)KK_	0.17722	3	418.887	773560000	242550000	2.45	Q2
Q5TCZ1	406	S	SH3 and PX domain-containing protein 2A	SPD2A	113.99	_LAQGS(ph)PAVAR_	0.56673	2	525.261	127830000	41872000	2.45	Q2
Q86UU1	563	S	Pleckstrin homology-like domain family B member 1	PHLB1	48.701	_KLS(ph)SGDLR_	0.42968	2	478.234	44095000	17567000	2.45	Q2
Q8NFD5	502	S	AT-rich interactive domain-containing protein 1B	ARI1B	39.351	_SHPAM(ox)S(ph)PGTPGPTM(ox)GR_	0.0028375	2	846.847	13797000	4286800	2.45	Q2
Q969X1	81	S	Protein lifeguard 3	LFG3	91.518	_AVS(ph)DSFGPGEWDDR_	0.70947	2	809.314	21257000	6149800	2.45	Q2
Q5SRE5	1717	S	Nucleoporin NUP188 homolog	NU188	135.62	_GAPSS(ph)PATGVLPS(ph)PQGK_	0.21701	2	855.879	881270000	201040000	2.44	Q2
Q8ND76	83	S	Cyclin-Y	CCNY	51.76	_S(ph)LFINHHPPGQIAR_	0.31829	3	556.279	33654000	18756000	2.44	Q2
Q9BRK4	311	S	Leucine zipper putative tumor suppressor 2	LZTS2	36.485	_S(ph)PPPPPPPPSDEALLHCVLEGK_	0.96441	3	805.387	40446000	15781000	2.44	Q2
Q9BY89	1224	S	Uncharacterized protein KIAA1671	K1671	85.271	_S(ph)PTVEPSTLPR_	0.61966	2	632.303	102970000	16810000	2.44	Q2
Q9NZN5	637	S	Rho guanine nucleotide exchange factor 12	ARHGC	175.77	_HLSTPSSVS(ph)PEPQDSAK_	0.90617	2	923.915	104910000	35033000	2.44	Q2
Q9P2E9	1277	S	Ribosome-binding protein 1	RRBP1	112.86	_SHVEDGDIAGAPASS(ph)PEAPPAEQDPVQLK_	0.19092	3	998.124	165990000	28184000	2.44	Q2
Q9Y263	50	S	Phospholipase A-2-activating protein	PLAP	91.961	_LWAPDS(ph)PNR_	0.0041416	2	568.25	28785000	9400800	2.44	Q2
P35240	13	S	Merlin	MERL	74.841	_M(ox)SFSS(ph)LKR_	2.0612	2	526.236	36910000	12508000	2.43	Q2
Q5JTD0	300	S	Tight junction-associated protein 1	TJAP1	157.74	_GS(ph)PEEELPLPAFEK_	1.9844	2	811.871	300620000	93987000	2.43	Q2
Q7Z4S6	1212	S	Kinesin-like protein KIF21A	KI21A	135.08	_EKELS(ph)PPPGLPSK_	-0.76423	2	729.866	275990000	71006000	2.43	Q2
Q8IVT2	156	S	Mitotic interactor and substrate of PLK1	MISP	178.78	_KSS(ph)TVATLQGTPDHGDPR_	0.41688	2	973.952	180100000	32480000	2.43	Q2
Q8TCN5	195	S	Zinc finger protein 507	ZN507	119.46	_AQQCVS(ph)PSSSLCR_	-1.0468	2	780.321	32144000	9153200	2.43	Q2
Q92794	941	S	Histone acetyltransferase KAT6A	KAT6A	81.904	_RLS(ph)EGVEPWR_	0.14782	2	654.808	30499000	10222000	2.43	Q2
Q96B01	280	S	RAD51-associated protein 1	R51A1	56.286	_KVS(ph)LSSDTTR_	-1.2602	2	587.279	16771000	6267100	2.43	Q2
O60333	1613	S	Kinesin-like protein KIF1B	KIF1B	92.112	_LSDIS(ph)PIGR_	-0.35228	2	519.255	30740000	10289000	2.42	Q2
P05783	7	S	Keratin, type I cytoskeletal 18	K1C18	118.71	_S(ph)TFSTNYR_	-0.25902	2	528.213	153930000	39762000	2.42	Q2
P43243	240	S	Matrin-3	MATR3	67.415	_DDSFFGETS(ph)HNYHK_	0.47735	3	588.561	34203000	11090000	2.42	Q2
P46013	2708	S	Antigen KI-67	KI67	190.91	_IPCES(ph)PPLEVVDTTASTK_	2.0365	3	675.315	204820000	62089000	2.42	Q2
P48634	1219	S	Protein PRRC2A	PRC2A	70.68	_LIPGPLS(ph)PVAR_	0.54411	2	600.331	1084100000	306250000	2.42	Q2
P49585	329	S	Choline-phosphate cytidylyltransferase A	PCY1A	107.97	_ERS(ph)PSPSFR_	1.8436	2	571.753	101500000	24063000	2.42	Q2
Q52LW3	559	S	Rho GTPase-activating protein 29	RHG29	112.82	_SLDSESIS(ph)PGDFHR_	0.7131	3	542.898	42617000	16818000	2.42	Q2
Q6P4R8	298	S	Nuclear factor related to kappa-B-binding protein	NFRKB	84.975	_KGS(ph)LAALYDLAVLK_	0.4121	2	771.421	8330700	2880200	2.42	Q2
Q8TAP9	133	S	M-phase-specific PLK1-interacting protein	MPLKI	107.75	_MS(ph)NELENYFK_	-0.76667	2	677.773	178370000	101460000	2.42	Q2
Q96BD0	40	S	Solute carrier organic anion transporter family member 4A1	SO4A1	140.77	_ASPGTPLS(ph)PGSLR_	0.94527	2	660.321	219920000	61467000	2.42	Q2
Q9C0C2	1103	S	182 kDa tankyrase-1-binding protein	TB182	60.307	_EAAFS(ph)PGQQDWSR_	-0.33969	2	779.82	41138000	9178300	2.42	Q2
Q9H6R7	468	S	WD repeat-containing protein C2orf44	CB044	102.65	_LIESLS(ph)PDFCHQNK_	-0.2232	3	589.931	79211000	28622000	2.42	Q2
P45985	257	S	Dual specificity mitogen-activated protein kinase kinase 4	MP2K4	99.93	_LCDFGISGQLVDS(ph)IAK_	3.0955	2	901.923	70525000	23055000	2.41	Q2
Q13017	1195	S	Rho GTPase-activating protein 5	RHG05	68.309	_HRGS(ph)EEDPLLS(ph)PVETWK_	-0.86764	3	713.976	16474000	6299900	2.41	Q2
Q9BZ23	168	S	Pantothenate kinase 2, mitochondrial	PANK2	139.02	_RAS(ph)SASVPAVGASAEGTR_	0.89778	2	877.415	50497000	20108000	2.41	Q2
Q9H4L5	437	S	Oxysterol-binding protein-related protein 3	OSBL3	92.939	_ALVHQLS(ph)NESR_	-0.60108	2	667.317	291490000	85532000	2.41	Q2
Q9Y2H2	940	S	Phosphatidylinositide phosphatase SAC2	SAC2	103.73	_S(ph)PSAGDVHILTGFAK_	-1.8057	2	790.379	47668000	14821000	2.41	Q2
O14757	301	S	Serine/threonine-protein kinase Chk1	CHK1	117.94	_HIQSNLDFS(ph)PVNSASSEENVK_	-1.1875	2	1191.53	84879000	14910000	2.4	Q2
O60934	397	S	Nibrin	NBN	85.864	_M(ox)LS(ph)QDAPTVK_	-1.5824	2	593.265	169240000	58076000	2.4	Q2
O75665	669	S	Oral-facial-digital syndrome 1 protein	OFD1	95.067	_S(ph)PPSLHLLEAFK_	-0.0072962	2	709.858	38449000	11871000	2.4	Q2
P16989	324	S	Y-box-binding protein 3	YBOX3	118.79	_PAPAVGEAEDKENQQATSGPNQPS(ph)VR_	0.73968	4	690.067	87888000	26735000	2.4	Q2
Q99569	406	S	Plakophilin-4	PKP4	21.674	_SAVS(ph)PDLHITPIYEGR_	0.12337	3	612.296	30257000	10049000	2.4	Q2
Q9NZ52	425	S	ADP-ribosylation factor-binding protein GGA3	GGA3	56.205	_EQS(ph)DLDFFSPR_	0.23148	2	710.793	26152000	8614900	2.4	Q2
Q9Y217	561	S	Myotubularin-related protein 6	MTMR6	230.82	_ELLHSVHPES(ph)PNLK_	0.67276	2	840.411	48659000	15554000	2.4	Q2
Q7Z6Z7	1084	S	E3 ubiquitin-protein ligase HUWE1	HUWE1	117.12	_S(ph)HHAASTTTAPTPAAR_	0.41387	2	828.878	102130000	28440000	2.39	Q2
Q86U90	37	S	YrdC domain-containing protein, mitochondrial	YRDC	117.29	_LFRPPS(ph)PAPAAPGAR_	0.75597	3	528.94	1667500000	451510000	2.39	Q2
Q8WWI1	805	S	LIM domain only protein 7	LMO7	178.67	_M(ox)YS(ph)FDDVLEEGK_	-0.071288	2	764.799	1310000000	423570000	2.39	Q2
Q99958	232	S	Forkhead box protein C2	FOXC2	132.83	_VETLS(ph)PESALQGS(ph)PR_	-0.35475	2	865.874	47746000	12781000	2.39	Q2
Q6Y7W6	236	S	PERQ amino acid-rich with GYF domain-containing protein 2	PERQ2	129.76	_WRPHS(ph)PDGPR_	0.49697	3	428.859	1061400000	297640000	2.38	Q2
Q6ZRV2	914	S	Protein FAM83H	FA83H	73.834	_RGS(ph)PVPPVPER_	1.0259	2	635.819	9415500	2381000	2.38	Q2
Q8TAP6	83	S	Centrosomal protein of 76 kDa	CEP76	99.273	_ELNFVTDSVEQELPSS(ph)PK_	0.3781	3	700.324	47231000	12828000	2.38	Q2
Q8WYP5	1232	S	Protein ELYS	ELYS	105.19	_IS(ph)FVEEDVHPK_	0.12258	2	690.316	935250000	319360000	2.38	Q2
P56945	639	S	Breast cancer anti-estrogen resistance protein 1	BCAR1	72.928	_PLPS(ph)PPK_	0.032546	2	408.207	785840000	255250000	2.37	Q2
Q12769	1157	S	Nuclear pore complex protein Nup160	NU160	61.889	_LIRPEYAWIVQPVSGAVYDRPGAS(ph)PK_	0.56691	3	983.839	60162000	15220000	2.37	Q2
Q7Z422	107	S	SUZ domain-containing protein 1	SZRD1	128.07	_ILGSAS(ph)PEEEQEKPILDRPTR_	1.5895	3	815.739	779880000	168830000	2.37	Q2
Q8IXU6	5	S	Solute carrier family 35 member F2	S35F2	73.758	_(ac)MEADS(ph)PAGPGAPEPLAEGAAAEFSSLLR_	0.34653	3	955.1	27021000	5601800	2.37	Q2
Q8NC51	221	S	Plasminogen activator inhibitor 1 RNA-binding protein	PAIRB	116.78	_GGSGS(ph)HNWGTVK_	0.22885	2	633.767	40384000	14811000	2.37	Q2
Q8WWI1	704	S	LIM domain only protein 7	LMO7	61.285	_S(ph)M(ox)SDVSAEDVQNLR_	-2.391	2	823.84	28553000	7482500	2.37	Q2
Q9H0E3	442	S	Histone deacetylase complex subunit SAP130	SP130	119.02	_VVPQQITHTS(ph)PR_	0.37363	2	721.861	198920000	60141000	2.37	Q2
Q9UBC2	229	S	Epidermal growth factor receptor substrate 15-like 1	EP15R	92.681	_TVFPGAVPVLPAS(ph)PPPK_	0.36404	2	877.468	299850000	91343000	2.37	Q2
Q9Y320	211	S	Thioredoxin-related transmembrane protein 2	TMX2	76.332	_VSTS(ph)PLTK_	0.40114	2	456.726	105170000	29503000	2.37	Q2
P78344	395	S	Eukaryotic translation initiation factor 4 gamma 2	IF4G2	68.625	_FS(ph)PTMGR_	-0.90289	2	438.178	1211200000	349240000	2.36	Q2
Q14244	235	S	Ensconsin	MAP7	88.706	_LLTPTHS(ph)FLAR_	0.78511	2	668.345	33706000	16349000	2.36	Q2
Q8WWM7	449	S	Ataxin-2-like protein	ATX2L	71.524	_MYPPRS(ph)PK_	-0.23386	2	528.241	275600000	96475000	2.36	Q2
Q8WWM7	559	S	Ataxin-2-like protein	ATX2L	135.98	_LQPSSS(ph)PENSLDPFPPR_	0.22883	2	974.446	270910000	79242000	2.36	Q2
Q9P275	713	S	Ubiquitin carboxyl-terminal hydrolase 36	UBP36	90.388	_ATGNDLRPPPPS(ph)PSSDLTHPM(ox)K_	1.2805	3	804.374	169320000	47989000	2.36	Q2
Q9UEY8	64	S	Gamma-adducin	ADDG	187.97	_VTQILQS(ph)PAFR_	1.279	2	670.342	34171000	11533000	2.36	Q2
Q9Y2I8	24	S	WD repeat-containing protein 37	WDR37	64.841	_SHSLS(ph)IR_	1.5904	2	440.208	10374000	3594600	2.36	Q2
Q13425	222	S	Beta-2-syntrophin	SNTB2	112.7	_KPSLVSDLPWEGAAPQS(ph)PSFSGSEDSGSPK_	-0.45847	3	1042.14	374180000	57790000	2.35	Q2
Q5THJ4	1138	S	Vacuolar protein sorting-associated protein 13D	VP13D	51.942	_EKDDLS(ph)PQPLMTDFER_	-0.14815	3	667.627	17821000	7985300	2.35	Q2
Q86XL3	662	S	Ankyrin repeat and LEM domain-containing protein 2	ANKL2	31.089	_NNS(ph)PPTVGAFGHTR_	2.6957	3	512.231	23818000	4241800	2.35	Q2
Q9ULJ8	338	S	Neurabin-1	NEB1	98.766	_SEIPS(ph)PQSQLLEDAEANLVGR_	0.34252	2	1167.05	127620000	45441000	2.35	Q2
P48960	831	S	CD97 antigen	CD97	62.089	_ALRAS(ph)ESGI_	-0.06007	2	492.232	91737000	30445000	2.34	Q2
Q53GA4	42	S	Pleckstrin homology-like domain family A member 2	PHLA2	116.71	_LSLFPAS(ph)PR_	-0.4846	2	534.268	21173000	6282300	2.34	Q2
Q5VYS8	600	S	Terminal uridylyltransferase 7	TUT7	80.96	_IAIEDPYS(ph)VKR_	-0.15455	3	457.562	6409200	1747000	2.34	Q2
Q86UU0	915	S	B-cell CLL/lymphoma 9-like protein	BCL9L	78.721	_RPS(ph)DLTISINQMGSPGMGHLK_	3.2327	3	773.704	82847000	27966000	2.34	Q2
Q8IVT2	397	S	Mitotic interactor and substrate of PLK1	MISP	130.89	_ALS(ph)SDS(ph)ILSPAPDAR_	-0.49286	2	830.355	162170000	42811000	2.34	Q2
Q9BWU0	82	S	Kanadaptin	NADAP	90.931	_KPALPVS(ph)PAAR_	0.21622	2	593.821	455320000	126030000	2.34	Q2
Q9H4L5	34	S	Oxysterol-binding protein-related protein 3	OSBL3	75.764	_QDS(ph)WEVVEGLR_	-0.091764	2	699.308	15970000	6900300	2.34	Q2
Q9NYL2	648	S	Mitogen-activated protein kinase kinase kinase MLT	MLTK	69.148	_NFS(ph)SLHLNSR_	0.98684	2	627.785	16290000	6640000	2.34	Q2
P11388	4	S	DNA topoisomerase 2-alpha	TOP2A	111.4	_(ac)MEVS(ph)PLQPVNENMQVNK_	-0.25699	3	693.648	306030000	115490000	2.33	Q2
Q9BW19	6	S	Kinesin-like protein KIFC1	KIFC1	88.385	_S(ph)PLLEVK_	-0.6084	2	433.225	48775000	19877000	2.33	Q2
O94763	372	S	Unconventional prefoldin RPB5 interactor 1	RMP	111.05	_KNS(ph)TGSGHSAQELPTIR_	-0.52018	3	621.63	148000000	43376000	2.32	Q2
P33981	281	S	Dual specificity protein kinase TTK	TTK	110.74	_VPVNLLNS(ph)PDCDVK_	-1.0276	2	825.384	68025000	19206000	2.32	Q2
Q8IY17	345	S	Neuropathy target esterase	PLPL6	73.927	_LFPS(ph)PGLPTR_	-0.39078	2	582.794	79755000	25125000	2.32	Q2
Q8N9T8	639	S	Protein KRI1 homolog	KRI1	118.91	_QLPALDGSLM(ox)GPES(ph)PPAQEEEAPVS(ph)PHK_	-0.59983	3	1029.79	574620000	253850000	2.32	Q2
Q96SN8	1074	S	CDK5 regulatory subunit-associated protein 2	CK5P2	126.32	_ENPEDVLS(ph)PTSVATYLSSK_	-1.4097	2	1058.99	62134000	13490000	2.32	Q2
Q9NUU7	85	S	ATP-dependent RNA helicase DDX19B	DD19B	42.682	_DPNS(ph)PLYSVK_	0.0045727	2	600.271	9577700	5225100	2.32	Q2
Q9P206	612	S	Uncharacterized protein KIAA1522	K1522	59.345	_VPAPFS(ph)PPPSKPR_	-0.14868	2	728.871	39387000	17795000	2.32	Q2
O60832	21	S	H/ACA ribonucleoprotein complex subunit 4	DKC1	119.35	_S(ph)LPEEDVAEIQHAEEFLIKPESK_	-0.47617	4	680.328	54845000	22834000	2.31	Q2
P11532	3623	S	Dystrophin	DMD	92.112	_SDS(ph)SQPM(ox)LLR_	0.66081	2	615.265	90309000	28270000	2.31	Q2
P51610	6	S	Host cell factor 1	HCFC1	76.301	_(ac)ASAVS(ph)PANLPAVLLQPR_	-0.29898	3	609.324	410920000	113530000	2.31	Q2
Q00587	192	S	Cdc42 effector protein 1	BORG5	96.009	_SDS(ph)LLSFR_	-0.79223	2	502.726	248440000	78004000	2.31	Q2
Q14160	1348	S	Protein scribble homolog	SCRIB	50.099	_AFAAVPTSHPPEDAPAQPPTPGPAAS(ph)PEQLSFR_	0.17184	4	855.408	327190000	94087000	2.31	Q2
Q6PJG9	575	S	Leucine-rich repeat and fibronectin type-III domain-containing protein 4	LRFN4	85.837	_AHPPRS(ph)PPPRPQR_	1.1988	4	393.953	26481000	9270400	2.31	Q2
Q96MY1	400	S	Uncharacterized protein C20orf112	CT112	91.589	_PVPTAQLS(ph)PTEISAVR_	0.50902	3	582.633	70076000	25117000	2.31	Q2
Q9Y666	997	S	Solute carrier family 12 member 7	S12A7	38.714	_DTS(ph)LSGFK_	0.76524	2	467.7	16363000	8842800	2.31	Q2
P49023	85	S	Paxillin	PAXI	125.37	_FIHQQPQSSS(ph)PVYGSSAK_	-0.62696	3	676.646	572520000	184290000	2.3	Q2
Q14157	439	S	Ubiquitin-associated protein 2-like	UBP2L	118.57	_S(ph)PAVATSTAAPPPPS(ph)SPLPSK_	-1.1412	2	1060.49	69667000	25684000	2.3	Q2
Q92541	697	S	RNA polymerase-associated protein RTF1 homolog	RTF1	87.447	_S(ph)LNLEDYK_	-0.95112	2	531.231	43585000	13081000	2.3	Q2
Q9Y385	266	S	Ubiquitin-conjugating enzyme E2 J1	UB2J1	117.3	_RLS(ph)TSPDVIQGHQPR_	0.74935	2	885.936	1764900000	541400000	2.3	Q2
O75385	477	S	Serine/threonine-protein kinase ULK1	ULK1	38.777	_AS(ph)PS(ph)PPAHAEHGGVLAR_	2.6369	2	907.393	44293000	10597000	2.29	Q2
O75385	479	S	Serine/threonine-protein kinase ULK1	ULK1	38.777	_AS(ph)PS(ph)PPAHAEHGGVLAR_	2.6369	2	907.393	44293000	10597000	2.29	Q2
P38432	489	S	Coilin	COIL	123.43	_LLELTSSYS(ph)PDVSDYK_	-1.5068	2	948.929	75386000	27601000	2.29	Q2
Q13247	303	S	Serine/arginine-rich splicing factor 6	SRSF6	144.38	_S(ph)NS(ph)PLPVPPSK_	0.47498	2	641.778	7210400000	2453400000	2.29	Q2
Q92922	328	S	SWI/SNF complex subunit SMARCC1	SMRC1	66.777	_KHS(ph)PSPPPPTPTESR_	0.30912	2	847.899	8982300	3197500	2.29	Q2
Q96L91	736	S	E1A-binding protein p400	EP400	80.916	_ALS(ph)PVTSR_	0.26509	2	455.723	394480000	114310000	2.29	Q2
Q9C086	130	S	INO80 complex subunit B	IN80B	46.595	_AWLDEDSNLS(ph)PS(ph)PLR_	4.0234	2	930.384	32437000	10671000	2.29	Q2
P09496	105	S	Clathrin light chain A	CLCA	38.776	_LQS(ph)EPESIR_	-0.14028	2	569.761	8648300000	2529300000	2.28	Q2
P41440	515	S	Folate transporter 1	S19A1	54.681	_GLGGLQPAQSPPLSPEDSLGAVGPAS(ph)LEQR_	2.4035	3	1003.5	39804000	12089000	2.28	Q2
P78347	103	S	General transcription factor II-I	GTF2I	102.65	_MS(ph)VDAVEIETLR_	-0.088504	2	721.833	65805000	27565000	2.28	Q2
Q13309	64	S	S-phase kinase-associated protein 2	SKP2	114.76	_EEPDSENIPQELLSNLGHPES(ph)PPR_	0.15408	3	922.087	1015800000	344500000	2.28	Q2
Q14244	365	S	Ensconsin	MAP7	86.539	_AAPAQVRPPS(ph)PGNIRPVK_	-0.21819	3	645.682	509540000	144010000	2.28	Q2
Q86TC9	644	S	Myopalladin	MYPN	199.7	_TPEPSS(ph)PVKEPPPVLAK_	0.25685	3	618.32	2929000000	763450000	2.28	Q2
Q8N3F8	295	S	MICAL-like protein 1	MILK1	107.78	_LQELAS(ph)PPAGRPTPAPR_	0.46824	2	919.47	47963000	11278000	2.28	Q2
Q9H583	1492	S	HEAT repeat-containing protein 1	HEAT1	137.52	_SES(ph)QEEMLQVFNVETHTSK_	-1.2132	2	1152	34264000	10297000	2.28	Q2
Q9NZM3	884	S	Intersectin-2	ITSN2	40.177	_TVS(ph)PGSVS(ph)PIHGQGQVVENLK_	3.6699	3	765.026	79745000	41729000	2.28	Q2
Q9UQR1	412	S	Zinc finger protein 148	ZN148	89.631	_QPLEQNQTIS(ph)PLSTYEESK_	0.56088	3	758.018	23816000	9272100	2.28	Q2
O60216	153	S	Double-strand-break repair protein rad21 homolog	RAD21	152.88	_EEVGNIS(ph)ILQENDFGDFGMDDR_	-1.3777	2	1290.53	30495000	7663000	2.27	Q2
Q641Q2	1169	S	WASH complex subunit FAM21C	FA21C	60.762	_AKS(ph)PMFPALGEASSDDDLFQSAK_	-2.3602	3	831.373	24747000	7230700	2.27	Q2
Q92917	42	S	G patch domain and KOW motifs-containing protein	GPKOW	133.17	_LADSGDGAGPS(ph)PEEKDFLK_	-2.9853	2	1006.95	42763000	13016000	2.27	Q2
Q96DF8	395	S	Protein DGCR14	DGC14	91.401	_GLS(ph)PAMS(ph)PALQR_	-0.33835	2	694.296	52477000	17818000	2.27	Q2
Q96L91	1732	S	E1A-binding protein p400	EP400	119.42	_VAVNALAVGEPGTASKPAS(ph)PIGGPTQEEK_	-0.15363	3	952.478	154020000	46688000	2.27	Q2
Q9H4M9	456	S	EH domain-containing protein 1	EHD1	67.76	_DKPTYDEIFYTLS(ph)PVNGK_	0.86118	3	723.005	40975000	14994000	2.27	Q2
P16949	25	S	Stathmin	STMN1	178.51	_RAS(ph)GQAFELILS(ph)PR_	0.48871	3	568.934	782040000	222970000	2.26	Q2
P31274	159	S	Homeobox protein Hox-C9	HXC9	72.316	_APQTLPS(ph)PEADALAGSK_	1.2439	2	866.911	64296000	22152000	2.26	Q2
P52948	612	S	Nuclear pore complex protein Nup98-Nup96	NUP98	187.75	_NLNNSNLFS(ph)PVNR_	-0.3986	2	784.864	145980000	38487000	2.26	Q2
Q27J81	589	S	Inverted formin-2	INF2	114.9	_EHNSMWASLSS(ph)PDAEAVEPDFSSIER_	-0.36153	3	991.087	134680000	37693000	2.26	Q2
Q4VC44	21	S	FLYWCH-type zinc finger-containing protein 1	FWCH1	83.826	_AGQEPS(ph)PKPGTDVIPAAPR_	0.4709	3	656.658	43172000	12959000	2.26	Q2
Q8IWX8	813	S	Calcium homeostasis endoplasmic reticulum protein	CHERP	89.111	_S(ph)RS(ph)RS(ph)PT(ph)PPSSAGLGSNSAPPIPDSR_	-0.15012	3	966.726	184630000	72498000	2.26	Q2
Q99590	569	S	Protein SCAF11	SCAFB	37.817	_VYQPVSCPLS(ph)DLS(ph)ENVESVVNEEK_	-1.1602	3	961.08	11394000	3616200	2.26	Q2
Q99590	572	S	Protein SCAF11	SCAFB	37.817	_VYQPVSCPLS(ph)DLS(ph)ENVESVVNEEK_	-1.1602	3	961.08	11394000	3616200	2.26	Q2
Q7RTP6	1649	S	Protein-methionine sulfoxide oxidase MICAL3	MICA3	112.42	_RPDS(ph)PTRPTLR_	1.4947	3	459.233	644120000	252710000	2.25	Q2
Q7Z4N2	325	S	Transient receptor potential cation channel subfamily M member 1	TRPM1	34.202	_AQS(ph)HQLFAIIMECMK_	-1.0219	2	943.922	106920000	50927000	2.25	Q2
Q99567	35	S	Nuclear pore complex protein Nup88	NUP88	126.05	_NQS(ph)PTEAEKPASSSLPSSPPPQLLTR_	0.34733	2	1400.18	50827000	11806000	2.25	Q2
O14686	2274	S	Histone-lysine N-methyltransferase 2D	KMT2D	127.59	_ASEPLLS(ph)PPPFGESR_	0.63569	2	832.39	92235000	31165000	2.24	Q2
O96017	379	S	Serine/threonine-protein kinase Chk2	CHK2	93.839	_ILGETS(ph)LMR_	0.53467	2	550.264	219890000	60636000	2.24	Q2
Q68D10	471	S	Protein SPT2 homolog	SPT2	98.156	_PVSS(ph)PHELR_	-0.20241	2	551.258	37722000	10574000	2.24	Q2
Q8IYB3	713	S	Serine/arginine repetitive matrix protein 1	SRRM1	119.77	_RQS(ph)PSPSTRPIR_	0.33353	3	487.916	453380000	198090000	2.24	Q2
Q8TBN0	179	S	Guanine nucleotide exchange factor for Rab-3A	R3GEF	65.565	_ELHPQLLS(ph)PTK_	0.032098	3	448.23	62219000	19598000	2.24	Q2
Q9NYY8	23	S	FAST kinase domain-containing protein 2	FAKD2	34.755	_AGS(ph)FFWNLR_	1.6527	2	589.263	239060000	72095000	2.24	Q2
Q9UHV7	395	S	Mediator of RNA polymerase II transcription subunit 13	MED13	155.8	_KYS(ph)ASSGGLCEEATAAK_	0.34686	2	905.39	55746000	18284000	2.24	Q2
Q9Y5T5	552	S	Ubiquitin carboxyl-terminal hydrolase 16	UBP16	226.72	_NINM(ox)DNDLEVLTSS(ph)PTR_	-1.3022	2	1007.94	89703000	27530000	2.24	Q2
A1X283	291	S	SH3 and PX domain-containing protein 2B	SPD2B	100.75	_NSGEPLPPKPGPGS(ph)PSHPGALDLDGVSR_	-0.10864	3	939.119	477720000	126840000	2.23	Q2
P05783	23	S	Keratin, type I cytoskeletal 18	K1C18	156.49	_SLGSVQAPS(ph)YGAR_	-0.024358	2	686.816	188720000	56423000	2.23	Q2
P23588	93	S	Eukaryotic translation initiation factor 4B	IF4B	180.9	_S(ph)PPYTAFLGNLPYDVTEESIK_	0.94535	2	1211.07	921340000	321450000	2.23	Q2
P25205	160	S	DNA replication licensing factor MCM3	MCM3	139	_RYS(ph)DLTTLVAFPSSSVYPTK_	0.51267	3	771.379	88746000	28668000	2.23	Q2
P41273	5	S	Tumor necrosis factor ligand superfamily member 9	TNFL9	43.946	_(ac)MEYAS(ph)DAS(ph)LDPEAPWPPAPR_	-0.0065049	3	801.32	34233000	8912800	2.23	Q2
P41273	8	S	Tumor necrosis factor ligand superfamily member 9	TNFL9	43.946	_(ac)MEYAS(ph)DAS(ph)LDPEAPWPPAPR_	-0.0065049	3	801.32	34233000	8912800	2.23	Q2
Q03001	3968	S	Dystonin	DYST	113.95	_S(ph)FSEDVISHK_	-1.039	2	614.766	111520000	45166000	2.23	Q2
Q14694	547	S	Ubiquitin carboxyl-terminal hydrolase 10	UBP10	87.123	_LLS(ph)PSNEK_	0.54177	2	484.228	182610000	68599000	2.23	Q2
Q15154	1765	S	Pericentriolar material 1 protein	PCM1	162.44	_NVRS(ph)DIS(ph)DQEEDEESEGCPVSINLSK_	-0.41708	3	1032.75	83999000	34896000	2.23	Q2
Q3KR37	581	S	GRAM domain-containing protein 1B	GRM1B	87.419	_VPHLEEVM(ox)S(ph)PVTT(ph)PTDEDVGHR_	-0.87187	3	874.371	113450000	24466000	2.23	Q2
Q3T8J9	1255	S	YY1-associated protein 1	YYAP1	62.167	_LEPQELS(ph)PLSATVFPK_	-0.58614	3	612.645	20977000	8366600	2.23	Q2
Q58A45	354	S	PAB-dependent poly(A)-specific ribonuclease subunit 3	PAN3	109.16	_ITPHTS(ph)PAPR_	0.51745	2	578.779	17796000	5667000	2.23	Q2
Q8IVD9	146	S	NudC domain-containing protein 3	NUDC3	57.838	_EMAHGS(ph)QEAEAPGAVAGAAEVPR_	-0.92449	3	772.342	46356000	15831000	2.23	Q2
Q8IYB3	775	S	Serine/arginine repetitive matrix protein 1	SRRM1	124.25	_KPPAPPS(ph)PVQSQS(ph)PSTNWSPAVPVK_	-0.015997	3	915.101	1528600000	678180000	2.23	Q2
Q9H8Y5	361	S	Ankyrin repeat and zinc finger domain-containing protein 1	ANKZ1	145.95	_LHS(ph)PQTHWK_	0.65758	3	405.189	351870000	113980000	2.23	Q2
Q9ULJ3	1003	S	Zinc finger and BTB domain-containing protein 21	ZBT21	155.39	_IQPLEPDS(ph)PTGLSENPTPATEK_	0.64304	2	1201.06	139180000	58209000	2.23	Q2
Q9Y3A4	19	S	Ribosomal RNA-processing protein 7 homolog A	RRP7A	95.57	_IPS(ph)PLGYAAIPIK_	-0.56106	2	710.386	5191900	2621700	2.23	Q2
O75122	370	S	CLIP-associating protein 2	CLAP2	186.9	_SRS(ph)DIDVNAAAGAK_	0.58842	2	727.835	66583000	25745000	2.22	Q2
P11532	3549	S	Dystrophin	DMD	57.046	_GLSPLPSPPEM(ox)M(ox)PTS(ph)PQSPR_	0.42464	3	740.002	32167000	12381000	2.22	Q2
Q00536	119	S	Cyclin-dependent kinase 17	CDK17	114.87	_RLS(ph)LPADIR_	0.49053	2	560.797	298060000	76515000	2.22	Q2
Q12888	580	S	Tumor suppressor p53-binding protein 1	TP53B	143.47	_FVPAENDSILM(ox)NPAQDGEVQLS(ph)QNDDK_	0.37815	2	1535.67	705160000	403080000	2.22	Q2
Q15149	1047	S	Plectin	PLEC	73.499	_SWS(ph)LATFR_	-0.8409	2	524.237	12767000	3603200	2.22	Q2
Q641Q2	728	S	WASH complex subunit FAM21C	FA21C	102.72	_ETVSEAPPLLFS(ph)DEEEK_	-0.76242	2	1000.44	445370000	167640000	2.22	Q2
Q6UN15	259	S	Pre-mRNA 3'-end-processing factor FIP1	FIP1	117.7	_AEFTS(ph)PPSLFK_	0.13454	2	652.302	113060000	38600000	2.22	Q2
Q8IVT2	471	S	Mitotic interactor and substrate of PLK1	MISP	174.35	_HLS(ph)ESSGKPLSTK_	0.27647	2	725.851	3309200000	1043300000	2.22	Q2
Q8NG08	1021	S	DNA helicase B	HELB	41.615	_WQLSS(ph)PDGVDTDDDLPK_	-1.3516	2	984.417	10020000	2073400	2.22	Q2
Q8TEW0	383	S	Partitioning defective 3 homolog	PARD3	135.91	_FS(ph)PDSQYIDNR_	0.11458	2	711.29	67132000	21833000	2.22	Q2
Q96F44	85	S	E3 ubiquitin-protein ligase TRIM11	TRI11	108.75	_LHPPS(ph)PVPQGVCPAHR_	-1.0452	2	914.937	821590000	259320000	2.22	Q2
P22626	212	S	Heterogeneous nuclear ribonucleoproteins A2/B1	ROA2	99.844	_GGNFGFGDS(ph)R_	0.42761	2	547.209	81127000	25247000	2.21	Q2
P39880	1215	S	Homeobox protein cut-like 1	CUX1	68.771	_RHS(ph)S(ph)VSDSQPCEPPSVGTEYSQGASPQPQHQLK_	-1.3369	4	942.155	63607000	11468000	2.21	Q2
P39880	1216	S	Homeobox protein cut-like 1	CUX1	68.771	_RHS(ph)S(ph)VSDSQPCEPPSVGTEYSQGASPQPQHQLK_	-1.3369	4	942.155	63607000	11468000	2.21	Q2
Q13111	65	S	Chromatin assembly factor 1 subunit A	CAF1A	173.09	_S(ph)PDLEASLDTLENNCHVGSDIDFRPK_	-0.7997	3	1003.78	445460000	79956000	2.21	Q2
Q13614	58	S	Myotubularin-related protein 2	MTMR2	33.093	_SASVVSSDSISTSADNFS(ph)PDLR_	-0.35145	3	774.676	26128000	8836000	2.21	Q2
Q6P2E9	780	S	Enhancer of mRNA-decapping protein 4	EDC4	83.127	_GFGSSAPEGLEPDSM(ox)ASAASALHLLS(ph)PR_	0.071286	3	951.104	74760000	37868000	2.21	Q2
Q86V87	526	S	Protein FAM160B2	F16B2	51.726	_LAPATS(ph)YDGK_	-1.7665	2	551.744	13191000	6476500	2.21	Q2
Q8IYH5	113	S	ZZ-type zinc finger-containing protein 3	ZZZ3	98.368	_QTEPVS(ph)PVLK_	0.71733	2	589.297	341980000	119290000	2.21	Q2
Q9H4G0	510	S	Band 4.1-like protein 1	E41L1	89.43	_HQAS(ph)INELKR_	-0.050842	2	638.314	162380000	45111000	2.21	Q2
Q9UQ35	1326	S	Serine/arginine repetitive matrix protein 2	SRRM2	106.43	_ENS(ph)FGS(ph)PLEFR_	0.5174	2	721.773	285170000	93511000	2.21	Q2
Q9Y6Y8	926	S	SEC23-interacting protein	S23IP	104.78	_VVES(ph)PDFSKDEDYLGK_	0.32596	2	954.419	135080000	51892000	2.21	Q2
O60318	527	S	Germinal-center associated nuclear protein	GANP	116.34	_KPGDGEVS(ph)PSTEDAPFQHSPLGK_	-0.82245	3	820.707	761740000	239440000	2.2	Q2
O60825	483	S	6-phosphofructo-2-kinase/fructose-2,6-bisphosphatase 2	F262	71.651	_NYS(ph)VGSRPLKPLS(ph)PLR_	2.2963	3	648.655	19580000	13006000	2.2	Q2
Q09666	2397	S	Neuroblast differentiation-associated protein AHNAK	AHNK	124.08	_ISMPDLDLHLKS(ph)PK_	-0.70882	3	558.616	441820000	144820000	2.2	Q2
Q5THK1	1485	S	Protein PRR14L	PR14L	118.21	_DTESCTS(ph)PCLLGAPR_	-0.71734	2	872.358	23440000	6071700	2.2	Q2
Q6IQ26	1096	S	DENN domain-containing protein 5A	DEN5A	114.87	_LVTIS(ph)PNNKPK_	0.23081	2	645.845	10764000	4123900	2.2	Q2
Q7Z422	39	S	SUZ domain-containing protein 1	SZRD1	123.38	_S(ph)PPKVPIVIQDDSLPAGPPPQIR_	0.93032	3	834.444	49592000	12072000	2.2	Q2
Q7Z4S6	1239	S	Kinesin-like protein KIF21A	KI21A	82.202	_KIPEPS(ph)PVTR_	0.72608	3	401.876	327690000	89169000	2.2	Q2
Q8N5C7	2	S	DTW domain-containing protein 1	DTWD1	39.625	_(ac)S(ph)LNPPIFLK_	-0.60893	2	575.799	2366000	2103700	2.2	Q2
Q8TDB6	9	S	E3 ubiquitin-protein ligase DTX3L	DTX3L	145.69	_(ac)ASHLRPPS(ph)PLLVR_	0.65595	2	782.922	887060000	289870000	2.2	Q2
Q9UBS8	348	S	E3 ubiquitin-protein ligase RNF14	RNF14	86.262	_LTYHGVS(ph)PCK_	-0.19595	2	621.273	24317000	11698000	2.2	Q2
O00750	155	S	Phosphatidylinositol 4-phosphate 3-kinase C2 domain-containing subunit beta	P3C2B	87.719	_KLS(ph)PPPLPPR_	-0.087674	2	591.326	47406000	18400000	2.19	Q2
O75030	504	S	Microphthalmia-associated transcription factor	MITF	117.36	_LEDILMDDTLS(ph)PVGVTDPLLSSVS(ph)PGASK_	0.93645	2	1558.72	94389000	17233000	2.19	Q2
P15924	2207	S	Desmoplakin	DESP	74.533	_S(ph)MSFQGIR_	-0.79166	2	503.215	8726000	3458300	2.19	Q2
P61289	24	S	Proteasome activator complex subunit 3	PSME3	66.215	_ITS(ph)EAEDLVANFFPK_	0.84885	2	880.911	10379000	4014900	2.19	Q2
Q14789	3010	S	Golgin subfamily B member 1	GOGB1	72.573	_QAS(ph)PETSASPDGSQNLVYETELLR_	1.2325	2	1336.61	29453000	10308000	2.19	Q2
Q6P0N0	1104	S	Mis18-binding protein 1	M18BP	153.83	_TPFNTDLGENS(ph)GIGK_	-1.0068	2	815.361	34265000	12840000	2.19	Q2
Q7Z309	58	S	Protein FAM122B	F122B	73.299	_HS(ph)LEEGLDM(ox)VNR_	-0.31389	2	748.316	56190000	21042000	2.19	Q2
Q9Y6I3	454	S	Epsin-1	EPN1	55.819	_GSLAEAVGS(ph)PPPAATPTPTPPTR_	1.0446	2	1126.55	13778000	1142700	2.19	Q2
P05783	34	S	Keratin, type I cytoskeletal 18	K1C18	69.454	_PVSSAAS(ph)VYAGAGGSGSR_	0.20988	3	554.249	37481000	21710000	2.18	Q2
Q15649	80	S	Zinc finger HIT domain-containing protein 3	ZNHI3	96.284	_DDDDSIADFLNS(ph)DEEEDRVSLQNLK_	-0.9592	3	988.087	224730000	104050000	2.18	Q2
Q6MZP7	314	S	Protein lin-54 homolog	LIN54	64.56	_IAIS(ph)PLKS(ph)PNK_	1.4052	2	664.325	51394000	40311000	2.18	Q2
Q6WCQ1	365	S	Myosin phosphatase Rho-interacting protein	MPRIP	94.802	_DFTNEAPPAPLPDASASPLS(ph)PHR_	-0.1753	3	823.048	58689000	12051000	2.18	Q2
Q8WUZ0	126	S	B-cell CLL/lymphoma 7 protein family member C	BCL7C	66.789	_GTEPSPGGTPQPSRPVS(ph)PAGPPEGVPEEAQPPR_	2.8369	3	1113.86	79436000	10542000	2.18	Q2
Q96GX5	370	S	Serine/threonine-protein kinase greatwall	GWL	144.56	_DLELALS(ph)PIHNSSALPTTGR_	1.049	2	1086.54	188620000	59712000	2.18	Q2
Q9UKV3	825	S	Apoptotic chromatin condensation inducer in the nucleus	ACINU	67.952	_KIS(ph)VVSATK_	0.63277	2	506.776	166230000	58889000	2.18	Q2
Q9UNS1	1087	S	Protein timeless homolog	TIM	113.25	_LS(ph)PTQLR_	-0.17022	2	447.726	195420000	67611000	2.18	Q2
O43765	77	S	Small glutamine-rich tetratricopeptide repeat-containing protein alpha	SGTA	98.682	_EMPQDLRS(ph)PAR_	-0.033111	2	690.311	64412000	25702000	2.17	Q2
P0C7T5	206	S	Ataxin-1-like	ATX1L	106.6	_APSATS(ph)PSGQLPHHSSTQPLDLAPGR_	-0.55232	3	897.096	24020000	10301000	2.17	Q2
P10155	19	S	60 kDa SS-A/Ro ribonucleoprotein	RO60	144.3	_QIANS(ph)QDGYVWQVTDMNR_	2.2699	2	1102.98	97060000	27891000	2.17	Q2
P33993	500	S	DNA replication licensing factor MCM7	MCM7	85.937	_S(ph)LEQNIQLPAALLSR_	1.1255	2	866.953	7710500	5408000	2.17	Q2
Q00536	12	S	Cyclin-dependent kinase 16	CDK16	56.013	_QLS(ph)MTLR_	-0.27915	2	464.72	50639000	18305000	2.17	Q2
Q15154	991	S	Pericentriolar material 1 protein	PCM1	58.079	_WVSELS(ph)YVEEK_	-0.58325	2	724.821	35497000	15558000	2.17	Q2
Q16204	52	S	Coiled-coil domain-containing protein 6	CCDC6	101.53	_SGGIVIS(ph)PFR_	-0.60272	2	556.779	68675000	26211000	2.17	Q2
Q6ZSZ5	1103	S	Rho guanine nucleotide exchange factor 18	ARHGI	119.27	_S(ph)LS(ph)PILPGR_	-1.1498	2	550.251	69295000	25706000	2.17	Q2
Q7Z2W4	378	S	Zinc finger CCCH-type antiviral protein 1	ZCCHV	113.99	_TVFS(ph)PTLPAAR_	0.78155	2	620.31	353540000	110640000	2.17	Q2
Q8IXW5	414	S	Putative RNA polymerase II subunit B1 CTD phosphatase RPAP2	RPAP2	128.95	_EELDEDDIIS(ph)DPDSHFPAWR_	-1.661	2	1233.51	96833000	25344000	2.17	Q2
Q9UEE5	28	S	Serine/threonine-protein kinase 17A	ST17A	85.362	_GLS(ph)GPCRPPPPPQAR_	1.1977	3	556.268	58915000	27829000	2.17	Q2
P12956	520	S	X-ray repair cross-complementing protein 6	XRCC6	53.448	_LGS(ph)LVDEFK_	-0.72767	2	544.257	10899000	4486700	2.16	Q2
P46013	1131	S	Antigen KI-67	KI67	138.13	_IACKS(ph)PPPESVDTPTSTK_	-0.02417	3	665.643	406130000	138880000	2.16	Q2
Q86U42	150	S	Polyadenylate-binding protein 2	PABP2	30.786	_QM(ox)NM(ox)S(ph)PPPGNAGPVIMSIEEK_	-0.89987	3	780.342	29794000	13541000	2.16	Q2
Q8IVT2	394	S	Mitotic interactor and substrate of PLK1	MISP	167.41	_ALS(ph)S(ph)DSILSPAPDAR_	0.46697	2	830.355	2302900000	713450000	2.16	Q2
Q8TEW0	174	S	Partitioning defective 3 homolog	PARD3	78.548	_WS(ph)TTAGFLK_	-0.66071	2	545.752	8022500	3667700	2.16	Q2
Q96BD0	43	S	Solute carrier organic anion transporter family member 4A1	SO4A1	93.738	_ASPGTPLSPGS(ph)LR_	-0.45439	2	660.321	708250000	227420000	2.16	Q2
Q9BZF1	65	S	Oxysterol-binding protein-related protein 8	OSBL8	73.461	_DLHQPSLS(ph)PASPHSQGFER_	-0.06363	3	723.995	115070000	36034000	2.16	Q2
Q9UPN9	1119	S	E3 ubiquitin-protein ligase TRIM33	TRI33	129.92	_LKS(ph)DERPVHIK_	0.85576	3	467.913	1734900000	440510000	2.16	Q2
Q9Y3F4	335	S	Serine-threonine kinase receptor-associated protein	STRAP	84.529	_IGFPETTEEELEEIAS(ph)ENS(ph)DCIFPSAPDVK_	0.61021	3	1171.82	232970000	44163000	2.16	Q2
Q9Y3F4	338	S	Serine-threonine kinase receptor-associated protein	STRAP	84.529	_IGFPETTEEELEEIAS(ph)ENS(ph)DCIFPSAPDVK_	0.61021	3	1171.82	232970000	44163000	2.16	Q2
P17980	9	S	26S protease regulatory subunit 6A	PRS6A	149.59	_(ac)MNLLPNIES(ph)PVTR_	0.12128	2	803.389	258420000	185840000	2.15	Q2
P85037	428	S	Forkhead box protein K1	FOXK1	135.23	_SAPAS(ph)PTHPGLMS(ph)PR_	0.893	2	833.346	227290000	72901000	2.15	Q2
Q14676	760	S	Mediator of DNA damage checkpoint protein 1	MDC1	82.765	_ES(ph)EDSETQPFDTHLEAYGPCLS(ph)PPR_	-0.86527	3	1008.07	35810000	9999400	2.15	Q2
Q14980	1769	S	Nuclear mitotic apparatus protein 1	NUMA1	59.502	_VES(ph)LESLYFTPIPAR_	0.36835	3	601.297	13372000	4941300	2.15	Q2
Q15424	288	S	Scaffold attachment factor B1	SAFB1	93.345	_ADS(ph)LLAVVK_	-0.52323	2	498.262	44071000	19344000	2.15	Q2
Q86WB0	344	S	Nuclear-interacting partner of ALK	NIPA	141.38	_S(ph)PGPIVSR_	-0.81728	2	446.718	455480000	218980000	2.15	Q2
Q86YD1	36	S	Prostate tumor-overexpressed gene 1 protein	PTOV1	65.777	_S(ph)WPASPR_	0.086226	2	440.689	21456000	7487000	2.15	Q2
Q8IYB3	769	S	Serine/arginine repetitive matrix protein 1	SRRM1	124.25	_KPPAPPS(ph)PVQSQS(ph)PSTNWSPAVPVK_	-0.015997	3	915.101	1645000000	718890000	2.15	Q2
Q8N3V7	819	S	Synaptopodin	SYNPO	145.54	_PSLFVLS(ph)PIKEPAK_	-0.67535	3	535.96	424160000	139780000	2.15	Q2
Q9Y6D6	1569	S	Brefeldin A-inhibited guanine nucleotide-exchange protein 1	BIG1	56.286	_S(ph)VDIHDSIQPR_	-0.50417	3	449.542	26415000	9922000	2.15	Q2
A0FGR8	748	S	Extended synaptotagmin-2	ESYT2	115.47	_SSSSLLASPGHIS(ph)VK_	1.1307	2	775.385	84554000	32361000	2.14	Q2
P18583	1697	S	Protein SON	SON	129.11	_ESDQTLAALLS(ph)PK_	0.13708	2	726.853	1624700000	575300000	2.14	Q2
P51610	1507	S	Host cell factor 1	HCFC1	95.36	_AVTTVTQSTPVPGPSVPPPEELQVS(ph)PGPR_	0.1539	2	1502.76	296260000	74923000	2.14	Q2
Q92576	1925	S	PHD finger protein 3	PHF3	106.16	_FYS(ph)DSHHLK_	0.18856	2	607.256	292240000	92126000	2.14	Q2
Q92878	635	S	DNA repair protein RAD50	RAD50	97.256	_LFDVCGS(ph)QDFESDLDR_	-0.33085	2	991.896	73495000	20462000	2.14	Q2
Q9HCE1	969	S	Putative helicase MOV-10	MOV10	120.9	_LS(ph)PSTSGPHSHDYLPQER_	-0.7734	3	696.644	658200000	177900000	2.14	Q2
Q14432	428	S	cGMP-inhibited 3',5'-cyclic phosphodiesterase A	PDE3A	43.149	_S(ph)LPPGLLR_	-1.0091	2	466.752	15300000	6595600	2.13	Q2
Q7Z5K2	226	S	Wings apart-like protein homolog	WAPL	68.845	_RPESPSEIS(ph)PIK_	0.93207	2	710.348	36704000	12937000	2.13	Q2
Q86SQ7	4	S	Serologically defined colon cancer antigen 8	SDCG8	167.9	_S(ph)PENSTLEEILGQYQR_	0.67443	2	972.441	42150000	19574000	2.13	Q2
Q8IX01	277	S	SURP and G-patch domain-containing protein 2	SUGP2	71.117	_NTPS(ph)PDVTLGTNPGTEDIQFPIQK_	1.2779	2	1325.13	52131000	17797000	2.13	Q2
Q96JM3	405	S	Chromosome alignment-maintaining phosphoprotein 1	CHAP1	105.43	_TAPTLS(ph)PEHWK_	0.44232	2	673.811	841210000	301700000	2.13	Q2
Q9NTJ3	143	S	Structural maintenance of chromosomes protein 4	SMC4	59.345	_KLS(ph)VLIHNSDEHK_	-0.015666	4	400.703	18762000	6095400	2.13	Q2
Q9Y618	2016	S	Nuclear receptor corepressor 2	NCOR2	69.576	_NLAPHHAS(ph)PDPPAPPASASDPHR_	0.40098	4	605.529	198430000	55584000	2.13	Q2
Q9Y6G9	516	S	Cytoplasmic dynein 1 light intermediate chain 1	DC1L1	129.2	_KPVTVSPTTPTS(ph)PTEGEAS_	0.078225	2	983.456	807100000	309130000	2.13	Q2
P50395	61	S	Rab GDP dissociation inhibitor beta	GDIB	54.094	_IPGS(ph)PPESMGR_	-0.77771	2	604.262	127410000	58412000	2.12	Q2
Q01130	2	S	Serine/arginine-rich splicing factor 2	SRSF2	89.462	_(ac)S(ph)YGRPPPDVEGM(ox)TSLK_	-0.15557	2	936.416	114730000	32301000	2.12	Q2
Q13425	393	S	Beta-2-syntrophin	SNTB2	184.48	_S(ph)PSLGSDLTFATR_	-1.7523	2	716.329	564380000	146980000	2.12	Q2
Q14451	361	S	Growth factor receptor-bound protein 7	GRB7	56.872	_HLHPSCLGS(ph)PPLR_	0.96797	3	517.581	37913000	13130000	2.12	Q2
Q15477	245	S	Helicase SKI2W	SKIV2	133.78	_GDTVSAS(ph)PCSAPLAR_	-0.52782	2	784.842	110300000	42834000	2.12	Q2
Q8NFC6	659	S	Biorientation of chromosomes in cell division protein 1-like 1	BD1L1	121.56	_RTS(ph)TPVIMEGVQEETDTR_	0.082762	2	1064.98	101160000	20982000	2.12	Q2
Q9GZR2	15	S	RNA exonuclease 4	REXO4	100.68	_APSS(ph)PVAKPGPVK_	0.33976	2	657.845	98522000	33863000	2.12	Q2
Q9NRY5	209	S	Protein FAM114A2	F1142	75.819	_NATLS(ph)QVLR_	0.20342	2	541.274	9398500	4375700	2.12	Q2
Q9Y5K6	458	S	CD2-associated protein	CD2AP	67.997	_S(ph)VDFDSLTVR_	-0.15104	2	609.774	9346900	3116400	2.12	Q2
Q9Y624	284	S	Junctional adhesion molecule A	JAM1	96.604	_VIYSQPS(ph)AR_	0.26103	2	550.76	949270000	311860000	2.12	Q2
P19419	324	S	ETS domain-containing protein Elk-1	ELK1	62.94	_DLELPLS(ph)PSLLGGPGPER_	-0.33107	3	642.991	7614300	2820800	2.11	Q2
Q9H2H9	49	S	Sodium-coupled neutral amino acid transporter 1	S38A1	89.827	_FISDRES(ph)R_	0.5765	2	545.24	2197500000	534130000	2.11	Q2
Q9H4L5	410	S	Oxysterol-binding protein-related protein 3	OSBL3	197.1	_IHAESLLLDS(ph)PAVAK_	-0.20932	2	822.424	132640000	50682000	2.11	Q2
Q9HB09	273	S	Bcl-2-like protein 12	B2L12	68.525	_ACPGPPPPS(ph)PEPLAR_	-1.6109	2	811.873	98310000	32099000	2.11	Q2
Q9UKA8	148	S	Calcipressin-1	RCAN1	116.98	_QFLIS(ph)PPAS(ph)PPVGWK_	-0.87708	3	595.279	57136000	29497000	2.11	Q2
Q9UKA8	152	S	Calcipressin-1	RCAN1	116.98	_QFLIS(ph)PPAS(ph)PPVGWK_	-0.87708	3	595.279	57136000	29497000	2.11	Q2
A0MZ66	494	S	Shootin-1	SHOT1	218.16	_VTAEADSSS(ph)PTGILATSESK_	0.082329	2	1015.96	118250000	40224000	2.1	Q2
O95067	92	S	G2/mitotic-specific cyclin-B2	CCNB2	66.884	_GPS(ph)PTPEDVSMKEENLCQAFSDALLCK_	0.80307	3	1035.12	37854000	8310100	2.1	Q2
Q14687	10	S	Genetic suppressor element 1	GSE1	57.62	_S(ph)PSLGMLSTATR_	0.67753	2	650.802	17305000	7620400	2.1	Q2
Q66K74	759	S	Microtubule-associated protein 1S	MAP1S	140.24	_AVPMAPAPAS(ph)PGSSNDSSAR_	-0.14596	2	975.425	439530000	168780000	2.1	Q2
Q9UHB6	15	S	LIM domain and actin-binding protein 1	LIMA1	78.683	_QWTSLS(ph)LR_	-0.38602	2	535.755	124760000	39794000	2.1	Q2
Q9Y6Q9	857	S	Nuclear receptor coactivator 3	NCOA3	136.96	_AVS(ph)LDSPVSVGSSPPVK_	0.13926	2	853.424	233260000	98358000	2.1	Q2
O60890	703	S	Oligophrenin-1	OPHN1	81.915	_TPS(ph)FHIK_	-0.84484	2	455.215	72329000	24808000	2.09	Q2
O95155	1265	S	Ubiquitin conjugation factor E4 B	UBE4B	44.968	_HLLNS(ph)PTDPFNR_	-0.31483	3	497.564	10038000	2885800	2.09	Q2
P25054	744	S	Adenomatous polyposis coli protein	APC	58.093	_DANIM(ox)S(ph)PGSSLPSLHVR_	-0.61936	3	626.292	69106000	30245000	2.09	Q2
P39880	1496	S	Homeobox protein cut-like 1	CUX1	71.781	_AAS(ph)REEPIEWEF_	-0.0071128	2	772.327	16773000	6912300	2.09	Q2
P42166	59	S	Lamina-associated polypeptide 2, isoforms beta/gamma	LAP2B	112.63	_NRPPLPAGTNS(ph)K_	1.4509	2	666.327	24166000	10062000	2.09	Q2
Q13573	224	S	SNW domain-containing protein 1	SNW1	141.79	_GPPS(ph)PPAPVMHSPSR_	-0.28748	2	797.366	4108700000	1774400000	2.09	Q2
Q14980	169	S	Nuclear mitotic apparatus protein 1	NUMA1	157.24	_APVPSTCSSTFPEELS(ph)PPSHQAK_	-0.17107	3	845.38	790100000	306280000	2.09	Q2
Q86VQ1	303	S	Glucocorticoid-induced transcript 1 protein	GLCI1	209.66	_VPCNVEGIS(ph)PELEK_	0.26617	3	550.92	131250000	51840000	2.09	Q2
Q8NEM2	42	S	SHC SH2 domain-binding protein 1	SHCBP	148.15	_GLFQDEDS(ph)CSDCSYR_	-0.48723	2	959.835	72221000	26038000	2.09	Q2
Q96G25	82	S	Mediator of RNA polymerase II transcription subunit 8	MED8	114.46	_NQVIIPLVLS(ph)PDRDEDLMR_	0.087887	3	768.387	55824000	13660000	2.09	Q2
Q9H7C4	132	S	Syncoilin	SYNCI	106.3	_IQFVEGPVEPGKPTS(ph)PEHVVYEGETVTR_	-0.08806	3	1054.51	73554000	11426000	2.09	Q2
Q9H7M9	235	S	Platelet receptor Gi24	GI24	20.464	_MDS(ph)NIQGIENPGFEASPPAQGIPEAK_	-0.77262	3	926.421	52658000	16271000	2.09	Q2
O00499	296	S	Myc box-dependent-interacting protein 1	BIN1	172.77	_GNKS(ph)PSPPDGSPAATPEIR_	1.0712	2	979.454	616700000	189080000	2.08	Q2
Q3B726	60	S	DNA-directed RNA polymerase I subunit RPA43	RPA43	61.161	_HIALS(ph)PR_	-0.085902	2	437.221	92802000	30517000	2.08	Q2
Q6PJG2	661	S	ELM2 and SANT domain-containing protein 1	EMSA1	119.34	_SFELPPYT(ph)PPPILS(ph)PVR_	-0.097651	3	690.663	145090000	59013000	2.08	Q2
Q6ZRV2	785	S	Protein FAM83H	FA83H	118.88	_S(ph)LESCLLDLR_	-0.33325	2	643.297	23019000	5639100	2.08	Q2
Q8IY81	644	S	pre-rRNA processing protein FTSJ3	SPB1	90.718	_S(ph)DDDGFEIVPIEDPAK_	-0.27146	2	913.89	21674000	9386000	2.08	Q2
Q8WWI1	960	S	LIM domain only protein 7	LMO7	93.104	_TPNNVVSTPAPS(ph)PDASQLASSLSSQK_	-0.53068	3	888.424	79926000	29343000	2.08	Q2
Q9NXL9	1088	S	DNA helicase MCM9	MCM9	88.768	_GPSS(ph)PPTTTAPM(ox)R_	-0.03563	2	698.302	27390000	8990900	2.08	Q2
A8CG34	246	S	Nuclear envelope pore membrane protein POM 121	P121A	105.13	_MVCS(ph)PVTVR_	2.9985	2	564.751	20288000	6367700	2.07	Q2
P04792	176	S	Heat shock protein beta-1	HSPB1	128.75	_LATQS(ph)NEITIPVTFESR_	0.86133	2	993.483	42004000	8225300	2.07	Q2
Q5M775	425	S	Cytospin-B	CYTSB	86.772	_TILETS(ph)FHQHR_	1.2333	3	483.561	37895000	17377000	2.07	Q2
Q5T4S7	3860	S	E3 ubiquitin-protein ligase UBR4	UBR4	78.917	_ALS(ph)VLGCGHTSSTK_	0.95379	2	749.342	195280000	57993000	2.07	Q2
Q86WB0	321	S	Nuclear-interacting partner of ALK	NIPA	125.03	_LPLVPES(ph)PRR_	0.45249	2	622.332	1301700000	383350000	2.07	Q2
Q8NDX5	315	S	Polyhomeotic-like protein 3	PHC3	103.88	_HQQIPLHS(ph)PPSK_	0.29449	3	483.573	148940000	53491000	2.07	Q2
Q9BUR4	16	S	Telomerase Cajal body protein 1	WAP53	62.706	_TLETQPLAPDCCPS(ph)DQDPAPAHPSPHAS(ph)PMNK_	-1.0192	3	1209.5	53795000	21421000	2.07	Q2
Q9BUR4	30	S	Telomerase Cajal body protein 1	WAP53	62.706	_TLETQPLAPDCCPSDQDPAPAHPS(ph)PHAS(ph)PMNK_	-1.533	4	907.375	150510000	40060000	2.07	Q2
Q9H307	381	S	Pinin	PININ	156.2	_QQDS(ph)QPEEVMDVLEM(ox)VENVK_	-1.5303	2	1222.02	943830000	355720000	2.07	Q2
Q9UPN4	47	S	5-azacytidine-induced protein 1	AZI1	72.815	_SVS(ph)VVTGSEQK_	0.43673	2	600.779	45856000	21693000	2.07	Q2
O43399	21	S	Tumor protein D54	TPD54	117.6	_GLLSDS(ph)M(ox)TDVPVDTGVAAR_	0.11781	2	1000.46	286660000	111530000	2.06	Q2
Q5T1M5	326	S	FK506-binding protein 15	FKB15	43.804	_DSAAPSPIPGADNLSADPVVS(ph)PPTSIPFK_	0.012906	2	1464.21	23048000	2176300	2.06	Q2
Q86WR7	179	S	Proline and serine-rich protein 2	PRSR2	111.94	_APS(ph)PPVEHPR_	1.1443	2	583.771	872490000	293780000	2.06	Q2
Q92508	165	S	Piezo-type mechanosensitive ion channel component 1	PIEZ1	57.144	_ELDDDERDVDAS(ph)PTAGLQEAATLAPTR_	1.0628	4	734.834	17316000	4923700	2.06	Q2
Q9BUR4	26	S	Telomerase Cajal body protein 1	WAP53	44.545	_TLETQPLAPDCCPSDQDPAPAHPS(ph)PHAS(ph)PMNK_	-1.533	4	907.375	96712000	18640000	2.06	Q2
Q9H4L5	372	S	Oxysterol-binding protein-related protein 3	OSBL3	181.83	_QLMEQDASSS(ph)PSAQVIGLK_	0.73673	2	1034.98	32169000	16455000	2.06	Q2
Q9NS56	585	S	E3 ubiquitin-protein ligase Topors	TOPRS	77.14	_VYS(ph)PYNHR_	1.5058	2	558.237	147550000	48497000	2.06	Q2
Q9Y2F5	1692	S	Uncharacterized protein KIAA0947	K0947	113.42	_RAS(ph)PPDPSPSPSAASASER_	0.50789	2	973.934	45060000	19256000	2.06	Q2
P11388	1377	S	DNA topoisomerase 2-alpha	TOP2A	70.197	_SVVS(ph)DLEADDVK_	1.3955	2	678.8	28079000	14698000	2.05	Q2
P46087	67	S	Putative ribosomal RNA methyltransferase NOP2	NOP2	129.05	_TNKS(ph)PEAKPLPGK_	-0.25076	3	482.917	51491000	16013000	2.05	Q2
P78316	96	S	Nucleolar protein 14	NOP14	59.502	_FGEYNSNM(ox)S(ph)PEEK_	-0.31966	2	814.303	19794000	5893300	2.05	Q2
Q02086	78	S	Transcription factor Sp2	SP2	78.358	_LVPIKPAPLPLS(ph)PGK_	-1.103	2	803.97	57543000	18786000	2.05	Q2
Q86TC9	759	S	Myopalladin	MYPN	184.2	_TVS(ph)KESLLVSHPSVQTK_	0.53067	3	640.666	328930000	103270000	2.05	Q2
Q8WYP5	1295	S	Protein ELYS	ELYS	51.66	_TTSFFLNS(ph)PEKEHQEMDEGS(ph)QSLEK_	-0.29935	3	1020.09	45541000	9122000	2.05	Q2
Q92547	350	S	DNA topoisomerase 2-binding protein 1	TOPB1	23.951	_LEPTLENLENLDVS(ph)AFQAPEDLLDGCR_	0.49021	3	1046.82	6906800	1719600	2.05	Q2
Q96JM3	308	S	Chromosome alignment-maintaining phosphoprotein 1	CHAP1	123.03	_RPAPAVS(ph)PGSWKPGPPGS(ph)PR_	0.85937	3	720.005	190290000	76346000	2.05	Q2
Q96JM3	319	S	Chromosome alignment-maintaining phosphoprotein 1	CHAP1	123.03	_RPAPAVS(ph)PGSWKPGPPGS(ph)PR_	0.85937	3	720.005	190290000	76346000	2.05	Q2
Q9H1A4	688	S	Anaphase-promoting complex subunit 1	APC1	175.59	_NFDFEGSLS(ph)PVIAPK_	0.73015	2	850.9	195590000	78140000	2.05	Q2
Q9NXV2	10	S	BTB/POZ domain-containing protein KCTD5	KCTD5	55.437	_(ac)AENHCELLS(ph)PAR_	-0.15042	2	759.824	17529000	4581700	2.05	Q2
A0FGR8	743	S	Extended synaptotagmin-2	ESYT2	117.11	_SSSSLLAS(ph)PGHISVK_	0.85402	2	775.385	244450000	85390000	2.04	Q2
O94806	216	S	Serine/threonine-protein kinase D3	KPCD3	78.272	_RLS(ph)NVS(ph)LPGPGLSVPR_	0.42598	3	603.632	180230000	67479000	2.04	Q2
O95070	12	S	Protein YIF1A	YIF1A	110.6	_(ac)AYHSGYGAHGS(ph)K_	-0.35698	2	678.772	46453000	17021000	2.04	Q2
P11388	1213	S	DNA topoisomerase 2-alpha	TOP2A	179.56	_TQMAEVLPS(ph)PR_	-0.68291	2	654.805	670890000	241910000	2.04	Q2
P18615	51	S	Negative elongation factor E	NELFE	152.88	_SLS(ph)EQPVMDTATATEQAK_	0.30642	2	993.94	1056600000	375360000	2.04	Q2
P22059	240	S	Oxysterol-binding protein 1	OSBP1	121.68	_SLS(ph)ELESLK_	-0.18461	2	543.26	36674000	13819000	2.04	Q2
P84098	13	S	60S ribosomal protein L19	RL19	83.998	_LASS(ph)VLR_	-0.29925	2	413.215	23939000	8232500	2.04	Q2
Q01804	415	S	Putative HIN1-like protein	HIN1L	58.083	_TPS(ph)QIIR_	-0.0028135	2	447.726	15941000	6488400	2.04	Q2
Q15154	93	S	Pericentriolar material 1 protein	PCM1	121.44	_YM(ox)SQM(ox)S(ph)VPEQAELEK_	-1.4229	2	941.386	280530000	120800000	2.04	Q2
Q641Q2	356	S	WASH complex subunit FAM21C	FA21C	141.71	_LTDEDFS(ph)PFGS(ph)GGGLFSGGK_	-1.0389	2	1067.92	22774000	9058300	2.04	Q2
Q6Y7W6	26	S	PERQ amino acid-rich with GYF domain-containing protein 2	PERQ2	137.72	_ALSSGGSITS(ph)PPLSPALPK_	-0.35414	2	930.479	539030000	216690000	2.04	Q2
Q96Q42	492	S	Alsin	ALS2	70.121	_RLS(ph)LPGLLSQVS(ph)PR_	-1.1922	3	561.618	23648000	12313000	2.04	Q2
Q9NZH5	165	S	Securin	PTTG1	118.51	_LFQLGPPS(ph)PVK_	-0.29871	2	631.831	287710000	99126000	2.04	Q2
Q9Y6A5	177	S	Transforming acidic coiled-coil-containing protein 3	TACC3	117.94	_VSGS(ph)PEQAVEENLSSYSLDR_	-0.53807	2	1123.99	51975000	23928000	2.04	Q2
A5D8W1	152	S	Uncharacterized protein C7orf63	CG063	63.216	_IPS(ph)SELR_	-0.36366	2	441.21	25168000	6634000	2.03	Q2
O15027	1184	S	Protein transport protein Sec16A	SC16A	84.946	_SLHSAHS(ph)LASR_	-1.4118	2	623.29	27231000	9107300	2.03	Q2
O15151	367	S	Protein Mdm4	MDM4	75.683	_TIS(ph)APVVRPK_	0.41036	2	574.315	21716000	5292000	2.03	Q2
P51991	43	S	Heterogeneous nuclear ribonucleoprotein A3	ROA3	48.053	_LFIGGLS(ph)FETTDDSLR_	3.1828	2	925.932	12281000	6622800	2.03	Q2
Q01082	2358	S	Spectrin beta chain, non-erythrocytic 1	SPTB2	57.249	_RFS(ph)LFGK_	-0.49467	2	467.731	9809000	3557900	2.03	Q2
Q12888	1426	S	Tumor suppressor p53-binding protein 1	TP53B	176.93	_ETAVPGPLGIEDIS(ph)PNLS(ph)PDDK_	-0.16625	3	808.692	499900000	181140000	2.03	Q2
Q13428	674	S	Treacle protein	TCOF	68.445	_AGTATS(ph)PAGSSPAVAGGTQR_	0.16325	2	912.418	85229000	26549000	2.03	Q2
Q8IZ73	68	S	RNA pseudouridylate synthase domain-containing protein 2	RUSD2	122.33	_VELS(ph)PGPPKPAGR_	-0.14165	3	462.238	641120000	235220000	2.03	Q2
Q8NBN3	475	S	Transmembrane protein 87A	TM87A	90.694	_FAFSPLS(ph)EEEEEDEQKEPMLK_	0.12635	3	864.708	205490000	67171000	2.03	Q2
Q9BWH2	151	S	FUN14 domain-containing protein 2	FUND2	70.089	_S(ph)NQIPTEVR_	1.1805	2	562.261	136020000	44952000	2.03	Q2
A1L390	1081	S	Pleckstrin homology domain-containing family G member 3	PKHG3	100.5	_SHS(ph)VPENM(ox)VEPPLSGR_	-0.28182	2	916.406	35010000	12229000	2.02	Q2
O43463	391	S	Histone-lysine N-methyltransferase SUV39H1	SUV91	85.397	_M(ox)DSNFGLAGLPGS(ph)PK_	-1.3754	2	793.85	75821000	31902000	2.02	Q2
P80723	205	S	Brain acid soluble protein 1	BASP1	94.613	_AQGPAAS(ph)AEEPKPVEAPAANSDQTVTVK_	-0.36944	3	948.453	65006000	14341000	2.02	Q2
Q15390	119	S	Mitochondrial fission regulator 1	MTFR1	146.69	_QIS(ph)LPDLSQEEPQLK_	-0.031952	3	602.296	208420000	74286000	2.02	Q2
Q69YQ0	384	S	Cytospin-A	CYTSA	222.06	_KGS(ph)SGNASEVSVACLTER_	-0.24443	2	966.43	47156000	19182000	2.02	Q2
Q9BVJ6	52	S	U3 small nucleolar RNA-associated protein 14 homolog A	UT14A	83.856	_LLEAISS(ph)LDGK_	0.96463	2	613.307	12651000	4330200	2.02	Q2
Q9BY89	508	S	Uncharacterized protein KIAA1671	K1671	60.598	_PLS(ph)ADLTK_	-0.69417	2	462.726	21959000	9325100	2.02	Q2
Q9NSV4	1093	S	Protein diaphanous homolog 3	DIAP3	101.01	_QSLS(ph)PMSQRPVLK_	-1.3376	2	775.892	31020000	10473000	2.02	Q2
Q9P0K7	281	S	Ankycorbin	RAI14	62.193	_KAPPPPIS(ph)PTQLSDVSSPR_	0.044639	3	685.349	27607000	7611100	2.02	Q2
Q9UHB7	703	S	AF4/FMR2 family member 4	AFF4	127.32	_ELLS(ph)PLSEPDDRYPLIVK_	0.024347	2	1082.55	649280000	144780000	2.02	Q2
Q9UNP9	97	S	Peptidyl-prolyl cis-trans isomerase E	PPIE	65.295	_PVWS(ph)DDDWLK_	-0.11595	2	670.782	17542000	8216400	2.02	Q2
Q9Y4B5	622	S	Protein SOGA2	SOGA2	139.47	_DHAPSIPTS(ph)PFGDSLESSTELR_	0.15335	3	808.364	98410000	42835000	2.02	Q2
P30622	312	S	CAP-Gly domain-containing linker protein 1	CLIP1	141.36	_SPS(ph)ASSLSSM(ox)SSVASSVSSR_	-0.94315	2	998.93	75703000	28194000	2.01	Q2
Q13045	856	S	Protein flightless-1 homolog	FLII	209.25	_NAEAVLQS(ph)PGLSGK_	0.18229	2	725.851	502820000	233430000	2.01	Q2
Q5HYI7	249	S	Metaxin-3	MTX3	142.32	_LSLGGIS(ph)PAGQETVDANLQK_	0.42765	2	1039.51	45429000	19017000	2.01	Q2
Q6P0Q8	148	S	Microtubule-associated serine/threonine-protein kinase 2	MAST2	71.148	_NQSLGQS(ph)APSLTAGLK_	1.0564	2	826.406	82895000	29576000	2.01	Q2
Q6W2J9	1410	S	BCL-6 corepressor	BCOR	119.62	_KRPEPSSDYDLS(ph)PAK_	0.49523	2	885.409	229370000	52104000	2.01	Q2
Q96T58	1636	S	Msx2-interacting protein	MINT	54.155	_DSELKT(ph)PPS(ph)VGPPSVTVVTLESAPSALEK_	1.6402	3	1032.5	75604000	30295000	2.01	Q2
Q9BU19	231	S	Zinc finger protein 692	ZN692	62.685	_LLPS(ph)PVTCTPK_	-0.45671	2	646.82	174200000	63228000	2.01	Q2
Q9UPR0	17	S	Inactive phospholipase C-like protein 2	PLCL2	112.58	_GGAAGGALPTS(ph)PGPALGAK_	0.3295	2	815.403	82542000	30011000	2.01	Q2
O75970	483	S	Multiple PDZ domain protein	MPDZ	74.955	_DADLS(ph)PVNASIIK_	1.5248	2	711.847	178940000	60324000	2	Q2
Q49A26	130	S	Putative oxidoreductase GLYR1	GLYR1	88.24	_KLS(ph)LSEGK_	-0.24834	2	471.239	201940000	73140000	2	Q2
Q6UB99	834	S	Ankyrin repeat domain-containing protein 11	ANR11	55.353	_FSLS(ph)DDQR_	0.49334	2	524.211	22168000	8130300	2	Q2
Q70E73	1154	S	Ras-associated and pleckstrin homology domains-containing protein 1	RAPH1	111.03	_LTQAEISEQPTM(ox)ATVVPQVPTS(ph)PK_	1.8116	3	883.434	387870000	146400000	2	Q2
Q8N1G4	431	S	Leucine-rich repeat-containing protein 47	LRC47	59.198	_RQS(ph)VSGLHR_	0.41262	3	373.852	33343000	13005000	2	Q2
Q96AQ6	43	S	Pre-B-cell leukemia transcription factor-interacting protein 1	PBIP1	154.7	_ALQAPHS(ph)PSK_	0.18304	2	558.266	456330000	171180000	2	Q2
Q9C0C2	987	S	182 kDa tankyrase-1-binding protein	TB182	115.05	_SFGTRPLSSGFS(ph)PEEAQQQDEEFEK_	-0.84015	3	970.754	58700000	12460000	2	Q2
Q9NR48	1162	S	Histone-lysine N-methyltransferase ASH1L	ASH1L	57.144	_RLS(ph)PPTLLPNS(ph)PSHLSELTSLK_	0.013724	3	849.759	29586000	10588000	2	Q2
Q9UBW7	838	S	Zinc finger MYM-type protein 2	ZMYM2	118.55	_M(ox)TGSAPPPS(ph)PTPNK_	-0.23401	2	739.323	73149000	53790000	2	Q2
Q9Y5P4	373	S	Collagen type IV alpha-3-binding protein	C43BP	72.321	_FVQKPYS(ph)R_	0.79058	2	552.766	56763000	15745000	2	Q2
P0C1Z6	207	T	TCF3 fusion partner	TFPT	137.85	_AGNALT(ph)PELAPVQIK_	1.0353	2	801.419	25637000	6569800	2.99	Q2
Q9HBL0	1105	T	Tensin-1	TENS1	145.1	_T(ph)PTQPLLESGFR_	0.75656	2	713.342	226080000	55092000	2.92	Q2
O95239	1181	T	Chromosome-associated kinesin KIF4A	KIF4A	96.447	_T(ph)PPAPSPFDLPELK_	-0.17189	2	794.887	79384000	26781000	2.83	Q2
P52732	926	T	Kinesin-like protein KIF11	KIF11	135.14	_LDIPTGTT(ph)PQR_	0.44643	2	639.808	530790000	119280000	2.82	Q2
P52948	670	T	Nuclear pore complex protein Nup98-Nup96	NUP98	134.06	_PIPQT(ph)PESAGNK_	-0.35542	2	659.806	722200000	218050000	2.79	Q2
P55209	62	T	Nucleosome assembly protein 1-like 1	NP1L1	138.03	_LDGLVET(ph)PTGYIESLPR_	1.0743	2	970.474	277660000	72650000	2.75	Q2
P58107	34	T	Epiplakin	EPIPL	130.56	_AM(ox)AATLGAGT(ph)PPRPQAR_	-0.20875	3	587.954	627860000	174560000	2.74	Q2
Q14676	1608	T	Mediator of DNA damage checkpoint protein 1	MDC1	84.362	_T(ph)PEPVVPTAPEPHPTTSTDQPVTPK_	-0.036954	3	901.769	403820000	129180000	2.73	Q2
O60749	104	T	Sorting nexin-2	SNX2	192.85	_EPILSSEPSPAVTPVT(ph)PTTLIAPR_	-0.28905	2	1277.16	111430000	32202000	2.72	Q2
P13639	435	T	Elongation factor 2	EF2	90.689	_IM(ox)GPNYT(ph)PGK_	0.32586	2	587.254	205750000	58092000	2.68	Q2
Q9NP74	255	T	Palmdelphin	PALMD	102.36	_SPT(ph)EYHEPVYANPFYR_	0.25634	3	683.963	94299000	27306000	2.66	Q2
Q7L2J0	287	T	7SK snRNA methylphosphate capping enzyme	MEPCE	94.669	_GQHHQQQQAAGGSESHPVPPT(ph)APLTPLLHGEGASQQPR_	0.017538	3	1337.64	38075000	5003400	2.64	Q2
O15027	1876	T	Protein transport protein Sec16A	SC16A	85.813	_FANLT(ph)PSR_	0.16554	2	493.229	57539000	17076000	2.62	Q2
Q12906	592	T	Interleukin enhancer-binding factor 3	ILF3	103.6	_LFPDT(ph)PLALDANKK_	-0.11316	3	541.611	364900000	106420000	2.6	Q2
Q14126	650	T	Desmoglein-2	DSG2	74.973	_GFTPIPGT(ph)IEMLHPWNNEGAPPEDK_	0.19627	3	943.098	66331000	20998000	2.57	Q2
P49792	1412	T	E3 SUMO-protein ligase RanBP2	RBP2	78.098	_FALVT(ph)PK_	-0.82861	2	428.222	86077000	28324000	2.56	Q2
Q14676	1671	T	Mediator of DNA damage checkpoint protein 1	MDC1	58.95	_TPKPVEPAASDLEPFTPTDQSVT(ph)PEAIAQGGQSK_	0.83414	3	1191.9	66233000	13045000	2.54	Q2
Q09666	4766	T	Neuroblast differentiation-associated protein AHNAK	AHNK	78.976	_VDINT(ph)PDVDVHGPDWHLK_	-0.26253	4	534.999	80862000	22814000	2.53	Q2
P49792	1396	T	E3 SUMO-protein ligase RanBP2	RBP2	131.09	_ELVGPPLAETVFT(ph)PK_	1.119	2	839.429	193090000	63162000	2.51	Q2
Q8WYP5	1257	T	Protein ELYS	ELYS	98.898	_LEVFTT(ph)PK_	-0.18269	2	507.749	15350000	6988500	2.51	Q2
Q6NZY4	479	T	Zinc finger CCHC domain-containing protein 8	ZCHC8	87.99	_GT(ph)PPPVFT(ph)PPLPK_	-0.69719	3	503.238	199800000	54278000	2.49	Q2
Q9Y3B9	104	T	RRP15-like protein	RRP15	102.26	_T(ph)PESKPTILVK_	0.36163	3	431.567	83370000	20952000	2.48	Q2
Q53GT1	605	T	Kelch-like protein 22	KLH22	61.265	_SLLLEPPRGT(ph)PDR_	0.76813	3	510.927	29700000	11785000	2.47	Q2
Q5H9R7	631	T	Serine/threonine-protein phosphatase 6 regulatory subunit 3	PP6R3	128.57	_HIAFT(ph)PESQR_	-0.008154	2	633.287	91070000	27716000	2.43	Q2
Q9ULL5	483	T	Proline-rich protein 12	PRR12	34.839	_HPPLYQAGLT(ph)PPLS(ph)PPK_	0.51388	3	658.316	6098900	2939500	2.4	Q2
Q6P1N0	120	T	Coiled-coil and C2 domain-containing protein 1A	C2D1A	72.959	_ASET(ph)PPPVAQPKPEAPHPGLETTLQER_	0.48313	4	740.116	247390000	64135000	2.39	Q2
Q9UPS6	450	T	Histone-lysine N-methyltransferase SETD1B	SET1B	75.661	_EKPGT(ph)PPGPPPPDTNSM(ox)ELGGR_	-2.337	3	776.351	30341000	14519000	2.39	Q2
Q8WWI1	1048	T	LIM domain only protein 7	LMO7	160.67	_ISINQT(ph)PGK_	0.30089	2	519.255	440660000	139650000	2.38	Q2
Q68DK2	1105	T	Zinc finger FYVE domain-containing protein 26	ZFY26	72.662	_T(ph)PPLSSLVEQAAQK_	-1.193	3	516.927	5529800	2777800	2.36	Q2
Q8N9V6	84	T	Ankyrin repeat domain-containing protein 53	ANR53	47.991	_RPASLT(ph)PPR_	0.91178	2	537.776	145990000	39192000	2.36	Q2
Q05209	509	T	Tyrosine-protein phosphatase non-receptor type 12	PTN12	88.976	_VSVT(ph)PPEESQNSDTPPRPDR_	0.08979	3	763.345	85004000	28444000	2.35	Q2
Q8N3U4	1112	T	Cohesin subunit SA-2	STAG2	83.755	_EQTLHT(ph)PVM(ox)M(ox)QTPQLTSTIM(ox)R_	-0.65517	3	857.727	92427000	24267000	2.35	Q2
Q14244	277	T	Ensconsin	MAP7	88.075	_LFVT(ph)PPEGSSR_	-0.028321	2	635.297	73802000	20337000	2.34	Q2
P07355	19	T	Putative annexin A2-like protein	AXA2L	72.316	_LSLEGDHST(ph)PPSAYGSVK_	-0.031351	3	642.294	1039100000	362550000	2.33	Q2
Q01664	37	T	Transcription factor AP-4	TFAP4	63.376	_EVIGGLCSLANIPLT(ph)PETQR_	0.71679	3	750.04	19980000	3228800	2.33	Q2
Q14978	607	T	Nucleolar and coiled-body phosphoprotein 1	NOLC1	119.39	_LQT(ph)PNT(ph)FPK_	-0.57376	2	603.254	241880000	99520000	2.33	Q2
Q14978	610	T	Nucleolar and coiled-body phosphoprotein 1	NOLC1	119.39	_LQT(ph)PNT(ph)FPK_	-0.57376	2	603.254	241880000	99520000	2.33	Q2
Q58A45	353	T	PAB-dependent poly(A)-specific ribonuclease subunit 3	PAN3	80.871	_ITPHT(ph)SPAPR_	-0.30143	3	386.189	5370700	1622400	2.32	Q2
Q9NRS6	148	T	Sorting nexin-15	SNX15	42.384	_DLHILPPPLIPT(ph)PPPDDPR_	0.53166	3	727.377	11264000	2418200	2.32	Q2
Q09666	4100	T	Neuroblast differentiation-associated protein AHNAK	AHNK	91.589	_VDIDT(ph)PDIDIHGPEGK_	-0.1424	3	600.94	95495000	56290000	2.28	Q2
O75821	41	T	Eukaryotic translation initiation factor 3 subunit G	EIF3G	65.378	_GIPLATGDT(ph)S(ph)PEPELLPGAPLPPPK_	2.0978	2	1312.64	158710000	52549000	2.27	Q2
P36507	394	T	Dual specificity mitogen-activated protein kinase kinase 2	MP2K2	104.07	_LNQPGT(ph)PTR_	-0.04913	2	532.25	1221000000	499560000	2.26	Q2
Q96KR1	550	T	Zinc finger RNA-binding protein	ZFR	82.413	_QDTVSEPVT(ph)PASLAALQSDVQPVGHDYVEEVR_	1.0649	3	1172.89	47725000	8800300	2.24	Q2
O95817	406	T	BAG family molecular chaperone regulator 3	BAG3	113.15	_AAPSTAPAEAT(ph)PPKPGEAEAPPK_	-0.3263	3	755.698	1557100000	467380000	2.23	Q2
P58107	1543	T	Epiplakin	EPIPL	141.31	_KT(ph)LDELSQGTTTVK_	-0.12469	2	800.895	91858000	30242000	2.22	Q2
P13051	60	T	Uracil-DNA glycosylase	UNG	109.05	_APAGQEEPGT(ph)PPSSPLSAEQLDR_	-0.26814	2	1207.55	51485000	17623000	2.21	Q2
Q96T58	1633	T	Msx2-interacting protein	MINT	76.441	_DSELKT(ph)PPS(ph)VGPPSVTVVTLESAPSALEK_	1.6402	3	1032.5	166140000	46544000	2.18	Q2
O94916	135	T	Nuclear factor of activated T-cells 5	NFAT5	94.45	_QLTSNTVQQHPST(ph)PK_	1.0747	2	873.415	29012000	9985500	2.17	Q2
Q9H0H5	580	T	Rac GTPase-activating protein 1	RGAP1	97.271	_VSLLGPVTT(ph)PEHQLLK_	1.5451	2	906.487	105090000	33938000	2.15	Q2
P62136	320	T	Serine/threonine-protein phosphatase PP1-alpha catalytic subunit	PP1A	65.111	_YGQFSGLNPGGRPIT(ph)PPR_	1.601	3	665.326	35511000	8985300	2.13	Q2
O75533	267	T	Splicing factor 3B subunit 1	SF3B1	80.702	_IWDPTPSHTPAGAAT(ph)PGR_	0.56746	3	637.963	59394000	18384000	2.12	Q2
Q9Y2F5	1642	T	Uncharacterized protein KIAA0947	K0947	72.566	_QEVGPPLPPLLAPLIAT(ph)PPR_	-0.30911	2	1078.6	28609000	10026000	2.12	Q2
P49790	588	T	Nuclear pore complex protein Nup153	NU153	113.51	_T(ph)PPEDCEGPFRPAEILK_	-0.086013	2	1018.46	174790000	56527000	2.1	Q2
Q8N1G0	900	T	Zinc finger protein 687	ZN687	88.075	_GAGGALLT(ph)PK_	0.94178	2	482.747	28002000	11626000	2.08	Q2
Q96ST3	266	T	Paired amphipathic helix protein Sin3a	SIN3A	83.22	_PSQLQAHTPASQQT(ph)PPLPPYASPR_	-1.2454	3	883.766	71124000	19740000	2.08	Q2
P08581	977	T	Hepatocyte growth factor receptor	MET	103.26	_VHT(ph)PHLDR_	0.54827	3	352.166	157970000	53247000	2.07	Q2
P60866	9	T	40S ribosomal protein S20	RS20	56.719	_DTGKT(ph)PVEPEVAIHR_	2.5521	3	576.949	197190000	63883000	2.07	Q2
Q14118	790	T	Dystroglycan	DAG1	159.34	_LTLEDQAT(ph)FIKK_	0.15439	2	743.881	751890000	262310000	2.06	Q2
Q9UGY1	124	T	Nucleolar protein 12	NOL12	85.563	_LLGLT(ph)PPEGGAGDR_	-0.15303	2	716.845	44122000	16495000	2.06	Q2
O43896	1083	T	Kinesin-like protein KIF1C	KIF1C	80.834	_YPPYTT(ph)PPR_	-0.48377	2	586.263	67699000	29667000	2.05	Q2
P38919	163	T	Eukaryotic initiation factor 4A-III	IF4A3	137.89	_LDYGQHVVAGT(ph)PGR_	0.025058	2	775.362	331220000	112370000	2.04	Q2
P00533	693	T	Epidermal growth factor receptor	EGFR	178.32	_ELVEPLT(ph)PS(ph)GEAPNQALLR_	0.42078	2	1097.51	2844500000	818470000	2.01	Q2
Q8N8Z6	614	T	Discoidin, CUB and LCCL domain-containing protein 1	DCBD1	51.569	_AHT(ph)FSAQSGYR_	0.40793	3	435.519	7108300	2664100	2.01	Q2
Q9UHR4	257	T	Brain-specific angiogenesis inhibitor 1-associated protein 2-like protein 1	BI2L1	126.16	_TPASTPVSGT(ph)PQAS(ph)PMIER_	-0.85405	2	1043.95	162810000	55233000	2	Q2
P06493	15	Y	Cyclin-dependent kinase 3	CDK3	117.25	_IGEGTY(ph)GVVYK_	0.67357	2	633.294	608430000	202840000	2.28	Q2
Q8N556	265	S	Actin filament-associated protein 1	AFAP1	167.26	_EAYSGCSGPVDSECPPPPSS(ph)PVHK_	-0.46372	3	874.361	1229600000	190280000	4.99	Q3
Q6Y7W6	139	S	PERQ amino acid-rich with GYF domain-containing protein 2	PERQ2	111.31	_S(ph)FDEVEGVFGR_	-0.67844	2	661.277	12454000	1885200	4.95	Q3
O75381	232	S	Peroxisomal membrane protein PEX14	PEX14	74.392	_QFPPS(ph)PSAPK_	0.88161	2	568.263	25062000	6828300	4.94	Q3
Q6WCQ1	891	S	Myosin phosphatase Rho-interacting protein	MPRIP	124.17	_TLLTGDGGGEATGS(ph)PLAQGK_	0.8501	2	955.449	53913000	7590500	4.94	Q3
Q9P289	4	S	Serine/threonine-protein kinase MST4	MST4	119.42	_(ac)AHS(ph)PVAVQVPGMQNNIADPEELFTK_	0.58423	2	1407.66	337350000	61381000	4.92	Q3
O75152	108	S	Zinc finger CCCH domain-containing protein 11A	ZC11A	138.44	_TVLPTVPES(ph)PEEEVK_	0.51616	2	867.416	1128800000	172370000	4.91	Q3
P42566	324	S	Epidermal growth factor receptor substrate 15	EPS15	95.429	_NIIGSS(ph)PVADFSAIK_	0.60156	2	799.895	126620000	20956000	4.87	Q3
Q09666	1445	S	Neuroblast differentiation-associated protein AHNAK	AHNK	47.561	_MPEMS(ph)IK_	-0.51742	2	458.189	13774000	3464100	4.87	Q3
O95155	31	S	Ubiquitin conjugation factor E4 B	UBE4B	175.33	_LAGGQTSQPTTPLTS(ph)PQR_	2.5131	2	960.465	419340000	88989000	4.86	Q3
P04920	173	S	Anion exchange protein 2	B3A2	102.07	_TSPSS(ph)PAPLPHQEATPR_	0.3205	3	618.291	569570000	74558000	4.86	Q3
O75448	873	S	Mediator of RNA polymerase II transcription subunit 24	MED24	171.08	_LLS(ph)SNEDDANILSS(ph)PTDR_	-0.04244	2	1053.93	57355000	11849000	4.84	Q3
Q8TEW0	692	S	Partitioning defective 3 homolog	PARD3	141.48	_S(ph)PGS(ph)PPGPELPIETALDDR_	0.046166	2	1054.45	151330000	454950000	4.84	Q3
Q9ULD2	1245	S	Microtubule-associated tumor suppressor 1	MTUS1	90.581	_RS(ph)PTSSAIPLQSPR_	0.90012	2	788.896	223930000	35143000	4.81	Q3
O00567	314	S	Nucleolar protein 56	NOP56	92.427	_LIAHAGS(ph)LTNLAK_	-0.32866	3	463.581	174010000	28215000	4.8	Q3
P51610	598	S	Host cell factor 1	HCFC1	101.05	_VASS(ph)PVMVSNPATR_	-0.31045	2	748.352	147950000	28803000	4.79	Q3
O75970	790	S	Multiple PDZ domain protein	MPDZ	127.32	_PLPLS(ph)PEEGYVSAK_	0.99339	2	783.876	56670000	8321200	4.78	Q3
Q9UBS0	24	S	Ribosomal protein S6 kinase beta-2	KS6B2	48.318	_(ac)AAVFDLDLETEEGS(ph)EGEGEPELS(ph)PADACPLAELR_	-0.078811	3	1273.54	52564000	3649200	4.78	Q3
Q9UQR0	590	S	Sex comb on midleg-like protein 2	SCML2	141.69	_SVPGTTSSPLVGDIS(ph)PK_	-0.68686	2	861.422	778590000	121450000	4.78	Q3
P41440	499	S	Folate transporter 1	S19A1	65.73	_GLGGLQPAQS(ph)PPLSPEDSLGAVGPASLEQR_	1.6575	3	1003.5	54586000	4210100	4.74	Q3
Q8TEW0	809	S	Partitioning defective 3 homolog	PARD3	79.512	_AAISDSADCSLS(ph)PDVDPVLAFQR_	-1.4627	2	1257.56	135640000	19291000	4.74	Q3
P98082	316	S	Disabled homolog 2	DAB2	64.701	_DDPFTQPDQSTPSSFDSLKS(ph)PDQK_	-0.55211	2	1374.09	9850800	992930	4.72	Q3
Q9UQ35	2272	S	Serine/arginine repetitive matrix protein 2	SRRM2	164.4	_TPAAAAAMNLAS(ph)PR_	-0.20624	2	711.334	1209400000	317490000	4.72	Q3
P21333	966	S	Filamin-A	FLNA	123.55	_SPFSVAVS(ph)PSLDLSK_	1.5238	2	807.395	16475000	4601600	4.7	Q3
P25054	1774	S	Adenomatous polyposis coli protein	APC	87.802	_KKPTS(ph)PVKPIPQNTEYR_	-0.25323	3	688.361	353430000	69340000	4.7	Q3
Q99575	367	S	Ribonucleases P/MRP protein subunit POP1	POP1	124.2	_SAVCIADPLPTPS(ph)QEK_	-0.47431	3	598.278	259720000	49196000	4.7	Q3
Q9Y4B6	979	S	Protein VPRBP	VPRBP	99.392	_S(ph)DHGAYSQSPAIK_	-2.372	2	720.811	70417000	13519000	4.7	Q3
O15226	618	S	NF-kappa-B-repressing factor	NKRF	161.87	_SES(ph)HTDLTFSR_	-0.24874	2	680.282	186480000	46502000	4.69	Q3
Q9BVC5	182	S	Ashwin	ASHWN	82.261	_KS(ph)PSGPVKS(ph)PPLS(ph)PVGTTPVK_	-0.50435	3	767.363	136860000	21143000	4.69	Q3
Q8IVF2	1583	S	Protein AHNAK2	AHNK2	59.908	_VQMPS(ph)FK_	-1.1128	2	458.704	12389000	3985500	4.65	Q3
Q5M775	847	S	Cytospin-B	CYTSB	116.55	_S(ph)PLSGIPVR_	-0.37301	2	503.26	113440000	17624000	4.64	Q3
Q9ULD2	399	S	Microtubule-associated tumor suppressor 1	MTUS1	120.54	_DLGTQNHTSELILSS(ph)PPGQK_	0.48857	3	734.686	287070000	58209000	4.63	Q3
P54727	160	S	UV excision repair protein RAD23 homolog B	RD23B	68.948	_PAEKPAETPVATS(ph)PTATDSTSGDSSR_	0.010821	3	880.727	83896000	10627000	4.59	Q3
Q8WVB6	865	S	Chromosome transmission fidelity protein 18 homolog	CTF18	74.282	_VENS(ph)PQVDGS(ph)PPGLEGLLGGIGEK_	0.32226	3	837.047	36934000	5364300	4.56	Q3
Q9P2B4	560	S	CTTNBP2 N-terminal-like protein	CT2NL	70.094	_VSS(ph)PLS(ph)PLSPGIK_	0.55077	2	721.341	39706000	8303700	4.56	Q3
Q7RTP6	1310	S	Protein-methionine sulfoxide oxidase MICAL3	MICA3	87.519	_LGS(ph)PLAVDEALR_	1.4095	2	660.832	83748000	12118000	4.55	Q3
O75794	60	S	Cell division cycle protein 123 homolog	CD123	56.18	_DDPPTHSQPDS(ph)DDEAEEIQWSDDENTATLTAPEFPEFATK_	0.66403	3	1519.3	74222000	6405500	4.53	Q3
Q53LP3	213	S	Ankyrin repeat domain-containing protein SOWAHC	SWAHC	64.374	_DLVM(ox)GSS(ph)PQLK_	-1.0609	2	635.791	106300000	20613000	4.52	Q3
Q8WUM0	50	S	Nuclear pore complex protein Nup133	NU133	35.158	_GLPLGSAVS(ph)SPVLFS(ph)PVGR_	-0.1381	2	1000.49	12644000	3676100	4.49	Q3
Q8WY91	186	S	THAP domain-containing protein 4	THAP4	57.746	_TPGDGLATM(ox)VAGS(ph)QGK_	-2.1138	2	793.35	16135000	1676600	4.49	Q3
Q9H9A7	292	S	RecQ-mediated genome instability protein 1	RMI1	67.563	_QSS(ph)FEPEFVIS(ph)PRPK_	-0.37485	3	636.616	15683000	2012100	4.49	Q3
Q9UHI6	765	S	Probable ATP-dependent RNA helicase DDX20	DDX20	126.07	_LS(ph)FSDTYQDYEEYWR_	-0.47183	2	1041.41	27156000	6004200	4.49	Q3
Q08AD1	1019	S	Calmodulin-regulated spectrin-associated protein 2	CAMP2	71.031	_FS(ph)PSQVPIQTR_	2.353	2	670.324	35849000	13881000	4.46	Q3
Q5VZ89	732	S	DENN domain-containing protein 4C	DEN4C	80.721	_HSQPS(ph)PEPHS(ph)PTEPPAWGSSIVK_	-0.0013959	3	871.379	96656000	21229000	4.45	Q3
Q5VZ89	737	S	DENN domain-containing protein 4C	DEN4C	80.721	_HSQPS(ph)PEPHS(ph)PTEPPAWGSSIVK_	-0.0013959	3	871.379	96656000	21229000	4.45	Q3
Q5JSZ5	168	S	Protein PRRC2B	PRC2B	157.58	_LLSFS(ph)PEEFPTLK_	0.71009	2	794.389	105320000	20621000	4.44	Q3
Q9Y6G9	421	S	Cytoplasmic dynein 1 light intermediate chain 1	DC1L1	67.4	_SVSSNVASVS(ph)PIPAGSK_	1.1683	2	833.906	88317000	20616000	4.44	Q3
Q7L590	557	S	Protein MCM10 homolog	MCM10	60.305	_SIS(ph)ASALLK_	-1.8033	2	485.254	3812600	992260	4.42	Q3
Q52LW3	913	S	Rho GTPase-activating protein 29	RHG29	123.51	_PLLS(ph)PEER_	0.76627	2	510.742	181740000	26101000	4.41	Q3
Q8TEW0	695	S	Partitioning defective 3 homolog	PARD3	179.17	_S(ph)PGS(ph)PPGPELPIETALDDR_	0.046166	2	1054.45	263100000	486690000	4.4	Q3
O95684	160	S	FGFR1 oncogene partner	FR1OP	149.29	_EKGPTTGEGALDLSDVHS(ph)PPKS(ph)PEGK_	-0.36857	3	931.751	801780000	278260000	4.39	Q3
P40818	392	S	Ubiquitin carboxyl-terminal hydrolase 8	UBP8	114.58	_SDVS(ph)PIIQPVPSIK_	-0.024605	2	780.408	150080000	26751000	4.37	Q3
Q92890	299	S	Ubiquitin fusion degradation protein 1 homolog	UFD1	173.33	_FVAFSGEGQS(ph)LR_	0.13736	2	689.314	504510000	75082000	4.37	Q3
Q9ULD2	1203	S	Microtubule-associated tumor suppressor 1	MTUS1	198.77	_QLS(ph)TEQAVLQESLEK_	1.2853	2	891.93	99178000	21444000	4.37	Q3
Q00587	101	S	Cdc42 effector protein 1	BORG5	54.656	_MAS(ph)PPAPSPAPPAISPIIK_	1.66	2	961.496	70601000	13809000	4.36	Q3
Q53HL2	219	S	Borealin	BOREA	137.89	_IYNISGNGS(ph)PLADSK_	-0.28214	2	808.372	162110000	34756000	4.35	Q3
Q09666	3362	S	Neuroblast differentiation-associated protein AHNAK	AHNK	37.789	_FNFSGS(ph)K_	0.87104	2	433.676	10247000	2286800	4.34	Q3
Q5UIP0	1454	S	Telomere-associated protein RIF1	RIF1	93.909	_S(ph)PLHIKDDVLPK_	-0.58573	2	721.376	101950000	19106000	4.34	Q3
P07910	138	S	Heterogeneous nuclear ribonucleoproteins C1/C2	HNRPC	44.98	_M(ox)YS(ph)YPAR_	0.3324	2	492.188	97795000	19673000	4.33	Q3
Q8TEY7	439	S	Ubiquitin carboxyl-terminal hydrolase 33	UBP33	98.055	_LSAS(ph)PPK_	-0.45142	2	390.189	85723000	17809000	4.33	Q3
P16989	34	S	Y-box-binding protein 3	YBOX3	85.982	_S(ph)PVGSGAPQAAAPAPAAHVAGNPGGDAAPAATGTAAAASLATAAGSEDAEKK_	0.2579	3	1529.73	2456300000	212370000	4.32	Q3
Q8TDB6	202	S	E3 ubiquitin-protein ligase DTX3L	DTX3L	80.187	_QQFS(ph)PSMTER_	-0.74276	2	645.763	96121000	16041000	4.3	Q3
Q8IVF2	1418	S	Protein AHNAK2	AHNK2	48.028	_LQMPS(ph)FK_	-0.70215	2	465.711	8997700	1889800	4.29	Q3
Q07157	1617	S	Tight junction protein ZO-1	ZO1	154.88	_AIPVS(ph)PSAVEEDEDEDGHTVVATAR_	0.51787	3	892.068	1814600000	219000000	4.26	Q3
O15534	592	S	Period circadian protein homolog 1	PER1	84.369	_ALPCQS(ph)PDPELEAGSAPVQAPLALVPEEAER_	0.34175	3	1107.86	41600000	4243400	4.25	Q3
Q7Z6Z7	2593	S	E3 ubiquitin-protein ligase HUWE1	HUWE1	53.091	_LLGPSAAADILQLS(ph)SS(ph)LPLQSR_	-0.12573	3	799.732	60650000	9202100	4.25	Q3
Q7Z6Z7	2595	S	E3 ubiquitin-protein ligase HUWE1	HUWE1	53.091	_LLGPSAAADILQLS(ph)SS(ph)LPLQSR_	-0.12573	3	799.732	60650000	9202100	4.25	Q3
Q96TA1	696	S	Niban-like protein 1	NIBL1	124.31	_AAPEASS(ph)PPAS(ph)PLQHLLPGK_	-0.055911	2	1064.5	3064000000	403030000	4.24	Q3
Q9NRA8	342	S	Eukaryotic translation initiation factor 4E transporter	4ET	31.597	_WFS(ph)NPS(ph)R_	-0.29673	2	527.183	8090800	1237900	4.24	Q3
Q9NRA8	345	S	Eukaryotic translation initiation factor 4E transporter	4ET	31.597	_WFS(ph)NPS(ph)R_	-0.29673	2	527.183	8090800	1237900	4.24	Q3
Q99741	54	S	Cell division control protein 6 homolog	CDC6	80.787	_ALPLS(ph)PR_	-0.5071	2	417.218	27109000	6442800	4.23	Q3
P00533	991	S	Epidermal growth factor receptor	EGFR	138.31	_MHLPS(ph)PTDS(ph)NFYR_	-0.24689	2	862.831	660420000	116380000	4.21	Q3
P20810	243	S	Calpastatin	ICAL	132.23	_PIGPDDAIDALSSDFTCGS(ph)PTAAGK_	0.21929	3	848.372	3121100000	435850000	4.21	Q3
P35367	233	S	Histamine H1 receptor	HRH1	50.786	_SLPS(ph)FSEIK_	-0.46091	2	544.257	13037000	2478100	4.21	Q3
Q9NZB2	383	S	Putative uncharacterized protein C9orf129	CI129	70.136	_PVAPQVPS(ph)PGGAPGQGPYPYSLSEPAPLTLDTSGK_	0.9064	3	1171.57	102390000	10751000	4.2	Q3
P00533	995	S	Epidermal growth factor receptor	EGFR	99.044	_MHLPS(ph)PTDS(ph)NFYR_	-0.27723	3	575.556	69905000	18779000	4.19	Q3
Q8IZW8	350	S	Tensin-4	TENS4	97.439	_TPHS(ph)PPLAK_	1.7748	2	514.252	19604000	3202600	4.17	Q3
Q3KQU3	70	S	MAP7 domain-containing protein 1	MA7D1	131.48	_QLPLEPES(ph)PSGQVGPR_	-1.5463	3	590.952	355780000	73677000	4.16	Q3
Q9P2B4	557	S	CTTNBP2 N-terminal-like protein	CT2NL	70.094	_VSS(ph)PLS(ph)PLSPGIK_	0.55077	2	721.341	20868000	4687700	4.15	Q3
Q66K74	741	S	Microtubule-associated protein 1S	MAP1S	129.51	_S(ph)AS(ph)PHDVDLCLVS(ph)PCEFEHR_	-0.083947	3	865.654	185120000	20861000	4.14	Q3
Q8TB61	427	S	Adenosine 3'-phospho 5'-phosphosulfate transporter 1	S35B2	90.412	_AVPVES(ph)PVQKV_	-0.31667	2	616.818	836850000	169690000	4.14	Q3
Q99583	2	S	Max-binding protein MNT	MNT	44.426	_(ac)S(ph)IETLLEAAR_	0.18825	2	612.797	4128100	1044900	4.13	Q3
Q9NUQ3	105	S	Gamma-taxilin	TXLNG	137.94	_NLVSPAYCTQES(ph)REEIPGGEAR_	0.059258	3	848.379	489460000	68471000	4.12	Q3
Q6PJG6	582	S	BRCA1-associated ATM activator 1	BRAT1	124.99	_ASAVTAMGQLSSQGLHAPTS(ph)PEHAEAR_	0.22701	3	928.764	134010000	59228000	4.11	Q3
Q9H8S9	2	S	MOB kinase activator 1A	MOB1A	70.256	_(ac)S(ph)FLFSSR_	-1.7036	2	483.21	11608000	3066500	4.11	Q3
Q6NZY4	658	S	Zinc finger CCHC domain-containing protein 8	ZCHC8	156.52	_IHS(ph)PIPDMSK_	-1.076	2	602.775	683450000	130690000	4.1	Q3
Q9C0D5	465	S	Protein TANC1	TANC1	67.345	_TSDPTQDLHFTPLLS(ph)PSSSTSASSTAK_	0.76263	3	948.438	69294000	5999800	4.1	Q3
Q9NQS7	263	S	Inner centromere protein	INCE	139.31	_IAQVS(ph)PGPR_	1.0546	1	1004.49	1702900000	275730000	4.1	Q3
O60271	185	S	C-Jun-amino-terminal kinase-interacting protein 4	JIP4	80.412	_LHQLS(ph)GS(ph)DQLESTAHSR_	-0.38394	3	675.952	50405000	9307400	4.09	Q3
O75147	10	S	Obscurin-like protein 1	OBSL1	150.11	_ASSGDQGS(ph)PPCFLR_	0.1076	2	779.821	42840000	12995000	4.08	Q3
Q13017	1202	S	Rho GTPase-activating protein 5	RHG05	127.59	_GSEEDPLLS(ph)PVETWK_	0.97266	2	883.898	81653000	19712000	4.08	Q3
Q641Q2	352	S	WASH complex subunit FAM21C	FA21C	141.71	_LTDEDFS(ph)PFGS(ph)GGGLFSGGK_	-1.0389	2	1067.92	346140000	56765000	4.08	Q3
Q9ULT8	1772	S	E3 ubiquitin-protein ligase HECTD1	HECD1	166.79	_QFS(ph)ALVPAFDPR_	0.094541	2	714.34	77299000	13405000	4.08	Q3
Q9NQC3	107	S	Reticulon-4	RTN4	75.661	_QPS(ph)WDPSPVSSTVPAPSPLSAAAVSPSK_	1.3898	2	1414.18	263240000	37915000	4.07	Q3
Q9P0K7	340	S	Ankycorbin	RAI14	62.853	_LSDST(ph)TGADSLLDIS(ph)S(ph)EADQQDLLSLLQAK_	-0.76909	3	1125.49	41603000	11885000	4.07	Q3
Q9P0K7	341	S	Ankycorbin	RAI14	62.853	_LSDST(ph)TGADSLLDIS(ph)S(ph)EADQQDLLSLLQAK_	-0.76909	3	1125.49	41603000	11885000	4.07	Q3
P49790	338	S	Nuclear pore complex protein Nup153	NU153	174.63	_IPSIVSS(ph)PLNS(ph)PLDR_	0.30626	2	877.91	442140000	67752000	4.06	Q3
Q4G0F5	304	S	Vacuolar protein sorting-associated protein 26B	VP26B	51.495	_SMS(ph)HQAAIASQR_	3.0499	2	683.8	27117000	3497300	4.05	Q3
Q7Z5J4	683	S	Retinoic acid-induced protein 1	RAI1	71.696	_DFS(ph)PGLFEDPSVAFATPDPK_	-1.3197	2	1108.99	283400000	48270000	4.05	Q3
Q9C0C2	712	S	182 kDa tankyrase-1-binding protein	TB182	150.14	_DTQS(ph)PSTCSEGLLGWSQK_	-1.6802	2	1030.94	176340000	36309000	4.05	Q3
Q14980	820	S	Nuclear mitotic apparatus protein 1	NUMA1	39.302	_YEDS(ph)QQEEAQYGAM(ox)FQEQLM(ox)TLK_	-1.2428	3	960.398	24328000	2698200	4.04	Q3
Q8WXE1	518	S	ATR-interacting protein	ATRIP	39.033	_LS(ph)DGDMTSALR_	1.7428	2	623.263	74032000	12294000	4.04	Q3
Q8IXZ2	408	S	Zinc finger CCCH domain-containing protein 3	ZC3H3	73.948	_DHASQLS(ph)PVLSR_	-0.021069	3	463.889	143570000	34192000	4.02	Q3
P04792	15	S	Heat shock protein beta-1	HSPB1	125.75	_GPS(ph)WDPFR_	-1.0549	2	521.213	1395000000	144680000	4	Q3
Q15435	37	S	Protein phosphatase 1 regulatory subunit 7	PP1R7	123	_HSS(ph)GIVADLSEQSLK_	0.2734	3	550.929	24722000	3122500	4	Q3
Q6WCQ1	977	S	Myosin phosphatase Rho-interacting protein	MPRIP	80.412	_AATEALGEKS(ph)PDSATVSGYDIM(ox)K_	0.73739	3	813.033	144940000	24567000	4	Q3
O95817	386	S	BAG family molecular chaperone regulator 3	BAG3	182.89	_VPPAPVPCPPPS(ph)PGPSAVPSS(ph)PK_	-0.0056542	4	595.527	1070100000	204570000	3.99	Q3
P08581	966	S	Hepatocyte growth factor receptor	MET	73.841	_DLGS(ph)ELVR_	-1.2689	2	484.726	12644000	2235400	3.99	Q3
P46060	442	S	Ran GTPase-activating protein 1	RAGP1	66.974	_ILDPNTGEPAPVLSS(ph)PPPADVSTFLAFPS(ph)PEK_	0.86724	4	863.409	630090000	51455000	3.98	Q3
P78347	515	S	General transcription factor II-I	GTF2I	74.53	_S(ph)PSWYGIPR_	-0.28459	2	571.755	15959000	3727600	3.97	Q3
Q7Z434	222	S	Mitochondrial antiviral-signaling protein	MAVS	153.03	_GPVS(ph)PSVSFQPLAR_	0.47989	2	761.377	602730000	116320000	3.96	Q3
Q9BWH6	72	S	RNA polymerase II-associated protein 1	RPAP1	79.408	_DVVM(ox)LDNLPDLPPALVPS(ph)PPK_	0.99193	3	775.06	20670000	6462300	3.96	Q3
Q14978	397	S	Nucleolar and coiled-body phosphoprotein 1	NOLC1	89.747	_S(ph)PAVKPAAAPK_	0.4241	2	558.794	54950000	10727000	3.94	Q3
O95359	2512	S	Transforming acidic coiled-coil-containing protein 2	TACC2	125.53	_FSS(ph)PTEELDYR_	0.21926	2	712.293	415220000	66198000	3.9	Q3
P35658	646	S	Nuclear pore complex protein Nup214	NU214	84.169	_SSVLPS(ph)PSGR_	0.69921	2	533.75	175930000	48169000	3.89	Q3
Q15398	725	S	Disks large-associated protein 5	DLGP5	47.931	_MS(ph)LPLLAGGVADDINTNKK_	-0.76643	3	679.674	5993500	1478500	3.89	Q3
Q5VT52	758	S	Regulation of nuclear pre-mRNA domain-containing protein 2	RPRD2	124.25	_IIS(ph)PGSSTPSSTR_	0.016042	2	685.322	599050000	99897000	3.89	Q3
Q9Y2W2	237	S	WW domain-binding protein 11	WBP11	144.72	_RRDEDMLYS(ph)PELAQR_	-0.048366	3	653.631	402930000	92402000	3.88	Q3
Q9UHB7	814	S	AF4/FMR2 family member 4	AFF4	149.36	_EKDLLPS(ph)PAGPVPSK_	0.43039	2	807.911	229320000	52826000	3.87	Q3
Q14669	942	S	E3 ubiquitin-protein ligase TRIP12	TRIPC	113.47	_HLAESESLLTS(ph)PPK_	0.30538	2	794.885	55346000	12771000	3.86	Q3
Q5SSJ5	142	S	Heterochromatin protein 1-binding protein 3	HP1B3	124.08	_TIPSWATLSAS(ph)QLAR_	0.92193	2	841.419	50304000	13656000	3.86	Q3
Q8NHV4	411	S	Protein NEDD1	NEDD1	108.37	_SSLGDMFS(ph)PIRDDAVVNK_	-0.78026	3	677.647	157390000	39080000	3.86	Q3
Q9Y4A5	2077	S	Transformation/transcription domain-associated protein	TRRAP	75.956	_SQS(ph)LPGADSLLAK_	1.0521	2	683.834	762070000	132750000	3.86	Q3
Q9Y6I3	435	S	Epsin-1	EPN1	79.614	_S(ph)PGAFDM(ox)SGVR_	0.19211	2	610.244	123330000	23054000	3.86	Q3
P25054	2674	S	Adenomatous polyposis coli protein	APC	119.94	_S(ph)PTGNTPPVIDSVSEK_	0.035922	2	854.395	158860000	29238000	3.85	Q3
Q8WXI9	486	S	Transcriptional repressor p66-beta	P66B	46.399	_LQQQAALS(ph)PTTAPAVSSVSK_	0.8029	3	688.684	412580000	73405000	3.85	Q3
Q9NYF8	578	S	Bcl-2-associated transcription factor 1	BCLF1	70.41	_LLASTLVHS(ph)VK_	-0.43922	3	416.563	42851000	12916000	3.85	Q3
Q96S66	438	S	Chloride channel CLIC-like protein 1	CLCC1	89.636	_FQTGNKS(ph)PEVLR_	2.1201	2	728.353	1252400000	218570000	3.84	Q3
Q9ULD5	47	S	Zinc finger protein 777	ZN777	44.925	_EIPSLS(ph)PTIPR_	0.40597	2	645.329	10661000	2045800	3.84	Q3
Q9Y2H0	666	S	Disks large-associated protein 4	DLGP4	65.833	_KLSS(ph)IGIQVDCIQPVPK_	-0.37831	3	654.676	19840000	5345600	3.84	Q3
Q53H80	21	S	Akirin-2	AKIR2	92.563	_TLDFDPLLSPAS(ph)PK_	0.91127	2	790.884	36424000	8278400	3.83	Q3
P18031	295	S	Tyrosine-protein phosphatase non-receptor type 1	PTN1	75.106	_ELS(ph)HEDLEPPPEHIPPPPRPPK_	0.39756	4	647.819	305100000	57205000	3.82	Q3
P49454	1750	S	Centromere protein F	CENPF	140.8	_S(ph)LLGIDTEDAIQGR_	0.35799	2	784.372	29508000	8135200	3.82	Q3
P15336	112	S	Cyclic AMP-dependent transcription factor ATF-2	ATF2	154.51	_MPLDLS(ph)PLATPIIR_	0.61604	2	808.928	281340000	48698000	3.81	Q3
P09884	186	S	DNA polymerase alpha catalytic subunit	DPOLA	151.02	_S(ph)IGASPNPFSVHTATAVPSGK_	1.3015	2	1053.01	73678000	29865000	3.8	Q3
Q14192	238	S	Four and a half LIM domains protein 2	FHL2	56.013	_YIS(ph)FEER_	-0.49698	2	512.213	9776900	1901400	3.8	Q3
Q9H0B6	615	S	Kinesin light chain 2	KLC2	79.652	_TLSSSSMDLS(ph)R_	-1.1906	2	632.268	30841000	7804900	3.8	Q3
O60869	4	S	Endothelial differentiation-related factor 1	EDF1	47.345	_(ac)AES(ph)DWDTVTVLR_	-0.50203	2	757.332	9713400	3503500	3.79	Q3
Q96C34	71	S	RUN domain-containing protein 1	RUND1	80.184	_PGATAFLEEATAEEPGAAPGS(ph)PPDS(ph)PGR_	0.32792	4	710.552	33780000	7975000	3.78	Q3
Q96C34	75	S	RUN domain-containing protein 1	RUND1	80.184	_PGATAFLEEATAEEPGAAPGS(ph)PPDS(ph)PGR_	0.32792	4	710.552	33780000	7975000	3.78	Q3
O94915	2272	S	Protein furry homolog-like	FRYL	90.94	_TYGGDTGS(ph)PEISFTK_	-0.52236	2	820.348	109620000	22360000	3.77	Q3
P51692	193	S	Signal transducer and activator of transcription 5B	STA5B	50.237	_IQAQFGPLAQLS(ph)PQER_	-0.080871	3	621.644	17450000	2805900	3.77	Q3
P07355	26	S	Putative annexin A2-like protein	AXA2L	205.25	_LSLEGDHSTPPSAYGS(ph)VK_	0.072021	3	642.294	540270000	75811000	3.76	Q3
Q8ND82	80	S	Zinc finger protein 280C	Z280C	91.845	_SEPHS(ph)PGIPEIFR_	-1.0824	3	515.908	34362000	4301800	3.76	Q3
P78527	3205	S	DNA-dependent protein kinase catalytic subunit	PRKDC	119.2	_LTPLPEDNS(ph)M(ox)NVDQDGDPSDR_	-1.0401	2	1205.99	662740000	120480000	3.75	Q3
Q5M775	325	S	Cytospin-B	CYTSB	117.21	_ASLS(ph)PDASDFEHITAETPSR_	1.2602	3	737.658	226450000	276930000	3.75	Q3
Q14980	395	S	Nuclear mitotic apparatus protein 1	NUMA1	167.99	_LSQLEEHLS(ph)QLQDNPPQEK_	-0.48334	3	771.697	164520000	34286000	3.74	Q3
Q6ICG6	304	S	Uncharacterized protein KIAA0930	K0930	97.767	_NNRPAFFS(ph)PSLK_	-0.23678	3	486.569	16768000	3988200	3.74	Q3
Q9Y6X9	696	S	MORC family CW-type zinc finger protein 2	MORC2	94.45	_PAPLVQQLS(ph)PSLLPNSK_	-0.032715	3	623.668	32868000	5463800	3.74	Q3
P22626	259	S	Heterogeneous nuclear ribonucleoproteins A2/B1	ROA2	158.99	_GFGDGYNGYGGGPGGGNFGGS(ph)PGYGGGR_	0.47986	2	1288.01	114990000	27069000	3.73	Q3
Q9NRA8	301	S	Eukaryotic translation initiation factor 4E transporter	4ET	57.21	_DAVLPEQS(ph)PGDFDFNEFFNLDK_	1.4478	3	875.379	67897000	10793000	3.72	Q3
P42684	936	S	Abelson tyrosine-protein kinase 2	ABL2	120.59	_VPVLIS(ph)PTLK_	0.085135	2	573.83	175850000	42507000	3.71	Q3
Q86UE4	298	S	Protein LYRIC	LYRIC	93.716	_LSSQIS(ph)AGEEK_	0.71009	2	614.776	79486000	17617000	3.71	Q3
Q9BU64	35	S	Centromere protein O	CENPO	41.256	_KQS(ph)EELQSVQAQEGALGTK_	0.95219	3	704.339	28694000	7220600	3.71	Q3
Q5VWQ8	1108	S	Disabled homolog 2-interacting protein	DAB2P	126.83	_LMS(ph)VEEELKK_	-1.2542	2	643.309	238140000	42974000	3.69	Q3
P42166	351	S	Lamina-associated polypeptide 2, isoform alpha	LAP2A	169.15	_SHISDQS(ph)PLSSK_	-2.5983	2	683.306	1181000000	226360000	3.67	Q3
P67809	209	S	Nuclease-sensitive element-binding protein 1	YBOX1	158.59	_RPQYS(ph)NPPVQGEVM(ox)EGADNQGAGEQGR_	-1.1829	3	989.761	289760000	23014000	3.67	Q3
Q8N3V7	525	S	Synaptopodin	SYNPO	65.416	_APAPQPPSLPDRS(ph)PRPQR_	0.51176	3	683.013	47687000	15944000	3.67	Q3
Q9Y485	924	S	DmX-like protein 1	DMXL1	53.028	_ILS(ph)PFSQK_	0.89804	2	500.249	19210000	6006100	3.67	Q3
O43683	314	S	Mitotic checkpoint serine/threonine-protein kinase BUB1	BUB1	106.72	_LHQVVETSHEDLPAS(ph)QER_	-2.6017	3	718.999	55996000	11825000	3.66	Q3
O43379	1070	S	WD repeat-containing protein 62	WDR62	95.659	_HHFETLTES(ph)PCR_	0.17531	3	531.889	42518000	10080000	3.65	Q3
Q96PK6	618	S	RNA-binding protein 14	RBM14	77.644	_RLS(ph)ESQLSFR_	-0.79383	3	434.878	10467000	2913400	3.65	Q3
Q96L91	2086	S	E1A-binding protein p400	EP400	51.566	_AEEFVVLS(ph)QEPSVTETIAPK_	-0.40377	3	752.035	21051000	2364600	3.64	Q3
Q9NQW6	792	S	Actin-binding protein anillin	ANLN	190.24	_NKAS(ph)PQSEFM(ox)PSK_	-0.059468	2	773.834	238470000	95595000	3.64	Q3
Q9GZR7	60	S	ATP-dependent RNA helicase DDX24	DDX24	111.36	_IDPNM(ox)FADGQM(ox)DDLVCFEELTDYQLVS(ph)PAK_	-2.3762	3	1191.84	108750000	12296000	3.62	Q3
O75962	2455	S	Triple functional domain protein	TRIO	68.93	_AGAAS(ph)PLNS(ph)PLSSAVPSLGK_	-0.92253	2	992.463	34318000	6720100	3.61	Q3
O75962	2459	S	Triple functional domain protein	TRIO	68.93	_AGAAS(ph)PLNS(ph)PLSSAVPSLGK_	-0.92253	2	992.463	34318000	6720100	3.61	Q3
P06400	795	S	Retinoblastoma-associated protein	RB	64.191	_FPSS(ph)PLR_	-0.60695	2	442.207	18269000	5486200	3.61	Q3
Q9NYF3	122	S	Protein FAM53C	FA53C	84.365	_SLS(ph)VPVDLSR_	1.8371	2	576.787	88878000	16423000	3.61	Q3
O43426	1565	S	Synaptojanin-1	SYNJ1	61.532	_AS(ph)PTLDFTER_	1.4257	2	608.766	139270000	31493000	3.6	Q3
P49454	3007	S	Centromere protein F	CENPF	31.252	_GS(ph)PLLGPVVPGPS(ph)PIPSVTEK_	-1.2416	3	730.028	39560000	4337200	3.6	Q3
Q8IVT2	284	S	Mitotic interactor and substrate of PLK1	MISP	82.403	_AVPTWASVQVVDDPGSLASVES(ph)PGT(ph)PK_	0.29715	3	952.103	236960000	18447000	3.6	Q3
P17096	36	S	High mobility group protein HMG-I/HMG-Y	HMGA1	54.457	_KQPPVS(ph)PGTALVGSQK_	-2.1639	2	837.435	45294000	10603000	3.59	Q3
P46937	367	S	Yorkie homolog	YAP1	189.2	_SQLPTLEQDGGTQNPVSS(ph)PGMSQELR_	0.49108	2	1418.64	204810000	22700000	3.59	Q3
O94913	777	S	Pre-mRNA cleavage complex 2 protein Pcf11	PCF11	92.8	_MIFEGPNKLS(ph)PR_	0.57237	2	734.855	210010000	47687000	3.58	Q3
P11171	709	S	Protein 4.1	41	67.997	_RLS(ph)THSPFR_	0.419	2	590.785	50002000	9769100	3.57	Q3
Q8NB46	1028	S	Serine/threonine-protein phosphatase 6 regulatory ankyrin repeat subunit C	ANR52	88.561	_DAVS(ph)PFSFSLLK_	0.13805	2	695.836	17094000	3598300	3.57	Q3
Q5SYE7	1292	S	NHS-like protein 1	NHSL1	37.817	_VEANVPM(ox)VQPDVS(ph)PAPK_	0.72669	2	937.442	26674000	5750000	3.56	Q3
Q9P1Y5	193	S	Calmodulin-regulated spectrin-associated protein 3	CAMP3	98.3	_AS(ph)PAAPADGAAPAQPSIR_	1.8388	2	864.409	20705000	6682100	3.56	Q3
A6ND36	650	S	Protein FAM83G	FA83G	38.58	_QLS(ph)APHITR_	-0.14396	3	368.185	21171000	4066300	3.54	Q3
O94967	297	S	WD repeat-containing protein 47	WDR47	46.387	_LSPYPSS(ph)PM(ox)R_	0.039648	2	615.765	57208000	12953000	3.54	Q3
Q9UHB7	1055	S	AF4/FMR2 family member 4	AFF4	78.69	_AVGMPS(ph)PVS(ph)PK_	-0.19604	2	615.255	111800000	26702000	3.54	Q3
P46013	1937	S	Antigen KI-67	KI67	60.549	_LDLLGNLPGS(ph)K_	-0.11242	2	603.81	5618700	1178200	3.53	Q3
Q9UHB6	490	S	LIM domain and actin-binding protein 1	LIMA1	37.687	_ETPHS(ph)PGVEDAPIAK_	0.82375	3	543.25	32082000	6867300	3.53	Q3
Q00613	314	S	Heat shock factor protein 1	HSF1	112.91	_VEEAS(ph)PGRPS(ph)SVDTLLS(ph)PTALIDSILR_	-0.22478	3	1021.81	85221000	4482300	3.5	Q3
Q00613	326	S	Heat shock factor protein 1	HSF1	112.91	_VEEAS(ph)PGRPS(ph)SVDTLLS(ph)PTALIDSILR_	-0.22478	3	1021.81	85221000	4482300	3.5	Q3
Q8IZT6	367	S	Abnormal spindle-like microcephaly-associated protein	ASPM	135.99	_ILS(ph)PDSFIK_	-0.71285	2	550.275	28535000	6522800	3.5	Q3
P49454	1822	S	Centromere protein F	CENPF	53.995	_ITETGAVKPTGECSGEQS(ph)PDTNYEPPGEDK_	-0.75536	3	1091.8	53355000	11724000	3.49	Q3
Q9H0H5	203	S	Rac GTPase-activating protein 1	RGAP1	117.11	_S(ph)IGSAVDQGNESIVAK_	-2.5012	2	827.888	145560000	37725000	3.49	Q3
Q15691	155	S	Microtubule-associated protein RP/EB family member 1	MARE1	135.72	_KPLTS(ph)SSAAPQR_	0.40589	2	661.827	800420000	93319000	3.48	Q3
Q8WUA4	901	S	General transcription factor 3C polypeptide 2	TF3C2	80.623	_RPGFS(ph)PTSHR_	0.36473	3	407.856	414900000	79136000	3.48	Q3
Q9H6F5	58	S	Coiled-coil domain-containing protein 86	CCD86	95.981	_AGLGS(ph)PERPPK_	0.29824	3	396.864	380810000	79645000	3.48	Q3
A7KAX9	871	S	Rho GTPase-activating protein 32	RHG32	160.47	_LSPFFTLDLS(ph)PTEDK_	0.030805	2	895.418	37386000	8824200	3.47	Q3
Q9H307	66	S	Pinin	PININ	72.583	_RGFS(ph)DSGGGPPAK_	-1.7131	2	656.788	73837000	15710000	3.47	Q3
Q09666	5830	S	Neuroblast differentiation-associated protein AHNAK	AHNK	112.42	_FGTFGGLGS(ph)K_	-0.51322	2	525.736	215030000	49746000	3.46	Q3
Q12959	158	S	Disks large homolog 1	DLG1	72.028	_NLSEIENVHGFVSHSHIS(ph)PIK_	0.89843	4	606.798	52371000	20996000	3.45	Q3
Q8WUF5	113	S	RelA-associated inhibitor	IASPP	92.932	_SESAPTLHPYSPLS(ph)PK_	1.345	3	597.617	31178000	11110000	3.45	Q3
Q9HCH0	835	S	Nck-associated protein 5-like	NCK5L	77.221	_PGAPLVTKES(ph)PKPDK_	-0.20622	3	548.618	15039000	2381300	3.44	Q3
Q9NYF8	285	S	Bcl-2-associated transcription factor 1	BCLF1	154.46	_YS(ph)PSQNS(ph)PIHHIPSR_	0.075976	2	940.398	12255000000	7454500000	3.44	Q3
A1L390	1037	S	Pleckstrin homology domain-containing family G member 3	PKHG3	206.45	_S(ph)PLS(ph)PTETFSWPDVR_	-0.048183	2	939.889	301550000	55366000	3.43	Q3
P43487	60	S	Ran-specific GTPase-activating protein	RANG	161.21	_FAS(ph)ENDLPEWK_	0.33687	2	708.298	88725000	12445000	3.43	Q3
Q09666	5552	S	Neuroblast differentiation-associated protein AHNAK	AHNK	172.69	_GPAFNMAS(ph)PESDFGINLK_	0.73995	2	987.937	146230000	66475000	3.43	Q3
Q3B726	316	S	DNA-directed RNA polymerase I subunit RPA43	RPA43	129.87	_KHS(ph)EEAEFTPPLK_	-1.6173	3	531.583	1254700000	202080000	3.43	Q3
P52564	207	S	Dual specificity mitogen-activated protein kinase kinase 6	MP2K6	138.66	_MCDFGISGYLVDS(ph)VAK_	-2.5106	2	921.396	150490000	48007000	3.42	Q3
Q96BZ8	59	S	Leukocyte receptor cluster member 1	LENG1	89.391	_HQNS(ph)LPELEAAEAGAPGSGPVDLFR_	0.79948	3	881.413	94523000	24583000	3.42	Q3
Q9Y2X9	651	S	Zinc finger protein 281	ZN281	119.42	_VDLHTSGEHSELVQEENLS(ph)PGTQTPSNDK_	0.4961	3	1076.82	176650000	21391000	3.42	Q3
Q9NZN5	1176	S	Rho guanine nucleotide exchange factor 12	ARHGC	91.416	_LKEEQHGISVTGLQS(ph)PDR_	1.1225	3	692.004	77118000	12723000	3.41	Q3
P46013	2344	S	Antigen KI-67	KI67	86.182	_IACKS(ph)PQPDPVDTPASTK_	1.0131	2	996.461	59737000	9274600	3.4	Q3
Q9H8Y5	675	S	Ankyrin repeat and zinc finger domain-containing protein 1	ANKZ1	119.2	_LAAQLGAPTS(ph)PIPDSAIVNTR_	-0.051718	2	1086.56	260390000	60877000	3.39	Q3
Q05519	207	S	Serine/arginine-rich splicing factor 11	SRS11	147.49	_LNHVAAGLVS(ph)PSLKS(ph)DTSSK_	-0.42229	3	724.343	2784500000	615250000	3.37	Q3
Q8NC51	203	S	Plasminogen activator inhibitor 1 RNA-binding protein	PAIRB	128.36	_SS(ph)FSHYSGLK_	0.54344	2	596.755	928770000	220160000	3.37	Q3
P38398	1542	S	Breast cancer type 1 susceptibility protein	BRCA1	107.95	_VVDVEEQQLEES(ph)GPHDLTETSYLPR_	0.32402	3	984.117	101800000	13085000	3.36	Q3
Q9C0C2	1652	S	182 kDa tankyrase-1-binding protein	TB182	79.471	_VNLFPGLS(ph)PSALK_	0.382	2	711.873	60617000	17561000	3.36	Q3
Q53ET0	433	S	CREB-regulated transcription coactivator 2	CRTC2	90.017	_VPLS(ph)PLSLLAGPADAR_	0.63126	2	828.94	118740000	26727000	3.35	Q3
Q7KZI7	456	S	Serine/threonine-protein kinase MARK2	MARK2	74.789	_VPAS(ph)PLPGLER_	0.96729	2	608.31	46589000	10715000	3.35	Q3
Q92615	244	S	La-related protein 4B	LAR4B	47.618	_EIS(ph)ESTPVEEVEALFK_	1.7556	2	943.937	13379000	3633300	3.35	Q3
Q9C0C2	1552	S	182 kDa tankyrase-1-binding protein	TB182	183.58	_S(ph)PSQDFSFIEDTEILDSAM(ox)YR_	-0.89483	2	1274.04	143990000	68968000	3.35	Q3
P11532	3500	S	Dystrophin	DMD	126.8	_SPAQILISLES(ph)EER_	2.4564	2	826.401	10607000	1567600	3.34	Q3
Q12857	265	S	Nuclear factor 1 A-type	NFIA	49.223	_S(ph)LPSTSSTSSTK_	0.26875	2	631.779	64596000	14736000	3.34	Q3
Q9NQS7	306	S	Inner centromere protein	INCE	139.16	_HS(ph)PIAPSSPSPQVLAQK_	1.0006	2	912.456	576210000	157020000	3.34	Q3
Q9UMN6	1917	S	Histone-lysine N-methyltransferase 2B	KMT2B	69.979	_RPS(ph)PLAPRPPPSR_	-0.092771	3	503.268	23562000	9492000	3.34	Q3
Q96R06	135	S	Sperm-associated antigen 5	SPAG5	144.5	_TIVLVPS(ph)PLGQQQDMIFEAR_	0.78343	2	1161.58	19214000	1034900	3.33	Q3
Q99704	281	S	Docking protein 1	DOK1	40.563	_LPS(ph)PPGPQELLDS(ph)PPALYAEPLDSLR_	-0.57912	3	978.131	25130000	4680000	3.33	Q3
Q99704	291	S	Docking protein 1	DOK1	40.563	_LPS(ph)PPGPQELLDS(ph)PPALYAEPLDSLR_	-0.57912	3	978.131	25130000	4680000	3.33	Q3
P00533	1104	S	Epidermal growth factor receptor	EGFR	155.09	_RPAGS(ph)VQNPVYHNQPLNPAPSR_	-0.71782	3	827.071	28190000	6630500	3.32	Q3
Q12888	398	S	Tumor suppressor p53-binding protein 1	TP53B	54.447	_QDKPMDTSVLS(ph)EEGGEPFQK_	-0.35882	3	768.003	92888000	24412000	3.32	Q3
Q8WXG6	1059	S	MAP kinase-activating death domain protein	MADD	108	_KRS(ph)PTESVNTPVGK_	-0.1082	3	527.266	73385000	15650000	3.32	Q3
P18846	198	S	Cyclic AMP-dependent transcription factor ATF-1	ATF1	83.601	_TTPSATSLPQTVVMTS(ph)PVTLTSQTTK_	0.78318	2	1379.18	75680000	10205000	3.31	Q3
Q9Y618	152	S	Nuclear receptor corepressor 2	NCOR2	59.893	_LEPVS(ph)PPS(ph)PPHTDPELELVPPR_	1.0367	3	855.068	70631000	32433000	3.31	Q3
O95453	557	S	Poly(A)-specific ribonuclease PARN	PARN	97.767	_NNS(ph)FTAPSTVGK_	-0.28717	2	651.79	153460000	38819000	3.29	Q3
P78347	784	S	General transcription factor II-I	GTF2I	78.157	_RPS(ph)TFGIPR_	0.3346	2	555.776	99710000	48399000	3.29	Q3
Q9NVN8	465	S	Guanine nucleotide-binding protein-like 3-like protein	GNL3L	90.306	_LLHS(ph)PMTK_	0.6128	2	503.743	21899000	7800700	3.29	Q3
P49736	108	S	DNA replication licensing factor MCM2	MCM2	155.61	_AIPELDAYEAEGLALDDEDVEELTAS(ph)QR_	-0.34307	2	1571.7	1859300000	195970000	3.28	Q3
Q15059	281	S	Bromodomain-containing protein 3	BRD3	98.508	_RES(ph)GGRPIKPPK_	0.20148	2	701.372	189670000	71553000	3.28	Q3
Q49A88	798	S	Coiled-coil domain-containing protein 14	CCD14	38.58	_RLS(ph)PQPQIR_	0.60471	3	392.208	13079000	9271300	3.28	Q3
Q86UU0	1017	S	B-cell CLL/lymphoma 9-like protein	BCL9L	127.3	_TAM(ox)PS(ph)PGVSQNK_	-0.70445	2	656.784	130780000	28491000	3.28	Q3
Q92766	1238	S	Ras-responsive element-binding protein 1	RREB1	48.608	_RNS(ph)YTNCLQK_	-1.2452	2	682.295	35381000	7588200	3.28	Q3
Q9NS91	99	S	E3 ubiquitin-protein ligase RAD18	RAD18	90.561	_NHLLQFALES(ph)PAK_	-0.53001	3	516.592	13333000	2894400	3.28	Q3
Q9NZN5	190	S	Rho guanine nucleotide exchange factor 12	ARHGC	51.089	_ITS(ph)PVLMGEENNVVHNQK_	-0.63836	3	696.998	47230000	11786000	3.28	Q3
Q7Z417	652	S	Nuclear fragile X mental retardation-interacting protein 2	NUFP2	156.52	_NDS(ph)WGSFDLR_	-0.34671	2	638.753	813410000	111770000	3.27	Q3
P98082	401	S	Disabled homolog 2	DAB2	82.59	_SSPNPFVGS(ph)PPK_	0.16729	2	647.297	1095200000	270440000	3.26	Q3
Q86Y91	413	S	Kinesin-like protein KIF18B	KI18B	62.082	_LQVYEGGGQPPPQDLPGS(ph)PK_	0.46276	2	1072.51	36977000	8705000	3.26	Q3
Q9C0B5	694	S	Palmitoyltransferase ZDHHC5	ZDHC5	165.14	_SLGSASPGPGQPPLSS(ph)PTR_	0.88287	2	936.946	242070000	48996000	3.26	Q3
Q9H2Y7	937	S	Zinc finger protein 106	ZN106	34.914	_RHS(ph)AQLSSDHIIPLM(ox)HLAK_	0.47205	4	563.286	26310000	7232400	3.26	Q3
P23588	283	S	Eukaryotic translation initiation factor 4B	IF4B	71.614	_AFGS(ph)GYR_	0.47044	2	419.168	146240000	29967000	3.25	Q3
P29558	112	S	RNA-binding motif, single-stranded-interacting protein 3	RBMS3	97.095	_GYGFVDFDS(ph)PAAAQK_	-3.0311	2	826.853	120560000	32405000	3.24	Q3
P78347	620	S	General transcription factor II-I	GTF2I	68.786	_S(ph)PTWFGIPR_	-0.22906	2	570.766	6682800	2376900	3.24	Q3
Q8TBE0	121	S	Bromo adjacent homology domain-containing 1 protein	BAHD1	96.238	_LAS(ph)LNAEALNNLLLER_	-0.099261	2	917.477	26560000	5757100	3.24	Q3
O60716	352	S	Catenin delta-1	CTND1	93.243	_GSLASLDS(ph)LRK_	-0.30805	3	409.543	191870000	44033000	3.23	Q3
A5YKK6	1061	S	CCR4-NOT transcription complex subunit 1	CNOT1	64.89	_TVTVTRPTGVS(ph)FK_	-0.05598	2	736.879	14875000	3903500	3.22	Q3
Q09666	3426	S	Neuroblast differentiation-associated protein AHNAK	AHNK	104.88	_VSMPDVELNLKS(ph)PK_	-0.16907	3	546.272	325080000	74519000	3.22	Q3
Q16649	301	S	Nuclear factor interleukin-3-regulated protein	NFIL3	166.45	_GPIHS(ph)PVELK_	1.2472	2	578.792	481550000	122020000	3.22	Q3
Q5M775	914	S	Cytospin-B	CYTSB	90.694	_SPS(ph)LESLSRPPSLGFGDTR_	0.041266	3	695	92024000	20198000	3.22	Q3
Q9UQ35	1257	S	Serine/arginine repetitive matrix protein 2	SRRM2	80.752	_SEEPAGQILSHLS(ph)SELK_	0.41939	3	635.638	38464000	7839000	3.22	Q3
Q7Z3U7	205	S	Protein MON2 homolog	MON2	101.3	_S(ph)VSTLKPCAK_	0.036463	2	585.783	45364000	10521000	3.21	Q3
Q7Z460	1088	S	CLIP-associating protein 1	CLAP1	254.82	_NSSNTS(ph)VGSPSNTIGR_	-0.49233	2	829.362	98689000	22358000	3.21	Q3
Q8WXE1	239	S	ATR-interacting protein	ATRIP	86.08	_KNPSVVIKPEACS(ph)PQFGK_	0.53978	3	689.343	68642000	14339000	3.21	Q3
Q9Y4H2	388	S	Insulin receptor substrate 2	IRS2	76.176	_PVSVAGS(ph)PLS(ph)PGPVR_	-0.16341	3	527.248	42029000	8557500	3.21	Q3
P14859	335	S	POU domain, class 2, transcription factor 3	PO2F3	72.29	_FEALNLS(ph)FK_	-0.20864	2	574.773	3577200	1039300	3.2	Q3
Q86XL3	268	S	Ankyrin repeat and LEM domain-containing protein 2	ANKL2	81.709	_TSLPLS(ph)PVK_	-0.037283	2	511.27	69396000	15681000	3.2	Q3
P45985	90	S	Dual specificity mitogen-activated protein kinase kinase 4	MP2K4	84.327	_LKIS(ph)PEQHWDFTAEDLK_	0.15214	3	713.005	156430000	25626000	3.19	Q3
P54198	661	S	Protein HIRA	HIRA	95.926	_LMPVSLSVQS(ph)PAALTAEK_	-0.12715	3	641.328	126730000	31564000	3.19	Q3
Q969R5	67	S	Lethal(3)malignant brain tumor-like protein 2	LMBL2	145.73	_EAGELPTS(ph)PLHLLSPGTPR_	0.093048	3	684.677	317400000	68563000	3.19	Q3
Q9NYP9	227	S	Protein Mis18-alpha	MS18A	46.819	_LS(ph)FATCK_	-0.6363	2	453.693	26326000	10267000	3.19	Q3
P78347	412	S	General transcription factor II-I	GTF2I	99.539	_RPS(ph)TYGIPR_	1.477	2	563.774	279820000	189470000	3.18	Q3
Q9BY84	501	S	Dual specificity protein phosphatase 16	DUS16	82.261	_SLLS(ph)PLHR_	-0.071424	2	501.76	22090000	8463400	3.18	Q3
Q9Y2U8	291	S	Inner nuclear membrane protein Man1	MAN1	56.424	_THS(ph)KPLPPLTAK_	0.10785	2	685.366	27945000	10006000	3.18	Q3
O15013	379	S	Rho guanine nucleotide exchange factor 10	ARHGA	105.03	_TKS(ph)LIAQDHR_	0.19303	2	624.808	90328000	21639000	3.17	Q3
Q6ZN18	390	S	Zinc finger protein AEBP2	AEBP2	70.345	_S(ph)LPRPHDFFDAQTLDAIR_	0.33385	3	727.016	25331000	7583600	3.17	Q3
Q9BQG0	1290	S	Myb-binding protein 1A	MBB1A	70.496	_S(ph)PLSALAR_	-0.1977	2	447.726	60230000	11866000	3.17	Q3
P49454	1747	S	Centromere protein F	CENPF	109.1	_LQLQGLDLS(ph)SR_	0.17847	2	655.329	36309000	8334300	3.16	Q3
P51648	293	S	Fatty aldehyde dehydrogenase	AL3A2	73.632	_ILS(ph)LLEGQK_	-1.1757	2	540.789	9802100	3896600	3.16	Q3
O60271	183	S	C-Jun-amino-terminal kinase-interacting protein 4	JIP4	103.25	_LHQLS(ph)GS(ph)DQLESTAHSR_	-0.38394	3	675.952	146300000	31717000	3.15	Q3
Q92922	573	S	SWI/SNF complex subunit SMARCC1	SMRC1	83.723	_S(ph)PQVPAAQQM(ox)LNFPEK_	1.1529	2	940.934	35997000	14123000	3.15	Q3
Q9BW85	211	S	Coiled-coil domain-containing protein 94	CCD94	64.221	_LLEDS(ph)DSEDEAAPSPLQPALRPNPTAILDEAPKPK_	-0.15015	4	951.97	56195000	9837100	3.15	Q3
Q9NYF3	299	S	Protein FAM53C	FA53C	68.42	_LRPS(ph)LDFDK_	0.13885	2	585.781	23622000	6835800	3.15	Q3
Q9UHB7	694	S	AF4/FMR2 family member 4	AFF4	123.96	_MFS(ph)PMEEK_	-1.3562	2	539.703	206130000	46299000	3.15	Q3
O75970	230	S	Multiple PDZ domain protein	MPDZ	82.877	_GSLPQLVS(ph)PIVSR_	0.28982	2	716.882	83555000	18624000	3.14	Q3
P16989	346	S	Y-box-binding protein 3	YBOX3	109.14	_RPRPPNAPS(ph)QDGK_	-0.5417	2	750.359	48691000	9033500	3.14	Q3
Q5SNT2	454	S	Transmembrane protein 201	TM201	87.083	_ALS(ph)LGTIPSLTR_	0.82824	2	654.85	58089000	12359000	3.14	Q3
Q8IY81	584	S	pre-rRNA processing protein FTSJ3	SPB1	161.24	_TEIM(ox)S(ph)PLYQDEAPK_	-1.1053	2	859.373	414500000	113450000	3.14	Q3
Q9Y6A5	250	S	Transforming acidic coiled-coil-containing protein 3	TACC3	49.497	_HGGVCAPAAVATS(ph)PPGAIPK_	0.6507	3	646.648	38910000	7151100	3.14	Q3
O75167	522	S	Phosphatase and actin regulator 2	PHAR2	72.21	_RLS(ph)QRPTTEELEQR_	0.75335	3	608.298	25139000	8235300	3.13	Q3
Q6NUK4	152	S	Receptor expression-enhancing protein 3	REEP3	94.259	_SFS(ph)MHDLTTIQGDEPVGQR_	-0.45161	3	733.324	68086000	19275000	3.13	Q3
Q9BZL6	206	S	Serine/threonine-protein kinase D2	KPCD2	72.99	_RLS(ph)STSLASGHS(ph)VR_	1.0671	2	809.361	51443000	12659000	3.13	Q3
O00231	14	S	26S proteasome non-ATPase regulatory subunit 11	PSD11	67.997	_AQS(ph)LLSTDR_	-0.16408	2	535.748	357880000	79221000	3.12	Q3
P23588	459	S	Eukaryotic translation initiation factor 4B	IF4B	189.19	_EEDCHS(ph)PTSKPPKPDQPLK_	1.0597	2	1135.51	8871100000	1715200000	3.12	Q3
Q9NYF3	232	S	Protein FAM53C	FA53C	68.651	_RFS(ph)LS(ph)PSLGPQASR_	-0.10953	3	554.918	37340000	9435500	3.12	Q3
Q9NYF3	234	S	Protein FAM53C	FA53C	68.651	_RFS(ph)LS(ph)PSLGPQASR_	-0.10953	3	554.918	37340000	9435500	3.12	Q3
P42224	727	S	Signal transducer and activator of transcription 1-alpha/beta	STAT1	174.99	_LQTTDNLLPM(ox)S(ph)PEEFDEVSR_	-0.93449	2	1209.03	301770000	60915000	3.11	Q3
P51991	14	S	Heterogeneous nuclear ribonucleoprotein A3	ROA3	85.087	_(ac)M(ox)EVKPPPGRPQPDS(ph)GR_	-0.24833	3	629.292	216070000	50825000	3.11	Q3
Q5T1M5	14	S	FK506-binding protein 15	FKB15	50.271	_(ac)MFGAGDEDDTDFLS(ph)PSGGAR_	0.70709	3	722.949	9403400	1006300	3.11	Q3
Q7Z309	245	S	Protein FAM122B	F122B	54.681	_GSATAES(ph)PVACS(ph)NSCSSFILMDDLS(ph)PK_	-0.29398	3	1024.39	16927000	2698300	3.11	Q3
Q7Z6J9	178	S	tRNA-splicing endonuclease subunit Sen54	SEN54	59.728	_FQPSSVLS(ph)PYER_	-1.4244	2	745.34	22955000	6947700	3.1	Q3
Q8WY36	159	S	HMG box transcription factor BBX	BBX	53.751	_S(ph)PTPTVNPR_	-0.062408	2	524.745	80888000	19684000	3.1	Q3
Q92538	1773	S	Golgi-specific brefeldin A-resistance guanine nucleotide exchange factor 1	GBF1	105.19	_TPGHPPPPEIPSELGACDFEKPES(ph)PR_	0.23031	4	731.085	305410000	35893000	3.1	Q3
O43399	12	S	Tumor protein D54	TPD54	203.26	_(ac)MDSAGQDINLNS(ph)PNK_	-0.40557	2	863.361	1054400000	302560000	3.09	Q3
O75128	962	S	Protein cordon-bleu	COBL	100.23	_KLS(ph)TQDRPAAIHR_	0.79511	4	393.956	40257000	10283000	3.09	Q3
P25786	110	S	Proteasome subunit alpha type-1	PSA1	57.203	_LVS(ph)LIGSK_	0.019666	2	448.746	8872000	2583700	3.09	Q3
Q76I76	36	S	Protein phosphatase Slingshot homolog 2	SSH2	74.537	_S(ph)ISESFLTVK_	-1.0548	2	595.789	14099000	4207200	3.08	Q3
O95707	10	S	Ribonuclease P protein subunit p29	RPP29	74.133	_SVIYHALS(ph)QK_	0.3972	2	613.302	64392000	11527000	3.06	Q3
Q9H6H4	152	S	Receptor expression-enhancing protein 4	REEP4	99.174	_SFS(ph)MQDLR_	-1.1233	2	532.218	457330000	103320000	3.06	Q3
O75534	123	S	Cold shock domain-containing protein E1	CSDE1	71.042	_SPAAPGQS(ph)PTGSVCYER_	-0.31812	2	922.388	43338000	14857000	3.05	Q3
P27816	14	S	Microtubule-associated protein 4	MAP4	114.68	_(ac)ADLSLADALTEPS(ph)PDIEGEIKR_	1.892	2	1231.59	180380000	43729000	3.05	Q3
Q71RC2	583	S	La-related protein 4	LARP4	137.9	_DGLNQTTIPVS(ph)PPSTTKPSR_	1.4123	3	726.026	849450000	216710000	3.05	Q3
P15408	200	S	Fos-related antigen 2	FOSL2	121.01	_S(ph)PPAPGLQPMR_	-0.14156	2	615.789	974950000	556800000	3.04	Q3
P49790	334	S	Nuclear pore complex protein Nup153	NU153	209.23	_IPSIVSS(ph)PLNSPLDR_	0.33972	2	837.927	906190000	176100000	3.04	Q3
P49790	516	S	Nuclear pore complex protein Nup153	NU153	131.25	_VQM(ox)TS(ph)PSSTGSPMFK_	-0.66142	2	840.854	834470000	217390000	3.04	Q3
Q04637	1231	S	Eukaryotic translation initiation factor 4 gamma 1	IF4G1	105.19	_EAALPPVS(ph)PLK_	0.44077	2	601.315	2816500000	692480000	3.04	Q3
Q09666	5031	S	Neuroblast differentiation-associated protein AHNAK	AHNK	64.654	_IHMS(ph)GPK_	0.19725	2	425.188	33485000	9176000	3.04	Q3
Q12802	790	S	A-kinase anchor protein 13	AKP13	125.65	_ELVPDQAVISDSTFSLANS(ph)PGSESVTK_	-0.75971	3	953.45	221590000	49735000	3.04	Q3
Q12906	812	S	Interleukin enhancer-binding factor 3	ILF3	105.36	_FNYSGS(ph)GGR_	0.71389	2	512.698	18689000	5633800	3.04	Q3
Q13501	328	S	Sequestosome-1	SQSTM	42.709	_IALESEGRPEEQMES(ph)DNCS(ph)GGDDDWTHLSSK_	-0.12206	3	1213.8	53250000	11110000	3.04	Q3
Q9C0C2	691	S	182 kDa tankyrase-1-binding protein	TB182	131.82	_WLDDLLAS(ph)PPPSGGGAR_	0.10441	2	894.919	421670000	88114000	3.04	Q3
Q8WY36	479	S	HMG box transcription factor BBX	BBX	104.83	_RQS(ph)S(ph)ES(ph)DIESVIYTIEAVAK_	-0.98574	2	1233.02	168420000	37497000	3.03	Q3
Q9HAW0	353	S	Transcription factor IIIB 50 kDa subunit	BRF2	51.593	_RPAS(ph)PALLLPPCMLK_	-0.23382	3	581.973	9188000	2408100	3.03	Q3
Q9NR48	1170	S	Histone-lysine N-methyltransferase ASH1L	ASH1L	57.144	_LSPPTLLPNS(ph)PSHLSELTSLK_	0.47097	3	771.07	44680000	14312000	3.03	Q3
Q9NUQ3	97	S	Gamma-taxilin	TXLNG	72.583	_NLVS(ph)PAYCTQESR_	0.22264	2	802.842	62103000	18441000	3.03	Q3
Q9UIQ6	80	S	Leucyl-cystinyl aminopeptidase	LCAP	92.611	_LLGMS(ph)FMNR_	-0.30456	2	574.753	7373600	2223100	3.03	Q3
O75116	1137	S	Rho-associated protein kinase 2	ROCK2	115.21	_SQLQALHIGLDSSS(ph)IGS(ph)GPGDAEADDGFPESR_	-0.59998	3	1125.15	72986000	11117000	3.02	Q3
Q8IX01	315	S	SURP and G-patch domain-containing protein 2	SUGP2	45.653	_MS(ph)FDIIDK_	-0.95223	2	524.725	5753000	1157300	3.02	Q3
Q9BY89	981	S	Uncharacterized protein KIAA1671	K1671	116.58	_TDYVS(ph)PTASALR_	0.55461	2	680.811	24780000	7909500	3.01	Q3
Q9UGP4	384	S	LIM domain-containing protein 1	LIMD1	70.449	_LS(ph)PTSLVHPVM(ox)STLPELSCK_	0.30496	3	764.705	127890000	21350000	3.01	Q3
Q9ULV3	838	S	Cip1-interacting zinc finger protein	CIZ1	50.897	_NPS(ph)PTTRPVSR_	-0.14189	2	646.311	31373000	7955800	3.01	Q3
Q6Y7W6	593	S	PERQ amino acid-rich with GYF domain-containing protein 2	PERQ2	81.525	_VPFS(ph)PGPAPPPHMGELDQER_	0.13892	3	746.673	74981000	25565000	3	Q3
Q9HAW0	385	S	Transcription factor IIIB 50 kDa subunit	BRF2	110.47	_ICPVPPVSTVTGDENIS(ph)DSEIEQYLR_	0.65469	3	1000.13	96020000	19845000	3	Q3
Q9HAW4	810	S	Claspin	CLSPN	114.4	_SPS(ph)PGLFR_	4.6498	2	470.718	41549000	9417200	3	Q3
O60271	276	T	C-Jun-amino-terminal kinase-interacting protein 4	JIP4	119.41	_ATT(ph)PASTANSDVATIPTDTPLKEENEGFVK_	-1.0511	3	1062.17	300140000	38572000	4.66	Q3
Q9UQ35	2291	T	Serine/arginine repetitive matrix protein 2	SRRM2	100.19	_TPT(ph)APAVNLAGAR_	-1.5731	3	440.222	16187000	3970000	4.61	Q3
O15085	1462	T	Rho guanine nucleotide exchange factor 11	ARHGB	79.382	_SLGGESS(ph)GGTT(ph)PVGSFHTEAAR_	0.845	3	755.646	49998000	10328000	4.54	Q3
Q15061	394	T	WD repeat-containing protein 43	WDR43	160.63	_VRT(ph)PVMNSEAK_	-0.72319	2	656.31	59011000	10621000	4.49	Q3
Q5VT06	878	T	Centrosome-associated protein 350	CE350	132.01	_AVT(ph)PPVKDDNEDVFSAR_	0.04644	3	647.298	59851000	12429000	4.46	Q3
Q6PKG0	1071	T	La-related protein 1	LARP1	135.91	_PAAM(ox)ISQPPT(ph)PPTGQPVR_	0.72653	2	970.969	1227600000	194400000	4.33	Q3
P84095	180	T	Rho-related GTP-binding protein RhoG	RHOG	51.135	_AVLNPT(ph)PIKR_	-0.1483	2	594.829	43969000	9215800	4.27	Q3
Q99460	311	T	26S proteasome non-ATPase regulatory subunit 1	PSMD1	186.83	_TSSAFVGKT(ph)PEASPEPK_	0.52461	2	906.924	202870000	35411000	4.24	Q3
O76021	465	T	Ribosomal L1 domain-containing protein 1	RL1D1	82.645	_FFTT(ph)PSK_	-0.11459	2	454.202	43306000	8848400	4.21	Q3
Q14676	1403	T	Mediator of DNA damage checkpoint protein 1	MDC1	80.016	_SSGKT(ph)PETLVPTAPK_	0.91083	2	796.9	36602000	9090900	4.2	Q3
Q9NSI2	34	T	Protein FAM207A	F207A	98.033	_GEAAPGPAPPAPEAT(ph)PPPASAAGK_	0.37809	2	1095.02	39900000	5532200	4.16	Q3
Q8NFH5	280	T	Nucleoporin NUP53	NUP53	78.326	_TLGTPTQPGST(ph)PR_	0.85637	2	696.83	69112000	12546000	4.11	Q3
Q8NFH5	273	T	Nucleoporin NUP53	NUP53	147.83	_TLGT(ph)PTQPGSTPR_	0.88855	2	696.83	305180000	54155000	4.06	Q3
O95239	799	T	Chromosome-associated kinesin KIF4A	KIF4A	148.73	_T(ph)FSLTEVR_	-0.42385	2	516.742	16900000	1917700	4.01	Q3
Q9NR09	580	T	Baculoviral IAP repeat-containing protein 6	BIRC6	102.63	_SPAT(ph)SPISSNSHR_	1.4595	2	710.814	12689000	1533200	4.01	Q3
O95602	360	T	DNA-directed RNA polymerase I subunit RPA1	RPA1	80.554	_LPEEVAT(ph)PTT(ph)DEEKDSLIAIDR_	-0.070865	3	868.057	57629000	10566000	3.93	Q3
P54132	171	T	Bloom syndrome protein	BLM	52.527	_SFVT(ph)PPQSHFVR_	0.02851	3	494.569	14708000	4103300	3.79	Q3
Q09666	490	T	Neuroblast differentiation-associated protein AHNAK	AHNK	109.79	_VKT(ph)PEM(ox)IIQKPK_	-0.46104	3	503.27	2412600000	392500000	3.71	Q3
Q3KR37	585	T	GRAM domain-containing protein 1B	GRM1B	84.312	_VPHLEEVM(ox)S(ph)PVTT(ph)PTDEDVGHR_	-0.87187	3	874.371	58903000	16246000	3.71	Q3
P49792	2153	T	RanBP2-like and GRIP domain-containing protein 4	RGPD4	74.853	_LLLDIPLQT(ph)PHK_	-0.33183	3	489.937	11629000	2715300	3.65	Q3
Q12933	7	T	TNF receptor-associated factor 2	TRAF2	113.13	_(ac)AAASVT(ph)PPGSLELLQPGFSK_	1.0164	2	1046.52	155090000	28560000	3.6	Q3
Q92667	70	T	A-kinase anchor protein 1, mitochondrial	AKAP1	86.488	_VVST(ph)PPSVTEPPEK_	1.1865	2	773.874	199940000	41873000	3.5	Q3
Q9P242	506	T	Neuronal tyrosine-phosphorylated phosphoinositide-3-kinase adapter 2	NYAP2	108.94	_SRT(ph)PT(ph)SPLEELTSLFSSGR_	0.39414	3	742.334	24791000	4726000	3.5	Q3
Q9P242	508	T	Neuronal tyrosine-phosphorylated phosphoinositide-3-kinase adapter 2	NYAP2	108.94	_SRT(ph)PT(ph)SPLEELTSLFSSGR_	0.39414	3	742.334	24791000	4726000	3.5	Q3
Q99460	273	T	26S proteasome non-ATPase regulatory subunit 1	PSMD1	115.89	_TVGT(ph)PIASVPGSTNTGTVPGSEK_	0.46873	2	1119.04	1086500000	620600000	3.41	Q3
P46013	543	T	Antigen KI-67	KI67	90.229	_SLVMHT(ph)PPVLK_	0.34412	2	651.338	20596000	4418200	3.4	Q3
Q9ULJ8	201	T	Neurabin-1	NEB1	120.32	_TEAVSPT(ph)VSQLSAVFENTDSPSAIISEK_	-0.76637	3	996.476	53701000	6052200	3.32	Q3
Q02880	1575	T	DNA topoisomerase 2-beta	TOP2B	99.641	_KT(ph)SFDQDS(ph)DVDIFPSDFPTEPPSLPR_	1.7647	3	1033.11	140590000	23776000	3.25	Q3
Q6NZY4	492	T	Zinc finger CCHC domain-containing protein 8	ZCHC8	58.712	_GT(ph)PPLTPSDSPQTR_	2.0661	2	767.351	81108000	14554000	3.21	Q3
Q9BYG3	234	T	MKI67 FHA domain-interacting nucleolar phosphoprotein	MK67I	106.93	_TVDSQGPT(ph)PVCT(ph)PTFLER_	0.40651	2	1082.95	23830000	5499700	3.2	Q3
Q9BYG3	238	T	MKI67 FHA domain-interacting nucleolar phosphoprotein	MK67I	106.93	_TVDSQGPT(ph)PVCT(ph)PTFLER_	0.40651	2	1082.95	23830000	5499700	3.2	Q3
P55265	601	T	Double-stranded RNA-specific adenosine deaminase	DSRAD	173.43	_TAESQT(ph)PTPSATSFFSGK_	-0.028634	2	962.422	305910000	62773000	3.19	Q3
Q9H8Y8	225	T	Golgi reassembly-stacking protein 2	GORS2	93.583	_ISLPGQMAGT(ph)PIT(ph)PLK_	-0.33983	3	595.287	218580000	66543000	3.19	Q3
P36873	311	T	Serine/threonine-protein phosphatase PP1-gamma catalytic subunit	PP1G	84.41	_KKPNATRPVT(ph)PPR_	0.88569	4	386.213	158030000	46743000	3.18	Q3
Q7L2J0	291	T	7SK snRNA methylphosphate capping enzyme	MEPCE	97.58	_GQHHQQQQAAGGSESHPVPPTAPLT(ph)PLLHGEGASQQPR_	-0.49365	4	1003.48	777220000	171830000	3.17	Q3
P09884	219	T	DNA polymerase alpha catalytic subunit	DPOLA	78.564	_KEPPLT(ph)PVPLK_	1.1821	3	433.576	13282000	3730000	3.08	Q3
Q6P2E9	693	T	Enhancer of mRNA-decapping protein 4	EDC4	67.76	_GLLPGLLPAPADKLT(ph)PK_	-0.58216	3	594.337	14764000	1646700	3.08	Q3
O60271	217	T	C-Jun-amino-terminal kinase-interacting protein 4	JIP4	135.49	_ERPISLGIFPLPAGDGLLT(ph)PDAQK_	0.046032	2	1293.17	637330000	92471000	3.07	Q3
Q03468	303	T	DNA excision repair protein ERCC-6	ERCC6	108.64	_KAPAPVT(ph)PPAPVQNK_	-0.1007	2	797.921	36602000	12764000	3.07	Q3
Q07020	158	T	60S ribosomal protein L18	RL18	93.181	_APGT(ph)PHSHTKPYVR_	-1.8871	3	543.263	10892000	2593800	3.04	Q3
Q6PKG0	649	T	La-related protein 1	LARP1	142.38	_ILIVTQT(ph)PHYMR_	0.98492	2	776.391	305930000	68069000	3.03	Q3
Q8WZ75	656	S	Roundabout homolog 4	ROBO4	39.73	_QELQHANS(ph)S(ph)PLLR_	0.87717	2	826.863	1815600000	19093000	55.26	Q4
Q8WZ75	657	S	Roundabout homolog 4	ROBO4	39.73	_QELQHANS(ph)S(ph)PLLR_	0.87717	2	826.863	1815600000	19093000	55.26	Q4
O14757	468	S	Serine/threonine-protein kinase Chk1	CHK1	47.062	_LIDIVSS(ph)QK_	0.61306	2	541.778	118730000	2154300	37.44	Q4
P40189	782	S	Interleukin-6 receptor subunit beta	IL6RB	65.253	_SES(ph)TQPLLDSEERPEDLQLVDHVDGGDGILPR_	0.52753	4	899.924	175060000	5029400	19.62	Q4
Q9UKV5	542	S	E3 ubiquitin-protein ligase AMFR	AMFR	84.31	_VPLDLS(ph)PR_	-0.2904	2	488.747	115720000	6116500	18.63	Q4
P55010	10	S	Eukaryotic translation initiation factor 5	IF5	83.499	_SVS(ph)DQFYR_	-0.66849	2	541.221	108240000	6974700	18.21	Q4
P52292	490	S	Importin subunit alpha-1	IMA1	108.4	_ASLS(ph)LIEK_	-0.14088	2	470.741	53069000	3277100	17.66	Q4
Q9NRA0	484	S	Sphingosine kinase 2	SPHK2	54.425	_AALHS(ph)PVSEGAPVIPPSSGLPLPTPDAR_	0.27712	3	938.479	18737000	1501500	17.21	Q4
Q8NEY1	541	S	Neuron navigator 1	NAV1	100.14	_TPPVAVTS(ph)PITHTAQSALK_	0.31357	3	667.014	205400000	8789700	16.4	Q4
Q9Y4C1	766	S	Lysine-specific demethylase 3A	KDM3A	65.511	_LFSKPAS(ph)KEDLK_	1.5053	3	481.581	90834000	4916700	15.84	Q4
P52735	659	S	Guanine nucleotide exchange factor VAV2	VAV2	66.152	_PCPVDGRPPIS(ph)RPPSR_	0.15547	3	623.305	163320000	9378400	15.07	Q4
Q9H425	289	S	Uncharacterized protein C1orf198	CA198	52.725	_LPS(ph)PDVR_	0.70271	2	432.205	63034000	5540900	15.03	Q4
P55036	266	S	26S proteasome non-ATPase regulatory subunit 4	PSMD4	134.99	_MTIS(ph)QQEFGR_	-0.25492	2	638.773	309830000	16005000	14.99	Q4
Q15942	344	S	Zyxin	ZYX	85.837	_S(ph)PGAPGPLTLK_	0.14207	2	559.286	4799400000	242830000	14.6	Q4
O75534	116	S	Cold shock domain-containing protein E1	CSDE1	77.51	_S(ph)PAAPGQSPTGSVCYER_	0.68253	2	922.388	42920000	4588100	13.81	Q4
O60784	462	S	Target of Myb protein 1	TOM1	140.04	_LPNLSS(ph)PSAEGPPGPPSGPAPR_	-0.06992	2	1081.52	163800000	8977500	13.12	Q4
O43432	230	S	Eukaryotic translation initiation factor 4 gamma 3	IF4G3	90.397	_QEEKPKPDPVLKS(ph)PS(ph)PVLR_	0.35828	3	768.718	70239000	9662300	12.51	Q4
Q14566	13	S	DNA replication licensing factor MCM6	MCM6	175.42	_(ac)MDLAAAAEPGAGS(ph)QHLEVR_	-0.13943	3	682.31	2433000000	604650000	12.37	Q4
Q96AE4	140	S	Far upstream element-binding protein 1	FUBP1	86.488	_IQIAPDS(ph)GGLPER_	0.64679	2	716.845	117130000	9717400	11.9	Q4
Q9BSJ8	963	S	Extended synaptotagmin-1	ESYT1	99.93	_LTHVDS(ph)PLEAPAGPLGQVK_	0.71817	2	1005.01	27301000	2296000	11.8	Q4
Q2M389	7	S	WASH complex subunit 7	WASH7	189.1	_(ac)AVETLS(ph)PDWEFDR_	0.8169	2	843.856	74717000	4785700	11.7	Q4
O14974	299	S	Protein phosphatase 1 regulatory subunit 12A	MYPT1	233.38	_S(ph)PLIESTANMDNNQSQK_	-0.64765	2	978.922	1361300000	92384000	11.66	Q4
Q99650	784	S	Oncostatin-M-specific receptor subunit beta	OSMR	77.744	_SSILS(ph)LIK_	-1.2776	2	470.759	14732000	796160	11.62	Q4
Q9UHI6	268	S	Probable ATP-dependent RNA helicase DDX20	DDX20	136.16	_LNS(ph)SDPSLIGLK_	1.2199	2	662.331	59200000	5824400	11.2	Q4
Q9BY89	1154	S	Uncharacterized protein KIAA1671	K1671	45.844	_MS(ph)PSGGAPQTTPTLR_	-1.1701	2	790.861	117600000	10149000	11.12	Q4
Q9Y580	204	S	RNA-binding protein 7	RBM7	77.204	_MNS(ph)YPYLADR_	-0.29662	2	655.268	102270000	8261000	11.01	Q4
Q9C0C2	1297	S	182 kDa tankyrase-1-binding protein	TB182	88.335	_NMAPGAVCS(ph)PGESK_	-0.083467	2	742.799	837670000	58442000	10.59	Q4
Q9NS69	15	S	Mitochondrial import receptor subunit TOM22 homolog	TOM22	138.57	_(ac)AAAVAAAGAGEPQS(ph)PDELLPK_	-0.086749	3	695.668	2925200000	234400000	10.46	Q4
P41273	250	S	Tumor necrosis factor ligand superfamily member 9	TNFL9	106.35	_VTPEIPAGLPS(ph)PR_	1.0422	2	707.361	24953000	3793400	10.2	Q4
P01622	53	S	Ig kappa chain V-III region Ti	KV304	68.847	_LLIYVAS(ph)SR_	1.1102	2	551.289	124840000	12031000	9.7	Q4
P51610	666	S	Host cell factor 1	HCFC1	101.17	_S(ph)PISVPGGSALISNLGK_	-0.082255	2	838.935	1054200000	75866000	9.54	Q4
Q52LW3	190	S	Rho GTPase-activating protein 29	RHG29	124.29	_GNFS(ph)PLELDNVLLK_	1.0054	2	819.911	25829000	2722100	9.54	Q4
Q8WWI1	867	S	LIM domain only protein 7	LMO7	173.09	_VTTEIQLPSQS(ph)PVEEQSPASLSSLR_	0.7566	2	1382.18	2046400000	121980000	9.49	Q4
P18031	352	S	Tyrosine-protein phosphatase non-receptor type 1	PTN1	118.22	_GS(ph)PLNAAPYGIESM(ox)SQDTEVR_	0.017468	2	1159.5	928310000	75785000	9.17	Q4
Q6P4F7	847	S	Rho GTPase-activating protein 11A	RHGBA	167.84	_INS(ph)LLEYSR_	-1.4578	2	587.779	25489000	2790400	9.07	Q4
O60503	1257	S	Adenylate cyclase type 9	ADCY9	58.024	_VIPQHQLS(ph)IS(ph)PDIR_	0.12485	3	588.281	104480000	13847000	9.01	Q4
O60503	1259	S	Adenylate cyclase type 9	ADCY9	58.024	_VIPQHQLS(ph)IS(ph)PDIR_	0.12485	3	588.281	104480000	13847000	9.01	Q4
Q00613	292	S	Heat shock factor protein 1	HSF1	95.618	_PLSSS(ph)PLVR_	-1.5136	2	518.265	174890000	57804000	8.96	Q4
Q16539	2	S	Mitogen-activated protein kinase 14	MK14	125.97	_(ac)S(ph)QERPTFYR_	0.050034	2	653.285	505640000	42931000	8.75	Q4
Q9HCN4	314	S	GPN-loop GTPase 1	GPN1	125.51	_DSLS(ph)PVLHPSDLILTR_	-0.29222	3	614.984	901170000	66907000	8.75	Q4
Q7Z434	157	S	Mitochondrial antiviral-signaling protein	MAVS	88.636	_EKEPSYPMPVQETQAPESPGENS(ph)EQALQTLS(ph)PR_	-0.32288	4	954.419	50589000	3395600	8.67	Q4
Q9BY89	1488	S	Uncharacterized protein KIAA1671	K1671	151.63	_ERPLQQVS(ph)PVASVPWR_	0.52659	3	643.663	156060000	16393000	8.64	Q4
P48067	673	S	Sodium- and chloride-dependent glycine transporter 1	SC6A9	106.88	_YAPTIAPS(ph)PEDGFEVQPLHPDK_	0.42878	3	830.053	34915000	5868700	8.54	Q4
Q9BPY3	9	S	Protein FAM118B	F118B	85.448	_(ac)AS(ph)TGSQAS(ph)DIDEIFGFFNDGEPPTK_	0.48619	3	944.716	100310000	5625700	8.42	Q4
P28066	56	S	Proteasome subunit alpha type-5	PSA5	108.14	_ITS(ph)PLMEPSSIEK_	0.22724	2	756.357	1845700000	105650000	8.4	Q4
P49790	633	S	Nuclear pore complex protein Nup153	NU153	142.45	_IDSVAAQPTATS(ph)PVVYTR_	2.4394	2	978.477	1153600000	97074000	8.37	Q4
Q8IVT2	575	S	Mitotic interactor and substrate of PLK1	MISP	131.94	_NALFPEVFS(ph)PTPDENSDQNSR_	0.49011	3	815.352	152630000	13382000	8.23	Q4
A7KAX9	655	S	Rho GTPase-activating protein 32	RHG32	54.191	_S(ph)PVGSWR_	-0.4182	2	434.689	10067000	938310	8.22	Q4
Q5SRE5	1709	S	Nucleoporin NUP188 homolog	NU188	135.62	_GAPSS(ph)PATGVLPSPQGK_	-0.12692	2	815.895	153550000	17976000	8.22	Q4
Q9UNS1	1149	S	Protein timeless homolog	TIM	80.664	_KAGLAS(ph)PEEEDAVGKEPLK_	0.65156	3	683.336	17599000	1011300	8.19	Q4
Q9Y520	2105	S	Protein PRRC2C	PRC2C	167.3	_LPDLS(ph)PVENK_	0.082906	2	596.286	1835800000	190230000	8.13	Q4
P27816	507	S	Microtubule-associated protein 4	MAP4	117.2	_DMS(ph)PLSETEM(ox)ALGK_	-0.28841	2	802.833	854550000	91360000	7.99	Q4
Q9P1Y5	814	S	Calmodulin-regulated spectrin-associated protein 3	CAMP3	110.22	_KFS(ph)PSQVPVQTR_	-0.29836	3	485.245	94738000	8068300	7.99	Q4
P16298	471	S	Serine/threonine-protein phosphatase 2B catalytic subunit beta isoform	PP2BB	40.352	_GFS(ph)PPHR_	1.1048	2	439.189	9264400	1016400	7.93	Q4
O60271	238	S	C-Jun-amino-terminal kinase-interacting protein 4	JIP4	81.017	_FQELS(ph)QPR_	-0.028008	2	542.745	30921000	4156000	7.89	Q4
Q5THK1	582	S	Protein PRR14L	PR14L	117.4	_SIVSLMPEDQIS(ph)PVSEVLKPK_	-0.31368	3	792.743	34670000	3855600	7.87	Q4
Q6ZT12	1144	S	E3 ubiquitin-protein ligase UBR3	UBR3	53.567	_ILLKAAS(ph)QSR_	-0.8692	3	389.548	10301000	486940	7.79	Q4
P04792	65	S	Heat shock protein beta-1	HSPB1	66.889	_PLPPAAIES(ph)PAVAAPAYSR_	1.8814	3	653.331	338040000	42990000	7.72	Q4
Q9BY77	275	S	Polymerase delta-interacting protein 3	PDIP3	62.325	_ELPAAEPVLS(ph)PLEGTK_	0.37877	2	865.934	36198000	3739400	7.72	Q4
Q8ND82	226	S	Zinc finger protein 280C	Z280C	128.74	_GTNTS(ph)SPYDAGADYLR_	0.43667	2	884.365	27079000	3361300	7.65	Q4
Q7Z3B3	1082	S	KAT8 regulatory NSL complex subunit 1	KANL1	98.227	_ETEAAPTS(ph)PPIVPLK_	0.9017	2	815.41	81328000	12432000	7.62	Q4
P54725	123	S	UV excision repair protein RAD23 homolog A	RD23A	175.42	_EDKS(ph)PSEESAPTTSPESVSGSVPSSGSSGR_	0.57521	2	1501.64	2456100000	207480000	7.6	Q4
Q13625	556	S	Apoptosis-stimulating of p53 protein 2	ASPP2	125.31	_VLLS(ph)PSIPSVGQDQTLSPGSK_	-0.14734	3	730.707	155660000	17656000	7.53	Q4
Q53SF7	987	S	Cordon-bleu protein-like 1	COBL1	116.87	_DMLPS(ph)PEQTLSPLSK_	1.4523	2	861.905	54681000	9237700	7.47	Q4
O60566	670	S	Mitotic checkpoint serine/threonine-protein kinase BUB1 beta	BUB1B	53.3	_KLS(ph)PIIEDSR_	-0.19006	3	413.211	55919000	7253600	7.24	Q4
Q92797	510	S	Symplekin	SYMPK	54.926	_LSAQGQAISVVGSLSSMS(ph)PLEEEAPQAK_	0.98227	3	965.467	61130000	10129000	7.21	Q4
P49454	3150	S	Centromere protein F	CENPF	105.66	_S(ph)PVDSGTILR_	0.78233	2	562.771	368870000	32938000	7.18	Q4
Q6NYC8	195	S	Phostensin	PPR18	100.08	_WRLS(ph)PGETPER_	-0.32013	3	469.885	77089000	7543800	7.16	Q4
Q8TDY2	243	S	RB1-inducible coiled-coil protein 1	RBCC1	112.67	_ST(ph)ELVLS(ph)PDMPR_	-0.20648	2	752.811	21932000	3112900	7.14	Q4
Q13177	58	S	Serine/threonine-protein kinase PAK 2	PAK2	127.71	_IISIFS(ph)GTEK_	-0.067994	2	587.791	23122000	4360100	7.11	Q4
Q08AD1	862	S	Calmodulin-regulated spectrin-associated protein 2	CAMP2	70.748	_WLKS(ph)PTTPIDPEK_	1.0342	2	796.392	63952000	5936400	7.08	Q4
O14495	297	S	Lipid phosphate phosphohydrolase 3	LPP3	116.98	_EILS(ph)PVDIIDR_	0.19678	2	675.339	102200000	9593000	7.06	Q4
Q7Z6Z7	3373	S	E3 ubiquitin-protein ligase HUWE1	HUWE1	60.735	_ACS(ph)PCS(ph)SQS(ph)SSSGICTDFWDLLVK_	-0.076611	3	978.027	35926000	2814900	7.06	Q4
Q69YH5	400	S	Cell division cycle-associated protein 2	CDCA2	136.3	_VTFGEDLS(ph)PEVFDESLPANTPLR_	-1.2508	2	1307.11	634140000	52538000	7.03	Q4
O95235	532	S	Kinesin-like protein KIF20A	KI20A	189.8	_EHSLQVS(ph)PSLEK_	-0.27447	2	717.337	254290000	27198000	7	Q4
Q6ZSR9	300	S	Uncharacterized protein FLJ45252	YJ005	96.016	_HYSPEDEPS(ph)PEAQPIAAYK_	0.20517	3	736.988	124320000	17125000	6.97	Q4
Q10570	766	S	Cleavage and polyadenylation specificity factor subunit 1	CPSF1	115.53	_RSS(ph)QPPADRDPAPFR_	0.1552	3	592.944	305310000	44683000	6.91	Q4
P55196	1721	S	Afadin	AFAD	123.02	_TQVLS(ph)PDSLFTAK_	0.55205	2	743.863	81381000	9283300	6.87	Q4
P16949	38	S	Stathmin	STMN1	133.48	_SKESVPEFPLS(ph)PPK_	1.3948	2	811.397	10371000000	1006600000	6.83	Q4
Q12792	143	S	Twinfilin-1	TWF1	163.18	_YLLSQSS(ph)PAPLTAAEEELR_	0.24728	2	1078.02	330030000	42633000	6.82	Q4
Q14694	370	S	Ubiquitin carboxyl-terminal hydrolase 10	UBP10	71.685	_YSPPAIS(ph)PLVSEK_	-0.092503	2	734.36	158860000	20641000	6.79	Q4
Q9Y2W1	253	S	Thyroid hormone receptor-associated protein 3	TR150	171.29	_SPALKS(ph)PLQSVVVR_	-0.080567	2	780.929	1838400000	631440000	6.74	Q4
Q8IXT5	874	S	RNA-binding protein 12B	RB12B	77.939	_LPDNFRPPGEDFRS(ph)PPDDFR_	-1.1115	3	818.701	35686000	7126700	6.72	Q4
O94916	17	S	Nuclear factor of activated T-cells 5	NFAT5	125.11	_PSDFISLLSADLDLES(ph)PK_	-0.28214	3	676.326	17410000	2019800	6.71	Q4
P52292	62	S	Importin subunit alpha-1	IMA1	234.22	_NVSSFPDDATS(ph)PLQENR_	-0.12674	2	978.92	743530000	80406000	6.66	Q4
Q96G28	201	S	Coiled-coil domain-containing protein 104	CC104	57.712	_TEEPTVHSSEAAIMNNS(ph)QGDGEHFAHPPSEVK_	-1.0271	4	878.882	31231000	3138700	6.61	Q4
Q12888	993	S	Tumor suppressor p53-binding protein 1	TP53B	171.87	_LVS(ph)PETEASEESLQFNLEKPATGER_	0.16357	3	947.778	234890000	12555000	6.58	Q4
Q5VZL5	1064	S	Zinc finger MYM-type protein 4	ZMYM4	78.098	_TLS(ph)QGESQTSEHELFLDTK_	-1.1252	3	744.002	38728000	9151300	6.5	Q4
Q9NZL4	354	S	Hsp70-binding protein 1	HPBP1	128.01	_LLQTCFSS(ph)PADDSMDR_	-0.80138	2	961.887	51008000	4095800	6.5	Q4
P25098	670	S	Beta-adrenergic receptor kinase 1	ARBK1	62.894	_S(ph)PVVELSK_	0.55821	2	469.733	73966000	9136500	6.45	Q4
O95785	1151	S	Protein Wiz	WIZ	57.845	_KLPPPPGS(ph)PLGHS(ph)PTASPPPTAR_	-0.0067204	3	807.057	116090000	20407000	6.44	Q4
Q9Y2K7	731	S	Lysine-specific demethylase 2A	KDM2A	26.202	_SCDEPLT(ph)PPPHSPTS(ph)MLQLIHDPVS(ph)PR_	0.11438	3	1083.46	123670000	8094100	6.44	Q4
Q13459	1405	S	Unconventional myosin-IXb	MYO9B	116.65	_KKPGDASSLPDAGLS(ph)PGSQVDSK_	1.6307	2	1161.05	187500000	22025000	6.43	Q4
Q96E09	270	S	Protein FAM122A	F122A	101.47	_VS(ph)TTTDSPVS(ph)PAQAASPFIPLDELSSK_	-0.20464	2	1453.16	54191000	3783200	6.42	Q4
Q12802	2709	S	A-kinase anchor protein 13	AKP13	168.45	_IPSFFPSPEEPPS(ph)PSAPSIAK_	0.091061	2	1131.54	209340000	28526000	6.41	Q4
Q8N5C8	103	S	TGF-beta-activated kinase 1 and MAP3K7-binding protein 3	TAB3	114.39	_TLVHSSS(ph)DGHIDPQHAAGK_	-0.44909	3	679.644	47392000	9804700	6.4	Q4
Q14764	873	S	Major vault protein	MVP	66.717	_VASGPSPGEGIS(ph)PQSAQAPQAPGDNHVVPVLR_	1.3392	3	1067.19	64882000	13521000	6.37	Q4
Q9H6X2	563	S	Anthrax toxin receptor 1	ANTR1	65.467	_APPPSRPPPRPS(ph)V_	1.3584	2	717.866	140950000	13890000	6.37	Q4
Q7Z6B7	835	S	SLIT-ROBO Rho GTPase-activating protein 1	SRGP1	91.64	_DMNS(ph)PTDRHPDGYLAR_	0.49066	3	642.272	40100000	5639700	6.35	Q4
Q8N1G0	251	S	Zinc finger protein 687	ZN687	62.582	_ATDIPAS(ph)AS(ph)PPPVAGVPFFK_	0.2485	3	710.33	49568000	4329200	6.29	Q4
Q9HAW4	720	S	Claspin	CLSPN	104.09	_SLS(ph)SDSTLLLFK_	0.81505	2	695.847	24139000	1838800	6.26	Q4
P31350	20	S	Ribonucleoside-diphosphate reductase subunit M2	RIR2	193.38	_VPLAPITDPQQLQLS(ph)PLK_	-0.081369	3	680.038	1000200000	116800000	6.21	Q4
Q08AD1	611	S	Calmodulin-regulated spectrin-associated protein 2	CAMP2	102.88	_GALS(ph)PITDNTEVDTGIHVPSEDIPETMDEDSSLR_	0.16328	3	1240.89	313590000	28089000	6.21	Q4
Q9NXL9	762	S	DNA helicase MCM9	MCM9	72.891	_NTVVVS(ph)PHPK_	-0.67715	2	579.289	10258000	1527600	6.17	Q4
Q9H6F5	80	S	Coiled-coil domain-containing protein 86	CCD86	147.16	_LQQGAGLES(ph)PQGQPEPGAASPQR_	2.2774	2	1192.06	14463000	1884700	6.16	Q4
Q8NER1	105	S	Transient receptor potential cation channel subfamily V member 1	TRPV1	29.723	_LLSQDSVAAS(ph)T(ph)EK_	1.668	3	503.548	11305000	736660	6.13	Q4
Q96JP5	82	S	E3 ubiquitin-protein ligase ZFP91	ZFP91	144.95	_RS(ph)S(ph)PSARPPDVPGQQPQAAK_	0.27839	3	745.342	233010000	34727000	6.1	Q4
Q9NZ09	146	S	Ubiquitin-associated protein 1	UBAP1	101.97	_VLS(ph)PPHIK_	0.20113	2	485.76	339180000	48266000	6.09	Q4
P40818	452	S	Ubiquitin carboxyl-terminal hydrolase 8	UBP8	80.868	_STKPVVFS(ph)PTLM(ox)LTDEEK_	0.94587	3	706.674	74965000	11466000	6.06	Q4
O60784	160	S	Target of Myb protein 1	TOM1	104.53	_GLEFPMTDLDMLS(ph)PIHTPQR_	0.24184	3	793.369	170080000	23637000	6.05	Q4
Q9C0C2	1029	S	182 kDa tankyrase-1-binding protein	TB182	141.36	_GSGGLFS(ph)PSTAHVPDGALGQR_	0.22641	2	1045.99	946720000	192120000	6.03	Q4
Q5UIP0	402	S	Telomere-associated protein RIF1	RIF1	40.493	_GASS(ph)PYGAPGTPR_	-0.049912	2	649.282	56085000	7654000	6	Q4
Q02880	1457	S	DNA topoisomerase 2-beta	TOP2B	73.791	_S(ph)EDDS(ph)AKFDS(ph)NEEDSASVFSPSFGLK_	-0.99844	3	1012.38	74430000	12237000	5.98	Q4
P31689	335	S	DnaJ homolog subfamily A member 1	DNJA1	107.75	_VNFPENGFLS(ph)PDKLSLLEK_	-1.0858	3	743.04	105400000	9826500	5.94	Q4
Q8NC54	229	S	Keratinocyte-associated transmembrane protein 2	KCT2	84.479	_IFLLVQS(ph)R_	1.3777	2	528.286	15870000	3260200	5.92	Q4
Q8NI27	1393	S	THO complex subunit 2	THOC2	198.51	_TPVSGSLKS(ph)PVPR_	0.08758	2	702.866	565110000	66818000	5.9	Q4
P52948	673	S	Nuclear pore complex protein Nup98-Nup96	NUP98	91.076	_PIPQTPES(ph)AGNK_	0.28853	2	659.806	173020000	24214000	5.89	Q4
O95785	1127	S	Protein Wiz	WIZ	150.12	_S(ph)PSDLHISPLAK_	0.6538	2	672.832	109550000	15812000	5.84	Q4
O00443	1553	S	Phosphatidylinositol 4-phosphate 3-kinase C2 domain-containing subunit alpha	P3C2A	101.07	_SADAGSFS(ph)PTPGQIGGAVK_	-2.8771	2	913.92	42963000	11737000	5.83	Q4
Q68CZ2	850	S	Tensin-3	TENS3	90.556	_ESMCSTPAFPVS(ph)PETPYVK_	0.19987	3	736.319	152860000	22717000	5.81	Q4
Q9UGU0	1372	S	Transcription factor 20	TCF20	88.544	_SASS(ph)NS(ph)AEAGGDTVTLDDILSLK_	0.084386	2	1206.02	66265000	9879900	5.78	Q4
Q9NYZ3	536	S	G2 and S phase-expressed protein 1	GTSE1	64.313	_AVGS(ph)PLCVPAR_	1.0525	2	603.789	35964000	4622200	5.73	Q4
Q09666	3360	S	Neuroblast differentiation-associated protein AHNAK	AHNK	59.908	_FNFS(ph)GSK_	0.5995	2	433.676	76375000	11652000	5.69	Q4
Q6FI81	272	S	Anamorsin	CPIN1	92.427	_S(ph)ACGNCYLGDAFR_	0.47539	2	785.794	26359000	3326800	5.66	Q4
Q96SB3	203	S	Neurabin-2	NEB2	115.5	_LDADAVS(ph)PTVSQLSAVFEK_	0.31535	2	1029	123250000	17638000	5.64	Q4
Q07960	51	S	Rho GTPase-activating protein 1	RHG01	86.262	_SSS(ph)PELVTHLK_	-0.37518	3	426.543	3158700000	459520000	5.63	Q4
Q14498	117	S	RNA-binding protein 39	RBM39	41.567	_IGLPHS(ph)IK_	-0.14825	2	472.752	22204000	2699100	5.58	Q4
Q8WX93	641	S	Palladin	PALLD	125.88	_SLPTPAVLLS(ph)PTKEPPPLLAK_	-0.45439	4	563.069	1000200000	171670000	5.57	Q4
P00533	1045	S	Epidermal growth factor receptor	EGFR	104.09	_TPLLSS(ph)LSAT(ph)SNNS(ph)TVACIDR_	0.26537	3	816.337	452000000	57002000	5.55	Q4
P61978	116	S	Heterogeneous nuclear ribonucleoprotein K	HNRPK	70.217	_IIPTLEEGLQLPS(ph)PTATSQLPLESDAVECLNYQHYK_	0.49868	4	1034.51	73654000	7411000	5.55	Q4
Q9C0C9	839	S	Ubiquitin-conjugating enzyme E2 O	UBE2O	175.15	_NMTVEQLLTGSPTS(ph)PTVEPEKPTR_	0.62517	4	673.828	1358900000	255720000	5.55	Q4
Q9H410	30	S	Kinetochore-associated protein DSN1 homolog	DSN1	97.059	_THDHQLESSLS(ph)PVEVFAK_	0.38435	3	701.996	115120000	12527000	5.5	Q4
Q9UK76	131	S	Hematological and neurological expressed 1 protein	HN1	66.43	_GEGDIHENVDTDLPGSLGQSEEKPVPAAPVPS(ph)PVAPAPVPSR_	-0.17306	4	1074.02	415520000	45208000	5.49	Q4
Q8WWM7	111	S	Ataxin-2-like protein	ATX2L	221.86	_GPPQS(ph)PVFEGVYNNSR_	-1.308	3	609.94	497000000	65349000	5.48	Q4
Q659A1	457	S	NMDA receptor-regulated protein 2	NARG2	102.65	_SLS(ph)QILM(ox)EQLQK_	1.1236	2	757.37	9081900	828910	5.44	Q4
Q15723	107	S	ETS-related transcription factor Elf-2	ELF2	63.979	_TIEAAEALLHMES(ph)PTCLR_	-1.3901	3	707.995	26537000	4460800	5.39	Q4
O60293	998	S	Zinc finger C3H1 domain-containing protein	ZC3H1	85.287	_EQQNIS(ph)PVVEEEPEFSLPQPSLHDLTQDK_	0.42013	3	1138.53	126220000	23463000	5.38	Q4
Q8NEY1	528	S	Neuron navigator 1	NAV1	51.76	_KPISLGHPGS(ph)LK_	0.34704	3	438.571	19783000	3346500	5.35	Q4
Q96LD4	588	S	Tripartite motif-containing protein 47	TRI47	121.32	_GGIPAS(ph)PIDPFQSR_	0.097275	2	761.359	302420000	31575000	5.35	Q4
Q99575	584	S	Ribonucleases P/MRP protein subunit POP1	POP1	47.564	_SELLVPGS(ph)QLILGPHESK_	0.2912	3	662.01	28437000	2071000	5.35	Q4
Q05209	571	S	Tyrosine-protein phosphatase non-receptor type 12	PTN12	119.3	_TVSLT(ph)PS(ph)PTTQVETPDLVDHDNTSPLFR_	0.66341	3	1076.49	440330000	43893000	5.34	Q4
Q96GA3	17	S	Protein LTV1 homolog	LTV1	55.467	_AVS(ph)FHLVHR_	-0.66792	3	382.525	17046000	3546000	5.32	Q4
Q9C0B5	415	S	Palmitoyltransferase ZDHHC5	ZDHC5	43.316	_S(ph)FHFDPLSSGSR_	-0.68271	3	472.87	40804000	6837900	5.29	Q4
P38432	487	S	Coilin	COIL	157.22	_LLELTSS(ph)YSPDVSDYK_	-0.31214	2	948.929	117690000	17501000	5.28	Q4
Q96TA1	692	S	Niban-like protein 1	NIBL1	124.31	_AAPEASS(ph)PPAS(ph)PLQHLLPGK_	-0.055911	2	1064.5	4618800000	636120000	5.27	Q4
Q9C0C2	228	S	182 kDa tankyrase-1-binding protein	TB182	130.01	_GWSQEGPVKS(ph)PAECR_	-1.0624	2	884.38	236730000	49011000	5.27	Q4
Q13263	473	S	Transcription intermediary factor 1-beta	TIF1B	157.5	_S(ph)GEGEVSGLMR_	0.12229	2	601.25	3850700000	538970000	5.25	Q4
O94916	561	S	Nuclear factor of activated T-cells 5	NFAT5	72.585	_EISS(ph)PARPCSFEEAMK_	-0.92529	3	640.274	131060000	26858000	5.24	Q4
P46013	2223	S	Antigen KI-67	KI67	139.45	_S(ph)PQPDPVGTPTIFKPQSK_	1.1094	2	1002.5	843140000	129380000	5.24	Q4
Q53EZ4	428	S	Centrosomal protein of 55 kDa	CEP55	212.34	_S(ph)PTAALNESLVECPK_	1.4894	2	848.387	163300000	33529000	5.19	Q4
Q12774	445	S	Rho guanine nucleotide exchange factor 5	ARHG5	149.04	_AEELS(ph)PAALS(ph)PSLEPIR_	1.4108	2	970.444	104790000	18115000	5.17	Q4
Q8IZL8	1033	S	Proline-, glutamic acid- and leucine-rich protein 1	PELP1	61.941	_GADTAPTLAPEALPS(ph)QGEVER_	-0.46038	3	730.342	147810000	21560000	5.17	Q4
O95785	996	S	Protein Wiz	WIZ	207.66	_TPLALAGS(ph)PTPK_	-0.10067	2	616.818	449160000	70638000	5.16	Q4
Q8WWI1	873	S	LIM domain only protein 7	LMO7	97.312	_VTTEIQLPSQS(ph)PVEEQS(ph)PASLSSLR_	2.2199	3	948.442	42430000	5106600	5.13	Q4
Q96L73	2334	S	Histone-lysine N-methyltransferase, H3 lysine-36 and H4 lysine-20 specific	NSD1	40.197	_PQLSDKPS(ph)PVTSPSSSPSVR_	0.93584	3	711.679	36040000	5524600	5.13	Q4
P18887	266	S	DNA repair protein XRCC1	XRCC1	151.63	_KTPSKPPAQLS(ph)PSVPK_	0.1204	2	871.466	1055300000	141630000	5.12	Q4
P49116	68	S	Nuclear receptor subfamily 2 group C member 2	NR2C2	109.1	_VILAS(ph)PETSSAK_	-0.91535	2	641.818	78772000	14264000	5.12	Q4
Q12933	11	S	TNF receptor-associated factor 2	TRAF2	113.13	_(ac)AAASVT(ph)PPGS(ph)LELLQPGFSK_	0.092743	3	724.672	63046000	10665000	5.07	Q4
Q5VZ89	989	S	DENN domain-containing protein 4C	DEN4C	116.52	_LFS(ph)PVIAR_	-0.7477	2	491.76	68418000	8612900	5.06	Q4
Q69YH5	291	S	Cell division cycle-associated protein 2	CDCA2	108.5	_GSSDAVS(ph)PDTFTAEVSSDAVPDVR_	0.53451	3	830.362	52883000	6075500	5.06	Q4
Q07864	1940	S	DNA polymerase epsilon catalytic subunit A	DPOE1	206.74	_IHCGLQDS(ph)QK_	0.33025	3	422.516	56352000	8946600	5.01	Q4
Q9P2B4	563	S	CTTNBP2 N-terminal-like protein	CT2NL	38.377	_VSSPLS(ph)PLS(ph)PGIK_	1.0039	2	721.341	18838000	3616000	5.01	Q4
Q9Y580	136	S	RNA-binding protein 7	RBM7	153.74	_SFS(ph)SPENFQR_	0.21143	2	639.761	527600000	64169000	5.01	Q4
Q8IVF2	1112	S	Protein AHNAK2	AHNK2	82.417	_LDLKS(ph)PK_	1.3905	2	440.731	33709000	5605400	5	Q4
Q14738	538	T	Serine/threonine-protein phosphatase 2A 56 kDa regulatory subunit delta isoform	2A5D	99.396	_APPPLPPVYSM(ox)ETET(ph)PTAEDIQLLK_	0.098231	3	945.125	154100000	3516300	15.8	Q4
P45974	623	T	Ubiquitin carboxyl-terminal hydrolase 5	UBP5	123.62	_GTGLQPGEEELPDIAPPLVT(ph)PDEPK_	0.88699	2	1340.14	216210000	20054000	12.37	Q4
Q8NFA0	1326	T	Ubiquitin carboxyl-terminal hydrolase 32	UBP32	137.4	_DPALCQHKPLT(ph)PQGDELSEPR_	-0.056255	3	823.381	125000000	9994400	10.23	Q4
Q3KQU3	813	T	MAP7 domain-containing protein 1	MA7D1	135.38	_T(ph)PETLLPFAEAEAFLK_	0.58991	2	928.958	99439000	11063000	10.07	Q4
P57678	84	T	Gem-associated protein 4	GEMI4	89.468	_VLQPHPVT(ph)PSDTETR_	1.2931	3	586.28	557730000	34209000	10.03	Q4
Q9Y5W7	191	T	Sorting nexin-14	SNX14	104.82	_VDIPSIIT(ph)K_	-0.19298	2	533.283	137740000	11677000	8.63	Q4
Q92610	6	T	Zinc finger protein 592	ZN592	125.83	_T(ph)PDFDDLLAAFDIPDPTSLDAK_	1.0271	2	1229.06	36054000	5020400	8.33	Q4
Q9BTA9	293	T	WW domain-containing adapter protein with coiled-coil	WAC	160.46	_LPT(ph)PTSSVPAQK_	0.54159	2	653.326	266910000	29395000	8.24	Q4
O94967	285	T	WD repeat-containing protein 47	WDR47	104.73	_AAYADLLT(ph)PLISK_	0.59382	2	728.378	78904000	9237100	7.72	Q4
O95602	357	T	DNA-directed RNA polymerase I subunit RPA1	RPA1	100.86	_LPEEVAT(ph)PTTDEEKDSLIAIDR_	0.44786	3	841.402	299360000	37633000	7.63	Q4
O43290	392	T	U4/U6.U5 tri-snRNP-associated protein 1	SNUT1	54.355	_LASEYLT(ph)PEEM(ox)VTFK_	1.4092	2	927.418	121560000	16338000	7.62	Q4
Q13263	541	T	Transcription intermediary factor 1-beta	TIF1B	77.123	_GAAAAATGQPGTAPAGT(ph)PGAPPLAGM(ox)AIVK_	1.1489	2	1334.66	150380000	5914000	7.32	Q4
Q7LBC6	614	T	Lysine-specific demethylase 3B	KDM3B	44.968	_T(ph)PENHENLFLQPPK_	1.5086	3	581.942	34890000	3038000	6.64	Q4
Q14839	1653	T	Chromodomain-helicase-DNA-binding protein 4	CHD4	63.447	_SAIDLT(ph)PIVVEDKEEK_	-0.85563	3	622.643	32006000	5238400	6.62	Q4
Q6ZNJ1	1867	T	Neurobeachin-like protein 2	NBEL2	93.596	_DNLGEVPLT(ph)PTEEASLPLAVTK_	0.30297	3	792.064	208830000	33122000	5.95	Q4
P49841	390	T	Glycogen synthase kinase-3 beta	GSK3B	176.97	_IQAAAST(ph)PTNATAASDANTGDR_	0.30158	2	1092.48	113390000	8858000	5.88	Q4
Q15796	172	T	Mothers against decapentaplegic homolog 9	SMAD9	63.682	_VET(ph)PVLPPVLVPR_	-0.75603	2	748.418	33949000	2004900	5.79	Q4
P29558	208	T	RNA-binding motif, single-stranded-interacting protein 1	RBMS1	58.952	_FIKT(ph)PPGVSAPTEPLLCK_	0.75254	3	679.016	25217000	3913400	5.7	Q4
Q9HBL0	860	T	Tensin-1	TENS1	108.72	_T(ph)PEEEPLNLEGLVAHR_	-1.0272	3	628.635	116720000	12807000	5.54	Q4
Q12888	922	T	Tumor suppressor p53-binding protein 1	TP53B	84.127	_EGDIIPPLTGAT(ph)PPLIGHLK_	0.12208	3	707.045	86833000	15674000	5.42	Q4
Q05209	569	T	Tyrosine-protein phosphatase non-receptor type 12	PTN12	119.3	_TVSLT(ph)PS(ph)PTTQVETPDLVDHDNTSPLFR_	0.66341	3	1076.49	398310000	39778000	5.34	Q4
Q9UQ35	2329	T	Serine/arginine repetitive matrix protein 2	SRRM2	61.015	_T(ph)PQAPASANLVGPR_	-0.85836	2	729.859	33759000	4681800	5.32	Q4
Q9H8Y8	222	T	Golgi reassembly-stacking protein 2	GORS2	105.92	_ISLPGQMAGT(ph)PIT(ph)PLK_	-0.33983	3	595.287	373760000	78564000	5.27	Q4
Q86YP4	189	T	Transcriptional repressor p66-alpha	P66A	181.03	_EATAQKPTGSVGSTVTT(ph)PPPLVR_	0.51318	2	1187.6	466010000	53200000	5.23	Q4
Q6AI12	199	T	Ankyrin repeat domain-containing protein 40	ANR40	81.315	_T(ph)PESTKPGPVCQPPVSQSR_	0.35728	3	711.333	58949000	7517400	5.11	Q4
Q8IUD2	1046	T	ELKS/Rab6-interacting/CAST family member 1	RB6I2	75.103	_GLT(ph)PPASYNLDDDQAAWENELQK_	0.12681	3	885.725	30812000	4424000	5.06	Q4
P19338	121	T	Nucleolin	NUCL	57.532	_ALVAT(ph)PGK_	0.40794	1	836.428	100000000	16397000	5.05	Q4
Q9UKT8	50	T	F-box/WD repeat-containing protein 2	FBXW2	52.576	_HLSNNLET(ph)LLK_	-0.39739	2	681.345	352400000	63559000	5.04	Q4
Q7Z4H7	584	T	HAUS augmin-like complex subunit 6	HAUS6	135.94	_T(ph)PENLITEIR_	1.0736	2	633.31	164790000	23496000	5	Q4
P09234	17	S	U1 small nuclear ribonucleoprotein C	RU1C	132.72	_FYCDYCDTYLTHDS(ph)PSVR_	0.6395	3	793.641	37627000	14447000	1.99
Q14814	121	S	Myocyte-specific enhancer factor 2D	MEF2D	72.797	_RAS(ph)EELDGLFR_	1.8784	2	686.816	37782000	22887000	1.99
Q8WWM7	594	S	Ataxin-2-like protein	ATX2L	239.03	_EKEVDGLLTSEPMGS(ph)PVSSK_	0.20338	2	1085.5	1596300000	593060000	1.99
Q96JN8	502	S	Neuralized-like protein 4	NEUL4	83.081	_ALS(ph)PEGALR_	0.044715	2	497.242	41588000	16233000	1.99
Q9NZN4	468	S	EH domain-containing protein 2	EHD2	110.34	_SKYDEIFYNLAPADGKLS(ph)GSK_	0.48216	3	795.045	259360000	81387000	1.99
Q9Y2F5	960	S	Uncharacterized protein KIAA0947	K0947	67.579	_LSFS(ph)PENILIQNQDIVR_	0.19301	3	689.349	32716000	12957000	1.99
Q9Y4P8	413	S	WD repeat domain phosphoinositide-interacting protein 2	WIPI2	84.102	_GTYVPSS(ph)PTR_	0.33404	2	572.755	294460000	98273000	1.99
O95071	1549	S	E3 ubiquitin-protein ligase UBR5	UBR5	120.55	_RIS(ph)QSQPVR_	0.74127	2	575.79	760420000	316180000	1.98
P06733	263	S	Alpha-enolase	ENOA	92.676	_YDLDFKS(ph)PDDPSR_	-0.10833	2	817.84	51577000	18691000	1.98
Q13200	16	S	26S proteasome non-ATPase regulatory subunit 2	PSMD2	191.81	_APVQPQQS(ph)PAAAPGGTDEKPSGK_	0.78196	2	1149.54	1990700000	762630000	1.98
Q14153	167	S	Protein FAM53B	FA53B	71.153	_SSS(ph)FSLPSR_	0.76103	2	524.229	67349000	17110000	1.98
Q14694	365	S	Ubiquitin carboxyl-terminal hydrolase 10	UBP10	87.429	_YS(ph)PPAISPLVSEK_	0.48023	2	734.36	628360000	239600000	1.98
Q7Z5J4	1374	S	Retinoic acid-induced protein 1	RAI1	69.639	_GAGGS(ph)PVGVEEGLVNVGTGQK_	0.16518	3	664.653	108910000	35648000	1.98
Q8TBZ3	465	S	WD repeat-containing protein 20	WDR20	62.089	_FATLS(ph)LHDR_	-0.39504	2	570.266	79463000	23897000	1.98
Q99759	166	S	Mitogen-activated protein kinase kinase kinase 3	M3K3	75.589	_HLS(ph)VSSQNPGR_	0.34136	2	631.288	9708200	5508700	1.98
Q9HAW4	1289	S	Claspin	CLSPN	135.81	_NFVFHTLS(ph)PVK_	0.62466	2	684.839	162040000	73416000	1.98
Q9HBL0	621	S	Tensin-1	TENS1	145.77	_SQS(ph)FSEAEPQLPPAPVR_	0.6405	2	960.449	376380000	111940000	1.98
Q9NQS7	312	S	Inner centromere protein	INCE	58.373	_HS(ph)PIAPSS(ph)PSPQVLAQK_	-1.7921	3	635.295	56479000	21218000	1.98
Q9P2B7	218	S	UPF0501 protein KIAA1430	K1430	77.746	_HVSGITLLS(ph)PK_	1.7837	2	616.326	28823000	12777000	1.98
P22059	193	S	Oxysterol-binding protein 1	OSBP1	124.98	_M(ox)LAES(ph)DES(ph)GDEESVSQTDKTELQNTLR_	-0.68653	3	1063.43	251310000	162750000	1.97
Q13085	1263	S	Acetyl-CoA carboxylase 1	ACACA	96.117	_IFDEVMGCFSDS(ph)PPQS(ph)PTFPEAGHTSLYDEDK_	-0.31721	3	1255.17	78023000	36421000	1.97
Q13439	71	S	Golgin subfamily A member 4	GOGA4	102.4	_VPS(ph)VESLFR_	-0.35312	2	557.271	44323000	16052000	1.97
Q5M775	134	S	Cytospin-B	CYTSB	94.973	_SVSS(ph)PTSSNTPTPTK_	-0.0091841	2	785.853	198320000	68479000	1.97
Q5SNT2	441	S	Transmembrane protein 201	TM201	91.202	_RTS(ph)PSSLPGR_	0.019966	2	569.274	256840000	86293000	1.97
Q5UIP0	782	S	Telomere-associated protein RIF1	RIF1	104.16	_VKS(ph)PQRPSDWSK_	0.065788	2	747.859	125720000	57067000	1.97
Q6DN90	89	S	IQ motif and SEC7 domain-containing protein 1	IQEC1	51.998	_LQHSTS(ph)ILR_	-0.08387	3	378.86	6176800	2005800	1.97
Q6P6C2	361	S	RNA demethylase ALKBH5	ALKB5	77.192	_GS(ph)FSSENYWR_	-0.3865	2	656.753	13792000	6452100	1.97
Q8NCD3	642	S	Holliday junction recognition protein	HJURP	49.081	_LPSS(ph)PLGCR_	0.082885	2	533.741	30564000	13790000	1.97
Q8WWI1	1493	S	LIM domain only protein 7	LMO7	130.89	_SAS(ph)VNKEPVSLPGIMR_	-0.17908	3	588.962	1117400000	305910000	1.97
Q9NVR2	231	S	Integrator complex subunit 10	INT10	178.66	_STQIENQHQGAQDTSDLMS(ph)PSK_	0.63097	2	1241.53	247480000	96408000	1.97
Q9UBK8	198	S	Methionine synthase reductase	MTRR	104.7	_GQEEISGALPVAS(ph)PASSR_	1.0712	2	918.43	79129000	28932000	1.97
O95239	801	S	Chromosome-associated kinesin KIF4A	KIF4A	96.034	_TFS(ph)LTEVR_	-0.24484	2	516.742	89900000	31985000	1.96
P27816	825	S	Microtubule-associated protein 4	MAP4	101.38	_S(ph)PSTLLPK_	-0.20396	2	461.736	157990000	74785000	1.96
P43121	614	S	Cell surface glycoprotein MUC18	MUC18	101.92	_S(ph)DKLPEEM(ox)GLLQGSSGDK_	-0.35558	2	993.94	84255000	34328000	1.96
P46087	786	S	Putative ribosomal RNA methyltransferase NOP2	NOP2	116.63	_GPQPPTVS(ph)PIR_	-0.26195	3	410.208	2820700000	925280000	1.96
P98172	281	S	Ephrin-B1	EFNB1	80.411	_AAALS(ph)LSTLASPK_	0.32904	2	655.342	12503000	6643100	1.96
Q2M2I8	637	S	AP2-associated protein kinase 1	AAK1	168.17	_ILS(ph)DVTHSAVFGVPASK_	0.4204	2	904.453	530030000	209250000	1.96
Q6PD74	310	S	Alpha- and gamma-adaptin-binding protein p34	AAGAB	74.287	_AFWMAIGGDRDEIEGLS(ph)S(ph)DEEH_	-0.24319	3	875.34	33729000	14320000	1.96
Q6PD74	311	S	Alpha- and gamma-adaptin-binding protein p34	AAGAB	74.287	_AFWMAIGGDRDEIEGLS(ph)S(ph)DEEH_	-0.24319	3	875.34	33729000	14320000	1.96
Q86UU0	21	S	B-cell CLL/lymphoma 9-like protein	BCL9L	78.985	_EAPGS(ph)PPLSPR_	0.51613	2	594.276	142200000	46725000	1.96
Q8IXT5	710	S	RNA-binding protein 12B	RB12B	130.55	_RPPEEDFRHS(ph)PEEDFRQS(ph)PQEHFR_	-0.66106	4	803.84	622540000	340910000	1.96
Q8WYP5	1513	S	Protein ELYS	ELYS	183.91	_LPISDS(ph)PPDTQEIHVIEQEK_	-0.48595	3	785.709	1086700000	451610000	1.96
Q969R8	104	S	Integrin-alpha FG-GAP repeat-containing protein 2	ITFG2	81.06	_VLDAS(ph)GHHETLIGEEQRPVFK_	0.39478	3	814.732	126370000	42112000	1.96
Q9C0C2	1138	S	182 kDa tankyrase-1-binding protein	TB182	132.51	_VSGAGFS(ph)PSSK_	0.30994	2	552.242	234430000	89504000	1.96
Q9H2Y7	861	S	Zinc finger protein 106	ZN106	128.76	_SLS(ph)ESSVIM(ox)DR_	0.013926	2	660.281	243610000	89629000	1.96
Q9H4G0	544	S	Band 4.1-like protein 1	E41L1	145.43	_RLPSSPAS(ph)PSPK_	-0.64465	2	652.324	273430000	108930000	1.96
Q9UI08	331	S	Ena/VASP-like protein	EVL	113.86	_SNS(ph)VEKPVSSILSR_	-0.29012	3	528.266	998270000	341450000	1.96
Q9Y4B5	263	S	Protein SOGA2	SOGA2	51.827	_GAPPGS(ph)PEPPALLAAPLAAGACPGGR_	0.25372	3	811.398	31730000	13429000	1.96
O15417	1359	S	Trinucleotide repeat-containing gene 18 protein	TNC18	70.094	_PLPS(ph)PGAAGAQALEK_	0.77231	2	743.869	104030000	36128000	1.95
O75925	503	S	E3 SUMO-protein ligase PIAS1	PIAS1	133.78	_GILSLPHQAS(ph)PVSR_	0.53612	3	514.599	224150000	80750000	1.95
P08107	362	S	Heat shock 70 kDa protein 1A/1B	HSP71	73.361	_S(ph)INPDEAVAYGAAVQAAILMGDK_	0.20236	3	795.378	9388200	4360500	1.95
P10316	343	S	HLA class I histocompatibility antigen, A-68 alpha chain	1A68	68.386	_GGS(ph)YSQAASSDSAQGSDVSLTACK_	-0.18239	3	805.332	23856000	8599000	1.95
Q09666	5620	S	Neuroblast differentiation-associated protein AHNAK	AHNK	35.037	_FAGGLHFS(ph)GPK_	-1.0948	3	399.853	5157100	1053900	1.95
Q13470	519	S	Non-receptor tyrosine-protein kinase TNK1	TNK1	170.42	_PTGGGSS(ph)PPEIR_	0.18425	2	617.777	438440000	190120000	1.95
Q96K76	832	S	Ubiquitin carboxyl-terminal hydrolase 47	UBP47	86.8	_LFVLLPEQS(ph)PVSYSK_	0.78242	2	893.955	72924000	21937000	1.95
Q9C0E2	521	S	Exportin-4	XPO4	248.9	_HQQQLLAS(ph)PGSSTVDNK_	0.4951	3	630.63	553060000	216850000	1.95
Q9UPN9	1105	S	E3 ubiquitin-protein ligase TRIM33	TRI33	110.78	_TFAPLPEFEQEEDDGEVT(ph)EDS(ph)DEDFIQPR_	0.042754	2	1772.7	605220000	299850000	1.95
Q9Y2W1	248	S	Thyroid hormone receptor-associated protein 3	TR150	132.72	_ERS(ph)PALKS(ph)PLQSVVVR_	0.11832	4	482.246	1726400000	621030000	1.95
P46379	1081	S	Large proline-rich protein BAG6	BAG6	79.886	_PLTS(ph)PESLSR_	0.97513	2	583.776	298390000	84974000	1.94
Q12802	1411	S	A-kinase anchor protein 13	AKP13	124.62	_QS(ph)PECENFLDVGLGR_	-0.42657	2	900.885	82004000	36028000	1.94
Q13428	1111	S	Treacle protein	TCOF	133.76	_TQPSSGVDSAVGTLPATS(ph)PQSTSVQAK_	0.033775	2	1341.14	127200000	54006000	1.94
Q8NB66	1196	S	Protein unc-13 homolog C	UN13C	27.734	_PEVFEVIQEM(ox)FQIS(ph)K_	-2.2026	2	960.447	41179000	15965000	1.94
Q96GA3	331	S	Protein LTV1 homolog	LTV1	57.088	_LNTLEPLEDQDLPM(ox)NELDES(ph)EEEEM(ox)ITVVLEEAK_	0.46134	4	1014.95	72912000	17084000	1.94
Q9HBL0	1269	S	Tensin-1	TENS1	98.882	_VATTPGS(ph)PSLGR_	0.69316	2	611.795	531930000	193850000	1.94
P84103	5	S	Serine/arginine-rich splicing factor 3	SRSF3	96.208	_(ac)MHRDS(ph)CPLDCK_	-0.72817	2	770.791	402080000	126780000	1.93
Q13501	332	S	Sequestosome-1	SQSTM	92.283	_IALESEGRPEEQMESDNCS(ph)GGDDDWTHLSSK_	1.6959	3	1187.15	290640000	45739000	1.93
Q14669	312	S	E3 ubiquitin-protein ligase TRIP12	TRIPC	107.74	_SES(ph)PPAELPSLR_	-1.4625	2	681.819	179790000	79328000	1.93
Q6W2J9	1127	S	BCL-6 corepressor	BCOR	61.03	_QPVSEPPADQVASDM(ox)PHS(ph)PTLR_	-0.55961	3	819.037	50770000	23806000	1.93
Q8WVM8	303	S	Sec1 family domain-containing protein 1	SCFD1	124.09	_VNLEESSGVENS(ph)PAGARPK_	0.72723	2	1010.97	46215000	17528000	1.93
Q9NYB0	36	S	Telomeric repeat-binding factor 2-interacting protein 1	TE2IP	109.32	_DDGSSM(ox)SFYVRPS(ph)PAK_	0.20252	2	920.385	66905000	28125000	1.93
Q9UHB6	362	S	LIM domain and actin-binding protein 1	LIMA1	201.29	_SEVQQPVHPKPLS(ph)PDS(ph)R_	0.48027	2	1030.96	10336000000	3039300000	1.93
A1L390	76	S	Pleckstrin homology domain-containing family G member 3	PKHG3	128.88	_GPLS(ph)PFNSR_	-0.15161	2	527.74	55421000	21903000	1.92
O75376	1977	S	Nuclear receptor corepressor 1	NCOR1	69.016	_YETPSDAIEVIS(ph)PAS(ph)SPAPPQEK_	-0.67765	2	1287.06	136680000	75797000	1.92
Q14C86	914	S	GTPase-activating protein and VPS9 domain-containing protein 1	GAPD1	39.999	_RPM(ox)S(ph)DPSWNR_	-0.048358	2	671.274	29873000	8485800	1.92
Q16204	254	S	Coiled-coil domain-containing protein 6	CCDC6	49.537	_DISMEIDS(ph)PENM(ox)M(ox)R_	-2.0113	2	890.335	18386000	7995500	1.92
Q86X27	37	S	Ras-specific guanine nucleotide-releasing factor RalGPS2	RGPS2	73.386	_S(ph)FDAVVFDVLK_	-0.065358	2	660.318	4533300	3199900	1.92
Q9BUA3	248	S	Uncharacterized protein C11orf84	CK084	59.793	_NLDPDPEPPS(ph)PDS(ph)PTETFAAPAEVR_	-0.4078	2	1405.09	94130000	19765000	1.92
Q9H4L7	79	S	SWI/SNF-related matrix-associated actin-dependent regulator of chromatin subfamily A containing DEAD/H box 1	SMRCD	78.043	_KAS(ph)ISYFK_	2.1245	2	512.249	33870000	15851000	1.92
Q9H6S0	1221	S	Probable ATP-dependent RNA helicase YTHDC2	YTDC2	79.639	_S(ph)PSPALHPPQK_	-1.2533	2	619.8	34828000	13221000	1.92
Q9HCD6	169	S	Protein TANC2	TANC2	155.16	_DCSYGAVTS(ph)PTSTLESR_	-0.75012	2	955.896	71355000	33257000	1.92
Q9P275	546	S	Ubiquitin carboxyl-terminal hydrolase 36	UBP36	92.842	_KPAPPQHFS(ph)PR_	-0.33204	3	447.887	36790000	14095000	1.92
A2A3N6	405	S	Phosphatidylinositol 4-phosphate 5-kinase type-1 alpha	PI51A	140	_IPLKPS(ph)PSK_	-0.32025	2	523.786	364560000	121900000	1.91
O00560	6	S	Syntenin-1	SDCB1	52.576	_(ac)SLYPS(ph)LEDLK_	-0.99207	2	643.799	10582000	2582000	1.91
O95071	327	S	E3 ubiquitin-protein ligase UBR5	UBR5	74.296	_WLDGAS(ph)FDNER_	-0.085855	2	695.277	24843000	9746600	1.91
O95197	30	S	Reticulon-3	RTN3	120.25	_(ac)AEPSAATQSHSISSSSFGAEPSAPGGGGS(ph)PGACPALGTK_	-0.26407	3	1231.54	737920000	370560000	1.91
P04049	259	S	RAF proto-oncogene serine/threonine-protein kinase	RAF1	99.93	_STS(ph)TPNVHM(ox)VSTTLPVDSR_	1.3473	3	708.993	172390000	63750000	1.91
Q12888	1481	S	Tumor suppressor p53-binding protein 1	TP53B	123.67	_SDS(ph)PEIPFQAAAGPSDGLDASS(ph)PGNSFVGLR_	-0.14534	2	1603.69	55121000	20243000	1.91
Q7L1V2	59	S	Vacuolar fusion protein MON1 homolog B	MON1B	129.72	_DKDQPPS(ph)PSPPPQSEALSSTSR_	-0.55048	3	796.695	84929000	33290000	1.91
Q86SQ0	501	S	Pleckstrin homology-like domain family B member 2	PHLB2	80.943	_LQLS(ph)DEESVFEEALMS(ph)PDTR_	0.05599	2	1228.5	43311000	23627000	1.91
Q8TEK3	1246	S	Histone-lysine N-methyltransferase, H3 lysine-79 specific	DOT1L	61.127	_STFS(ph)PISDIGLAK_	1.4912	2	708.345	27139000	15990000	1.91
Q9HB19	184	S	Pleckstrin homology domain-containing family A member 2	PKHA2	82.651	_SQS(ph)YIPTSGCR_	-0.58312	2	668.274	80809000	28485000	1.91
Q9UGN5	226	S	Poly [ADP-ribose] polymerase 2	PARP2	85.969	_EESLKS(ph)PLKPESQLDLR_	0.5661	3	683.68	28372000	8586700	1.91
Q9Y6G9	207	S	Cytoplasmic dynein 1 light intermediate chain 1	DC1L1	186.88	_DFQEYVEPGEDFPAS(ph)PQR_	-1.7186	2	1095.95	698460000	347820000	1.91
O00443	108	S	Phosphatidylinositol 4-phosphate 3-kinase C2 domain-containing subunit alpha	P3C2A	64.104	_LLLDDS(ph)FETK_	0.72163	2	630.792	6765900	3205500	1.9
O15027	417	S	Protein transport protein Sec16A	SC16A	112.6	_GSVS(ph)QPST(ph)PS(ph)PPKPTGIFQTSANSSFEPVK_	-1.1672	3	1100.48	162210000	72769000	1.9
O95070	5	S	Protein YIF1A	YIF1A	56.473	_(ac)AYHS(ph)GYGAHGSK_	-0.69906	2	678.772	5845400	2910700	1.9
Q15911	2801	S	Zinc finger homeobox protein 3	ZFHX3	88.83	_TLLS(ph)PSSIK_	-0.60631	2	513.268	48543000	20682000	1.9
Q5TC82	535	S	Roquin-1	RC3H1	35.621	_IDHLSSSAPGS(ph)PPDLLESVPK_	0.51215	3	742.695	54698000	14422000	1.9
Q6UB99	1852	S	Ankyrin repeat domain-containing protein 11	ANR11	123.24	_FACLS(ph)PGYYS(ph)PDYGLPS(ph)PK_	-0.1873	2	1179.95	32432000	13881000	1.9
Q6UB99	1859	S	Ankyrin repeat domain-containing protein 11	ANR11	123.24	_FACLS(ph)PGYYS(ph)PDYGLPS(ph)PK_	-0.1873	2	1179.95	32432000	13881000	1.9
Q86UU0	813	S	B-cell CLL/lymphoma 9-like protein	BCL9L	82.302	_GPGDLM(ox)GPQGLS(ph)PEEM(ox)AR_	-0.63645	2	977.408	67809000	21557000	1.9
Q8WYP5	1283	S	Protein ELYS	ELYS	100.18	_TTSFFLNS(ph)PEKEHQEM(ox)DEGSQSLEK_	-1.0081	3	998.762	416590000	156310000	1.9
Q92613	85	S	Protein Jade-3	JADE3	87.208	_GVQVPAS(ph)PDTVPQPSLR_	1.8961	2	914.454	42089000	12253000	1.9
Q96Q05	953	S	Trafficking protein particle complex subunit 9	TPPC9	117.07	_FNFESFPES(ph)PGEK_	0.35684	2	797.827	35969000	18328000	1.9
Q9NP74	253	S	Palmdelphin	PALMD	122.49	_S(ph)PTEYHEPVYANPFYR_	-2.6438	2	1025.44	48141000	20538000	1.9
Q9UQ35	2030	S	Serine/arginine repetitive matrix protein 2	SRRM2	73.722	_S(ph)RS(ph)RT(ph)PLLPR_	-0.022647	3	474.873	2192900000	1003500000	1.9
Q9Y4B5	306	S	Protein SOGA2	SOGA2	73.927	_GRS(ph)PPERPVPGTPK_	0.49432	2	777.893	328530000	128300000	1.9
O14980	391	S	Exportin-1	XPO1	104.83	_ESPFSTSAS(ph)PLLSGSQHFDVPPR_	0.8709	3	841.723	169900000	67607000	1.89
O15027	1178	S	Protein transport protein Sec16A	SC16A	154.23	_S(ph)LHSAHSLASR_	-0.40047	2	623.29	347880000	120820000	1.89
P46019	1044	S	Phosphorylase b kinase regulatory subunit alpha, liver isoform	KPB2	106.6	_S(ph)STPSS(ph)PTGTSSSDSGGHHIGWGER_	-0.29351	3	877.676	54624000	15042000	1.89
Q6PKG0	766	S	La-related protein 1	LARP1	120.21	_S(ph)LPTTVPES(ph)PNYR_	-0.066844	2	810.839	1641500000	650170000	1.89
Q8N3V7	263	S	Synaptopodin	SYNPO	142.35	_VAS(ph)EEEEVPLVVYLK_	1.2125	2	892.442	151020000	63267000	1.89
Q96S21	268	S	Ras-related protein Rab-40C	RB40C	50.87	_SIRPPQS(ph)PPQNCSR_	0.66148	3	568.594	33999000	7494800	1.89
Q9C0C2	435	S	182 kDa tankyrase-1-binding protein	TB182	130.95	_FSEGVLQS(ph)PSQDQEK_	0.12613	2	879.883	42121000	22858000	1.89
Q9NP66	105	S	High mobility group protein 20A	HM20A	121.5	_S(ph)PLTGYVR_	0.23917	2	486.731	412030000	146580000	1.89
Q9Y613	523	S	FH1/FH2 domain-containing protein 1	FHOD1	83.573	_EPLIPAS(ph)PK_	-0.49524	2	516.262	260320000	98307000	1.89
A6ND36	4	S	Protein FAM83G	FA83G	167.05	_(ac)AFS(ph)QVQCLDDNHVNWR_	0.23554	3	704.298	80513000	37662000	1.88
O60828	247	S	Polyglutamine-binding protein 1	PQBP1	79.492	_PYPS(ph)PGAVLR_	-0.27501	2	568.779	23281000	6040400	1.88
P05783	15	S	Keratin, type I cytoskeletal 18	K1C18	193.98	_S(ph)LGSVQAPSYGAR_	-0.042522	2	686.816	372540000	144880000	1.88
P15924	2821	S	Desmoplakin	DESP	113.51	_GLPSPYNMSS(ph)APGSR_	-0.10015	2	800.845	467470000	134290000	1.88
P25054	2022	S	Adenomatous polyposis coli protein	APC	49.343	_SFHVEDTPVCFS(ph)R_	-0.18691	3	554.232	20910000	6633400	1.88
P27816	280	S	Microtubule-associated protein 4	MAP4	211.43	_DMES(ph)PTKLDVTLAK_	-0.036586	2	814.386	6340500000	2179800000	1.88
P46379	113	S	Large proline-rich protein BAG6	BAG6	121.94	_APPQTHLPSGASSGTGSASATHGGGS(ph)PPGTR_	0.026044	3	955.769	2391500000	950090000	1.88
P46783	146	S	Putative 40S ribosomal protein S10-like	RS10L	168.55	_AEAGAGS(ph)ATEFQFR_	0.15006	2	761.322	197780000	76377000	1.88
P85037	441	S	Forkhead box protein K1	FOXK1	101.42	_SGGLQTPECLS(ph)R_	-0.17792	2	692.8	186080000	73554000	1.88
Q14676	1820	S	Mediator of DNA damage checkpoint protein 1	MDC1	110.35	_SLATM(ox)DS(ph)PPHQK_	-1.6315	2	704.302	81666000	47343000	1.88
Q1ED39	119	S	Lysine-rich nucleolar protein 1	KNOP1	75.018	_S(ph)PLAMSHASGVK_	0.20249	2	632.791	23664000	21397000	1.88
Q4ADV7	1037	S	Protein RIC1 homolog	RIC1	52.008	_TLS(ph)M(ox)PSGPSGK_	0.0503	2	579.249	37342000	16380000	1.88
Q86VQ1	105	S	Glucocorticoid-induced transcript 1 protein	GLCI1	107.75	_GPS(ph)PSSPTPPAAAAPAEQAPR_	-0.49775	2	1018.98	25118000	7621100	1.88
Q86W56	448	S	Poly(ADP-ribose) glycohydrolase	PARG	80.746	_YVPPHLS(ph)PDKK_	0.57838	2	680.837	94297000	39796000	1.88
Q8IV50	24	S	LysM and putative peptidoglycan-binding domain-containing protein 2	LYSM2	113.61	_PSAPS(ph)PPPR_	0.82972	2	493.229	904130000	338010000	1.88
Q8NCF5	314	S	NFATC2-interacting protein	NF2IP	114.75	_ILLLFGETELS(ph)PTATPR_	0.5885	2	969.503	13624000	5093400	1.88
Q96HC4	360	S	PDZ and LIM domain protein 5	PDLI5	50.358	_S(ph)PSWQRPNQGVPSTGR_	0.47715	2	917.423	91117000	32852000	1.88
Q96KQ7	140	S	Histone-lysine N-methyltransferase EHMT2	EHMT2	102.52	_S(ph)PPSVQSLAMR_	-1.144	2	626.791	265190000	88802000	1.88
Q9BRJ6	59	S	Uncharacterized protein C7orf50	CG050	77.451	_GEAVLRPGLDAEPELS(ph)PEEQR_	0.4736	2	1186.56	179590000	39985000	1.88
Q9NVI1	407	S	Fanconi anemia group I protein	FANCI	68.42	_TIETS(ph)PSLSR_	0.34104	2	585.774	166020000	58811000	1.88
O75152	761	S	Zinc finger CCCH domain-containing protein 11A	ZC11A	128.71	_RLS(ph)SAS(ph)TGKPPLSVEDDFEK_	1.6325	2	1162.02	77891000	29908000	1.87
P10412	36	S	Histone H1.2	H12	78.326	_KAS(ph)GPPVSELITK_	0.30651	3	469.581	329770000	133860000	1.87
P19338	619	S	Nucleolin	NUCL	151.04	_GFGFVDFNS(ph)EEDAK_	0.48647	2	821.327	67500000	29284000	1.87
P29590	8	S	Protein PML	PML	63.913	_S(ph)PRPQQDPARPQEPTMPPPETPSEGR_	0.7454	3	988.122	203460000	100080000	1.87
P78310	332	S	Coxsackievirus and adenovirus receptor	CXAR	105.58	_TPQS(ph)PTLPPAK_	0.27235	2	608.802	541700000	220360000	1.87
Q00537	180	S	Cyclin-dependent kinase 17	CDK17	94.128	_RAS(ph)LSEIGFGK_	-0.99145	2	622.805	41808000	12387000	1.87
Q12888	1430	S	Tumor suppressor p53-binding protein 1	TP53B	176.93	_ETAVPGPLGIEDIS(ph)PNLS(ph)PDDK_	-0.16625	3	808.692	792000000	293510000	1.87
Q6WKZ4	528	S	Rab11 family-interacting protein 1	RFIP1	85.536	_SEPRPPIS(ph)SPR_	0.083959	2	651.814	129320000	43996000	1.87
Q7Z3B3	249	S	KAT8 regulatory NSL complex subunit 1	KANL1	82.709	_LS(ph)PGTDSSSNLGGVK_	-0.3901	2	749.843	206720000	79605000	1.87
Q8N3U4	1064	S	Cohesin subunit SA-2	STAG2	90.71	_NSLLAGGDDDTMSVIS(ph)GIS(ph)SR_	0.18988	3	752.315	75349000	31734000	1.87
Q96FF9	21	S	Sororin	CDCA5	97.452	_APS(ph)PTKPLR_	-0.00094353	2	523.773	246520000	83288000	1.87
Q9BQ52	736	S	Zinc phosphodiesterase ELAC protein 2	RNZ2	89.624	_VPLFS(ph)PNFSEK_	-0.55632	2	672.815	10058000	5116800	1.87
Q9H2Y7	1328	S	Zinc finger protein 106	ZN106	89.751	_LSFASETPLEKEPHS(ph)PADQPEQQAESTLTSAETR_	0.27391	4	948.688	53686000	11046000	1.87
Q9HA47	253	S	Uridine-cytidine kinase 1	UCK1	89.011	_TFS(ph)EPGDHPGM(ox)LTSGK_	0.50574	2	878.866	161300000	65223000	1.87
Q9NRA0	387	S	Sphingosine kinase 2	SPHK2	70.449	_LSYLPATVEPAS(ph)PTPAHSLPR_	1.3542	3	762.051	121340000	40291000	1.87
Q9UGV2	331	S	Protein NDRG3	NDRG3	164.4	_THS(ph)TSSSLGSGESPFSR_	-1.2682	2	902.381	152030000	63162000	1.87
Q9ULI0	81	S	ATPase family AAA domain-containing protein 2B	ATD2B	71.853	_VEVDGSLS(ph)DSHVSPPAK_	1.2323	2	902.412	42184000	23816000	1.87
P42694	1614	S	Probable helicase with zinc finger domain	HELZ	57.484	_S(ph)PPAVPSPPSSTDHSSHFSNFNDNSR_	0.085255	4	712.804	11940000	4414600	1.86
P54259	168	S	Atrophin-1	ATN1	81.48	_PYHPPPLFPPS(ph)PQPPDSTPR_	1.2925	3	768.7	44569000	17860000	1.86
Q8N1F8	610	S	Serine/threonine-protein kinase 11-interacting protein	S11IP	92.428	_S(ph)PRPTGSDLLPGAPILSLR_	0.056449	3	676.361	49708000	14366000	1.86
Q96JM3	376	S	Chromosome alignment-maintaining phosphoprotein 1	CHAP1	108.32	_SSSVS(ph)PSSWK_	0.78197	2	566.24	56799000	25143000	1.86
Q9C0B1	256	S	Alpha-ketoglutarate-dependent dioxygenase FTO	FTO	143.61	_SAVAVYSYSCEGPEEES(ph)EDDSHLEGR_	-0.88886	3	994.725	68143000	29785000	1.86
Q9UBB9	2	S	Tuftelin-interacting protein 11	TFP11	88.37	_(ac)S(ph)LSHLYR_	-0.60949	2	499.229	21376000	5671500	1.86
O14980	397	S	Exportin-1	XPO1	50.865	_ESPFSTSASPLLSGS(ph)QHFDVPPR_	-1.47	3	841.723	58667000	23266000	1.85
P08670	73	S	Vimentin	VIME	80.69	_LRSS(ph)VPGVR_	-0.15948	2	525.776	456460000	135450000	1.85
Q12874	295	S	Splicing factor 3A subunit 3	SF3A3	110.44	_SLES(ph)LDTSLFAK_	0.22049	2	695.829	5456900	4405200	1.85
Q15149	4406	S	Plectin	PLEC	131.36	_TQLAS(ph)WSDPTEETGPVAGILDTETLEK_	-0.39817	3	990.129	101980000	40337000	1.85
Q5VZ89	753	S	DENN domain-containing protein 4C	DEN4C	43.69	_VPS(ph)GIFDVNSR_	-0.34984	2	635.795	11852000	9321900	1.85
Q6UB99	1792	S	Ankyrin repeat domain-containing protein 11	ANR11	79.148	_SVS(ph)VDIR_	-0.16761	2	428.202	41289000	13768000	1.85
Q9NUL3	416	S	Double-stranded RNA-binding protein Staufen homolog 2	STAU2	76.807	_GILHLS(ph)PDVYQEM(ox)EASR_	0.62852	2	1020.96	69661000	39095000	1.85
Q9Y2W1	575	S	Thyroid hormone receptor-associated protein 3	TR150	80.102	_MDS(ph)FDEDLARPSGLLAQER_	0.44428	3	744	42724000	17752000	1.85
O75152	759	S	Zinc finger CCCH domain-containing protein 11A	ZC11A	177.35	_RLS(ph)S(ph)ASTGKPPLSVEDDFEK_	-0.8095	3	775.013	125950000	32301000	1.84
P36507	306	S	Dual specificity mitogen-activated protein kinase kinase 2	MP2K2	68.411	_PRPPGRPVS(ph)GHGMDSR_	0.060856	3	594.945	54064000	20285000	1.84
P42566	796	S	Epidermal growth factor receptor substrate 15	EPS15	115.82	_LDS(ph)PDPFK_	-0.33858	2	499.715	230360000	96004000	1.84
Q12802	983	S	A-kinase anchor protein 13	AKP13	137.89	_ALQLSNS(ph)PGASSAFLK_	0.62702	2	835.911	165650000	78209000	1.84
Q5PRF9	271	S	Protein Smaug homolog 2	SMAG2	180.65	_AAFTTPDHAPLS(ph)PQSSVASSGSEQTEEQGSSR_	-0.23254	3	1109.49	58193000	20675000	1.84
Q8WVE0	2	S	N(6)-adenine-specific DNA methyltransferase 2	N6MT2	101.2	_(ac)S(ph)DLEDDETPQLSAHALAALQEFYAEQK_	0.84458	3	1047.8	107270000	36605000	1.84
Q96BY7	255	S	Autophagy-related protein 2 homolog B	ATG2B	66.056	_LS(ph)PSWNPK_	-0.16873	2	504.731	48732000	20856000	1.84
Q9C0C2	601	S	182 kDa tankyrase-1-binding protein	TB182	172.06	_YESQEPLAGQES(ph)PLPLATR_	0.64957	3	722.675	709830000	266970000	1.84
Q9C0C9	836	S	Ubiquitin-conjugating enzyme E2 O	UBE2O	110.17	_NMTVEQLLTGS(ph)PTS(ph)PTVEPEKPTR_	1.3406	2	1386.63	207180000	41153000	1.84
Q9H7N4	498	S	Splicing factor, arginine/serine-rich 19	SFR19	110.78	_S(ph)PS(ph)PAPAPAPAAAAGPPTR_	1.236	2	922.411	731870000	320410000	1.84
Q9ULH0	1555	S	Kinase D-interacting substrate of 220 kDa	KDIS	101.42	_VPKS(ph)PEHSAEPIR_	0.59728	2	763.872	20183000	8052000	1.84
Q9Y478	108	S	5'-AMP-activated protein kinase subunit beta-1	AAKB1	105.24	_S(ph)HNNFVAILDLPEGEHQYK_	-0.25552	3	764.355	68158000	28443000	1.84
Q9Y613	498	S	FH1/FH2 domain-containing protein 1	FHOD1	54.261	_TPQS(ph)PAPCVLLR_	0.52373	2	709.847	33882000	18139000	1.84
Q9Y618	939	S	Nuclear receptor corepressor 2	NCOR2	101.17	_LLS(ph)PRPSLLTPTGDPR_	1.0876	3	600.652	64685000	17748000	1.84
O94913	1493	S	Pre-mRNA cleavage complex 2 protein Pcf11	PCF11	52.143	_IYHPSCYEDYQNTSSFDCT(ph)PS(ph)PSK_	0.2076	3	1015.04	24854000	11354000	1.83
P40763	727	S	Signal transducer and activator of transcription 3	STAT3	125.19	_FICVTPTTCSNTIDLPMS(ph)PR_	-0.25746	3	797.358	380740000	143250000	1.83
Q12789	1653	S	General transcription factor 3C polypeptide 1	TF3C1	80.371	_GYYS(ph)PGIVSTR_	-0.090394	2	640.29	41482000	10577000	1.83
Q15149	4396	S	Plectin	PLEC	198.73	_SSS(ph)VGSSSSYPIS(ph)PAVSR_	-0.079097	2	957.898	305490000	134690000	1.83
Q5T5X7	489	S	BEN domain-containing protein 3	BEND3	56.842	_INDELEGLGLDAGS(ph)EGDPPRDDCYDSSSLPDDISVVK_	-0.20544	3	1343.92	55343000	31216000	1.83
Q5T6F0	15	S	DDB1- and CUL4-associated factor 12	DCA12	93.278	_APAS(ph)PGAGSDAQGPQFGWDHSLHK_	0.69502	4	625.278	67841000	24207000	1.83
Q5T7B8	584	S	Kinesin-like protein KIF24	KIF24	65.022	_IQSSPGALSEDKCS(ph)PK_	0.27222	2	892.4	5364300	2570000	1.83
Q5VUA4	1896	S	Zinc finger protein 318	ZN318	100.04	_ISAPELLLHS(ph)PAR_	-0.75731	3	495.26	11485000	5123600	1.83
Q5VZK9	122	S	Leucine-rich repeat-containing protein 16A	LR16A	78.324	_IFPGLS(ph)PVR_	-0.34684	2	533.278	57803000	21854000	1.83
Q8IY81	688	S	pre-rRNA processing protein FTSJ3	SPB1	69.216	_DLIDNS(ph)FNR_	0.099483	2	587.25	14430000	6867100	1.83
Q9C0C9	896	S	Ubiquitin-conjugating enzyme E2 O	UBE2O	110.78	_KEDKPEGQS(ph)PVKAEWPSETPVLCQQCGGK_	-0.21733	4	838.136	42686000	15194000	1.83
P40306	230	S	Proteasome subunit beta type-10	PSB10	46.704	_TLSS(ph)PTEPVKR_	0.30913	2	647.824	91298000	33932000	1.82
Q14677	299	S	Clathrin interactor 1	EPN4	126.12	_TIDLGAAAHYTGDKAS(ph)PDQNASTHTPQSSVK_	-0.00010894	3	1083.5	1521400000	604530000	1.82
Q15742	171	S	NGFI-A-binding protein 2	NAB2	51.31	_SPLELGEKLS(ph)PLPGGPGAGDPR_	1.2609	3	742.038	24507000	9588800	1.82
Q8IWI9	924	S	MAX gene-associated protein	MGAP	93.348	_SILPYPVS(ph)PK_	0.025905	2	590.804	55511000	21699000	1.82
Q8NEY1	808	S	Neuron navigator 1	NAV1	120.33	_VNSNS(ph)LDLPSSSDTTHASK_	-0.45816	2	1020.45	71604000	37187000	1.82
Q8TF72	1441	S	Protein Shroom3	SHRM3	45.707	_EDS(ph)LPEESSAPDFANLK_	0.035695	2	964.912	26362000	12615000	1.82
Q92766	1225	S	Ras-responsive element-binding protein 1	RREB1	61.221	_FSPFLQTAEDNTQDEVAGAPADHHGPS(ph)DEEQGS(ph)PPEDK_	0.070806	4	1053.18	142400000	63313000	1.82
Q96F63	212	S	Coiled-coil domain-containing protein 97	CCD97	92.671	_TPTHQPPKPGS(ph)PGR_	0.45647	3	512.915	124720000	43709000	1.82
Q96G74	508	S	OTU domain-containing protein 5	OTUD5	108.97	_ATS(ph)PLVSLYPALECR_	3.079	2	878.921	248720000	98014000	1.82
Q9H981	132	S	Actin-related protein 8	ARP8	81.625	_RIPVS(ph)PEQAR_	0.41138	2	616.811	97819000	38523000	1.82
O15417	1540	S	Trinucleotide repeat-containing gene 18 protein	TNC18	86.135	_THAPSALS(ph)PPR_	-0.33408	3	405.196	107210000	46187000	1.81
O94913	494	S	Pre-mRNA cleavage complex 2 protein Pcf11	PCF11	134.38	_SPIIHS(ph)PK_	0.18026	2	479.742	44950000	18799000	1.81
Q08211	321	S	ATP-dependent RNA helicase A	DHX9	134.75	_LAQFEPS(ph)QR_	0.049258	2	578.263	50425000	24171000	1.81
Q15648	1192	S	Mediator of RNA polymerase II transcription subunit 1	MED1	115.44	_PSSLM(ox)NPSLSKPNIS(ph)PSHSRPPGGSDK_	0.56341	4	718.343	161360000	49246000	1.81
Q15652	639	S	Probable JmjC domain-containing histone demethylation protein 2C	JHD2C	88.283	_IKSS(ph)PS(ph)PEVVKPK_	0.96924	2	778.38	24145000	9504900	1.81
Q6DN90	180	S	IQ motif and SEC7 domain-containing protein 1	IQEC1	82.705	_MQFS(ph)FEGPEK_	-0.64668	2	640.257	11416000	4888900	1.81
Q8IYB3	616	S	Serine/arginine repetitive matrix protein 1	SRRM1	84.479	_TAS(ph)PPPPPK_	0.60904	2	486.234	62362000	25700000	1.81
Q8NE71	140	S	ATP-binding cassette sub-family F member 1	ABCF1	110.13	_GGNVFAALIQDQS(ph)EEEEEEEKHPPKPAKPEK_	0.17342	5	708.936	2101600000	911480000	1.81
Q8WUI4	486	S	Histone deacetylase 7	HDAC7	131.2	_AQS(ph)SPAAPASLSAPEPASQAR_	0.018602	2	1037.48	313370000	115100000	1.81
Q96E09	143	S	Protein FAM122A	F122A	70.453	_RIDFIPVS(ph)PAPS(ph)PTR_	-0.66884	3	604.953	144570000	64554000	1.81
Q96QC0	313	S	Serine/threonine-protein phosphatase 1 regulatory subunit 10	PP1RA	132.9	_VLS(ph)PTAAKPSPFEGK_	0.72713	2	804.905	1603300000	699360000	1.81
Q9H6F5	47	S	Coiled-coil domain-containing protein 86	CCD86	158.74	_ALVEFESNPEETREPGS(ph)PPSVQR_	0.89507	2	1318.11	1258700000	395680000	1.81
Q9H6S3	463	S	Epidermal growth factor receptor kinase substrate 8-like protein 2	ES8L2	129.5	_HS(ph)PTSEPTPPGDALPPVSSPHTHR_	-0.11897	3	861.066	323680000	106740000	1.81
Q9UIU6	44	S	Homeobox protein SIX4	SIX4	43.036	_EVAGGAAVGLS(ph)PPAPAPFPLEPGDAATAAAR_	2.3724	3	970.146	22962000	4415200	1.81
Q9UJF2	16	S	Ras GTPase-activating protein nGAP	NGAP	86.577	_S(ph)ISGTSTSEKPNSMDTANTSPFK_	0.12969	2	1234.04	23007000	6122500	1.81
Q9Y2W1	698	S	Thyroid hormone receptor-associated protein 3	TR150	115.91	_HGLAHDEMKS(ph)PR_	-1.6689	2	729.321	96505000	33855000	1.81
Q9Y673	62	S	Dolichyl-phosphate beta-glucosyltransferase	ALG5	52.569	_ETLPSIWDS(ph)PTK_	3.1144	2	727.334	12261000	7165800	1.81
O15027	1786	S	Protein transport protein Sec16A	SC16A	130.72	_LLPSAPQTLPDGPLAS(ph)PAR_	0.39607	2	991.011	220760000	87533000	1.8
O60664	196	S	Perilipin-3	PLIN3	37.534	_S(ph)EEWADNHLPLTDAELAR_	0.77881	3	716.32	13829000	7881300	1.8
O75152	290	S	Zinc finger CCCH domain-containing protein 11A	ZC11A	92.474	_KFS(ph)AGGDSDPPLKR_	-0.32649	2	777.869	463020000	233400000	1.8
P04792	82	S	Heat shock protein beta-1	HSPB1	113.95	_QLS(ph)SGVSEIR_	0.90847	2	578.274	20075000000	6424700000	1.8
P42566	814	S	Epidermal growth factor receptor substrate 15	EPS15	144.23	_LNDPFQPFPGNDS(ph)PK_	-0.0205	2	876.885	213810000	108980000	1.8
Q13111	772	S	Chromatin assembly factor 1 subunit A	CAF1A	133.54	_GLLSNHTGS(ph)PR_	0.30296	2	609.785	737050000	278020000	1.8
Q5H9R7	579	S	Serine/threonine-protein phosphatase 6 regulatory subunit 3	PP6R3	139.78	_FADQDDIGNVS(ph)FDR_	0.74609	2	839.841	27105000	14270000	1.8
Q6PJT7	620	S	Zinc finger CCCH domain-containing protein 14	ZC3HE	117.37	_NGDECAYHHPIS(ph)PCK_	0.0055579	3	622.243	155190000	49556000	1.8
Q8IWC1	490	S	MAP7 domain-containing protein 3	MA7D3	65.842	_LSS(ph)YTECYK_	1.2628	2	615.741	10866000	5534000	1.8
Q8IWZ8	411	S	SURP and G-patch domain-containing protein 1	SUGP1	77.08	_DVDASPS(ph)PLSVQDLK_	-0.3057	2	825.885	36974000	18417000	1.8
Q96AP0	425	S	Adrenocortical dysplasia protein homolog	ACD	80.236	_TPSS(ph)PLQSCTPSLSPR_	-3.7769	2	897.908	56484000	20237000	1.8
Q9HCM1	1358	S	Uncharacterized protein KIAA1551	K1551	142.21	_HSSLGQSLS(ph)PEK_	-1.709	2	675.308	26359000	13560000	1.8
Q9UHB7	1043	S	AF4/FMR2 family member 4	AFF4	96.876	_NSYNNSQAPS(ph)PGLGSK_	-0.51262	2	850.867	41711000	21589000	1.8
O60664	130	S	Perilipin-3	PLIN3	97.073	_VS(ph)GAQEMVSSAK_	-0.81964	2	637.278	118210000	46749000	1.79
O95243	318	S	Methyl-CpG-binding domain protein 4	MBD4	91.306	_SLS(ph)SGSNFCSEQK_	-0.4393	2	755.798	25135000	10467000	1.79
P29966	170	S	Myristoylated alanine-rich C-kinase substrate	MARCS	103.19	_LSGFS(ph)FKK_	-0.040001	2	497.244	10771000000	4662500000	1.79
P31943	104	S	Heterogeneous nuclear ribonucleoprotein H2	HNRH2	138.82	_HTGPNS(ph)PDTANDGFVR_	0.13941	2	882.87	111840000	52519000	1.79
P51608	229	S	Methyl-CpG-binding protein 2	MECP2	138.2	_MPFQTS(ph)PGGK_	-0.22371	2	565.241	122650000	79472000	1.79
Q13283	7	S	Ras GTPase-activating protein-binding protein 2	G3BP2	71.545	_VM(ox)EKPS(ph)PLLVGR_	0.72825	3	474.579	81729000	38582000	1.79
Q13310	584	S	Polyadenylate-binding protein 4	PABP4	26.837	_LFPLIQTM(ox)HS(ph)NLAGK_	-0.67567	3	589.295	8157200	5817800	1.79
Q7Z333	1663	S	Probable helicase senataxin	SETX	66.76	_NSCNVLHPQS(ph)PNNSNR_	0.22775	2	959.405	7044100	2168400	1.79
Q7Z3C6	18	S	Autophagy-related protein 9A	ATG9A	96.793	_LEASYSDS(ph)PPGEEDLLVHVAEGSK_	0.19449	3	870.393	43957000	23345000	1.79
Q99081	386	S	Transcription factor 12	HTF4	144.27	_PGGQAPSS(ph)PSYENSLHSLQSR_	0.62344	2	1140.01	331490000	109240000	1.79
Q9BTC0	1456	S	Death-inducer obliterator 1	DIDO1	193.97	_RNS(ph)VERPAEPVAGAATPSLVEQQK_	0.87921	4	654.33	1218400000	580520000	1.79
Q9H0B6	582	S	Kinesin light chain 2	KLC2	94.801	_ASS(ph)LNFLNK_	0.0085918	2	537.255	741950000	306870000	1.79
Q9H2Y7	1279	S	Zinc finger protein 106	ZN106	115.77	_ENS(ph)PSSQSAGLSSINK_	0.34825	2	843.373	209760000	90703000	1.79
Q9NVW2	230	S	E3 ubiquitin-protein ligase RLIM	RNF12	96.096	_SRS(ph)PLHPMSEIPR_	0.074868	3	529.588	300040000	98894000	1.79
Q9Y4H2	391	S	Insulin receptor substrate 2	IRS2	102.47	_PVSVAGS(ph)PLS(ph)PGPVR_	-0.16341	3	527.248	274950000	95119000	1.79
Q9Y520	1544	S	Protein PRRC2C	PRC2C	46.069	_SFS(ph)SQRPVDR_	-0.96996	2	629.782	72378000	20766000	1.79
P61313	187	S	60S ribosomal protein L15	RL15	84.479	_FHHTIGGS(ph)R_	0.56692	3	364.498	31084000	11286000	1.78
Q15365	189	S	Poly(rC)-binding protein 1	PCBP1	150.17	_VM(ox)TIPYQPM(ox)PAS(ph)SPVICAGGQDR_	-0.13395	3	863.051	1530600000	640020000	1.78
Q15648	770	S	Mediator of RNA polymerase II transcription subunit 1	MED1	115.67	_M(ox)VRLS(ph)S(ph)S(ph)DSIGPDVTDILS(ph)DIAEEASK_	1.1163	3	1057.76	163300000	62820000	1.78
Q5UIP0	1552	S	Telomere-associated protein RIF1	RIF1	91.599	_ASQGLLSSIENS(ph)ES(ph)DSSEAK_	-0.20408	2	1099.94	29778000	12289000	1.78
Q6P1L5	273	S	Protein FAM117B	F117B	92.939	_SAS(ph)WGSTDQLK_	0.65832	2	630.269	44452000	20181000	1.78
Q92667	445	S	A-kinase anchor protein 1, mitochondrial	AKAP1	112.13	_SLLSS(ph)PTK_	-0.26475	2	456.726	944340000	413910000	1.78
Q9BZH6	209	S	WD repeat-containing protein 11	WDR11	162.14	_VYISSPHSS(ph)PAHNK_	0.072025	2	802.367	116900000	48878000	1.78
Q9C0C2	498	S	182 kDa tankyrase-1-binding protein	TB182	99.562	_LDS(ph)PPPS(ph)PITEASEAAEAAEAGNLAVSSR_	-0.25554	2	1499.16	233310000	78228000	1.78
Q9NSI6	696	S	Bromodomain and WD repeat-containing protein 1	BRWD1	111.01	_RLS(ph)LDIQSPPNIGLR_	-0.4329	3	586.98	36154000	18054000	1.78
Q9UHB6	132	S	LIM domain and actin-binding protein 1	LIMA1	151.38	_S(ph)PPEALVQGR_	0.43183	2	567.271	2588000000	867020000	1.78
P20810	133	S	Calpastatin	ICAL	98.957	_S(ph)LTPAVPVESKPDKPSGK_	0.41445	3	639.662	96737000	37252000	1.77
P36404	45	S	ADP-ribosylation factor-like protein 2	ARL2	37.817	_FNGEDIDTIS(ph)PTLGFNIK_	-0.73274	2	1030.98	3250800	653170	1.77
Q16584	758	S	Mitogen-activated protein kinase kinase kinase 11	M3K11	46.159	_S(ph)PPLGLISR_	0.46977	2	510.268	9117200	3646600	1.77
Q7Z2Z1	441	S	Treslin	TICRR	152.32	_HVLQTAVADS(ph)PR_	-0.26958	2	687.332	86222000	36681000	1.77
Q8IWX8	815	S	Calcium homeostasis endoplasmic reticulum protein	CHERP	105.03	_S(ph)RS(ph)PT(ph)PPSSAGLGSNSAPPIPDSR_	0.17117	2	1288.04	225410000	98234000	1.77
Q8IWX8	817	S	Calcium homeostasis endoplasmic reticulum protein	CHERP	105.03	_S(ph)RS(ph)PT(ph)PPSSAGLGSNSAPPIPDSR_	0.17117	2	1288.04	225410000	98234000	1.77
Q92598	384	S	Heat shock protein 105 kDa	HS105	48.907	_GCALQCAILS(ph)PAFK_	0.12272	2	808.372	6528000	3543100	1.77
Q92610	573	S	Zinc finger protein 592	ZN592	65.33	_VLHSSNPVPLYAPNLS(ph)PPADSR_	0.97745	3	804.397	70988000	29117000	1.77
O60841	137	S	Eukaryotic translation initiation factor 5B	IF2P	70.452	_VEM(ox)YSGS(ph)DDDDDFNKLPK_	-0.16715	3	724.289	75947000	30856000	1.76
P49792	2250	S	RanBP2-like and GRIP domain-containing protein 4	RGPD4	240.21	_EDALDDSVSSSSVHASPLAS(ph)SPVRK_	1.0767	2	1311.11	3018200000	1225000000	1.76
Q13415	199	S	Origin recognition complex subunit 1	ORC1	60.938	_SAES(ph)PSWTPAEHVAK_	1.6966	2	838.869	84306000	44655000	1.76
Q14247	261	S	Src substrate cortactin	SRC8	95.236	_LQLHES(ph)QK_	0.75245	2	531.753	9893300	4377000	1.76
Q14674	1396	S	Separin	ESPL1	44.683	_VNFS(ph)DDS(ph)DLEDPVSAEAWLAEEPK_	-1.2238	2	1412.07	47094000	11987000	1.76
Q14674	1399	S	Separin	ESPL1	44.683	_VNFS(ph)DDS(ph)DLEDPVSAEAWLAEEPK_	-1.2238	2	1412.07	47094000	11987000	1.76
Q2TB10	336	S	Zinc finger protein 800	ZN800	96.143	_PGQPLFLDSIS(ph)PK_	1.3878	2	739.868	18778000	9839200	1.76
Q53SF7	890	S	Cordon-bleu protein-like 1	COBL1	100.55	_TEHQVPSSVSS(ph)PDDAM(ox)VS(ph)PLKPAPK_	-0.47966	3	927.413	66202000	24379000	1.76
Q6UB99	843	S	Ankyrin repeat domain-containing protein 11	ANR11	40.759	_WFS(ph)DLS(ph)DSS(ph)FDFK_	0.44307	2	910.798	12473000	4908800	1.76
Q6UB99	846	S	Ankyrin repeat domain-containing protein 11	ANR11	40.759	_WFS(ph)DLS(ph)DSS(ph)FDFK_	0.44307	2	910.798	12473000	4908800	1.76
Q86TB9	179	S	Protein PAT1 homolog 1	PATL1	66.688	_STS(ph)PIIGSPPVR_	0.47648	2	645.826	1110300000	430200000	1.76
Q8IVT2	395	S	Mitotic interactor and substrate of PLK1	MISP	137.89	_ALS(ph)S(ph)DSILSPAPDAR_	0.46697	2	830.355	169000000	61325000	1.76
Q9P1Y6	936	S	PHD and RING finger domain-containing protein 1	PHRF1	98.75	_RPS(ph)PPEPWDEEDGASCSTFFGSEER_	-1.1037	3	983.727	40141000	14965000	1.76
Q9P2R6	142	S	Arginine-glutamic acid dipeptide repeats protein	RERE	81.718	_S(ph)PTPALCDPPACSLPVASQPPQHLSEAGR_	0.40433	3	1040.81	132850000	47696000	1.76
O60341	166	S	Lysine-specific histone demethylase 1A	KDM1A	64.397	_KLPPPPPQAPPEEENES(ph)EPEEPSGVEGAAFQSR_	0.29133	3	1202.88	342070000	96463000	1.75
P13056	215	S	Nuclear receptor subfamily 2 group C member 1	NR2C1	95.5	_DLRS(ph)PLTATPTFVTDSESTR_	-1.591	3	758.693	46213000	18930000	1.75
P15924	2606	S	Desmoplakin	DESP	131.95	_S(ph)SSFSDTLEESSPIAAIFDTENLEK_	-0.0027199	2	1399.12	2408900000	1976400000	1.75
P29353	139	S	SHC-transforming protein 1	SHC1	66.989	_HGS(ph)FVNKPTR_	-0.14002	3	408.196	108960000	37412000	1.75
Q68EM7	575	S	Rho GTPase-activating protein 17	RHG17	103.62	_AESSSGGGTVPSSAGILEQGPSPGDGS(ph)PPKPK_	0.27901	2	1508.2	340070000	156480000	1.75
Q6IQ49	278	S	Protein SDE2 homolog	SDE2	136.8	_VVNTDHGS(ph)PEQLQIPVTDSGR_	0.66469	2	1165.04	634890000	251210000	1.75
Q765P7	601	S	MTSS1-like protein	MTSSL	46.838	_TPTVPDS(ph)PGYM(ox)GPTR_	-0.20867	2	836.358	66150000	26391000	1.75
Q8N3V7	854	S	Synaptopodin	SYNPO	57.434	_GALPPS(ph)PALPR_	-0.90687	2	578.3	21923000	16571000	1.75
Q8WWI1	988	S	LIM domain only protein 7	LMO7	213.14	_LPS(ph)PTSPFSSLSQDQAATSK_	-0.049862	2	1064.99	1895100000	425300000	1.75
Q9HCK8	2046	S	Chromodomain-helicase-DNA-binding protein 8	CHD8	69.331	_VS(ph)PSDTTPLVSR_	0.67638	2	669.819	422800000	171810000	1.75
Q9NTI5	1177	S	Sister chromatid cohesion protein PDS5 homolog B	PDS5B	59.793	_LDS(ph)S(ph)EMDHSENEDYTMSSPLPGK_	-1.0667	3	910.339	163400000	70089000	1.75
O60749	185	S	Sorting nexin-2	SNX2	53.395	_RFS(ph)DFLGLHSK_	-0.43037	3	462.89	17565000	9337600	1.74
O75128	815	S	Protein cordon-bleu	COBL	126.18	_LQADPKPIS(ph)PQQK_	0.97865	3	510.596	157610000	63629000	1.74
O95817	377	S	BAG family molecular chaperone regulator 3	BAG3	127.2	_VPPAPVPCPPPS(ph)PGPSAVPSS(ph)PK_	0.37498	3	793.7	1060800000	248420000	1.74
O95835	613	S	Serine/threonine-protein kinase LATS1	LATS1	67.118	_QITTS(ph)PITVR_	0.03662	2	598.308	102220000	41220000	1.74
P46937	164	S	Yorkie homolog	YAP1	102.46	_QSS(ph)FEIPDDVPLPAGWEM(ox)AK_	-0.66394	2	1157.01	189670000	87774000	1.74
P52948	934	S	Nuclear pore complex protein Nup98-Nup96	NUP98	141.83	_PAPPPQSQS(ph)PEVEQLGR_	0.5981	2	948.946	1507100000	552750000	1.74
Q09161	22	S	Nuclear cap-binding protein subunit 1	NCBP1	229.03	_KTS(ph)DANETEDHLESLICK_	-0.4309	2	1085.47	4401100000	1849200000	1.74
Q13283	231	S	Ras GTPase-activating protein-binding protein 1	G3BP1	169.9	_S(ph)S(ph)SPAPADIAQTVQEDLR_	-0.33233	3	682.292	248070000	82927000	1.74
Q13330	522	S	Metastasis-associated protein MTA1	MTA1	146.86	_LPEASQS(ph)PLVLK_	0.24473	2	681.357	92725000	29121000	1.74
Q13428	1257	S	Treacle protein	TCOF	174.7	_QEAKPQQAAGMLS(ph)PK_	-0.39195	3	555.267	270440000	117160000	1.74
Q6PGN9	70	S	Proline/serine-rich coiled-coil protein 1	PSRC1	88.075	_LSLGPLS(ph)PEK_	-0.57679	2	560.786	8258500	1453300	1.74
Q7L2J0	254	S	7SK snRNA methylphosphate capping enzyme	MEPCE	186.33	_DITDPLSLNTCTDEGHVVLAS(ph)PLK_	-0.25455	2	1338.14	1142900000	541100000	1.74
Q8N3F8	486	S	MICAL-like protein 1	MILK1	80.738	_APSAS(ph)PLALHASR_	-0.40916	3	453.226	50003000	21539000	1.74
Q8NFJ5	345	S	Retinoic acid-induced protein 3	RAI3	95.094	_AHAWPS(ph)PYK_	0.38886	2	568.75	79359000	43044000	1.74
Q9BYX4	301	S	Interferon-induced helicase C domain-containing protein 1	IFIH1	41.853	_AS(ph)PEPELQLRPYQMEVAQPALEGK_	-0.95465	3	921.114	20994000	7847100	1.74
Q9Y2U5	164	S	Mitogen-activated protein kinase kinase kinase 2	M3K2	147.11	_DRSS(ph)PPPGYIPDELHQVAR_	0.44797	3	738.683	390070000	160170000	1.74
O75179	1709	S	Ankyrin repeat domain-containing protein 17	ANR17	64.82	_LTVAS(ph)PK_	1.0223	2	398.204	49127000	19657000	1.73
P18615	281	S	Negative elongation factor E	NELFE	57.806	_GAFS(ph)PFGNIIDLSM(ox)DPPR_	-0.77767	2	1015.46	20263000	9965300	1.73
P40189	667	S	Interleukin-6 receptor subunit beta	IL6RB	162.61	_SHIAQWS(ph)PHT(ph)PPR_	0.41876	3	558.571	354860000	131480000	1.73
P42677	78	S	40S ribosomal protein S27-like	RS27L	112.83	_LTEGCS(ph)FR_	0.50538	2	525.21	869420000	326940000	1.73
Q07157	899	S	Tight junction protein ZO-1	ZO1	75.956	_EDSSGMHHENQTYPPYS(ph)PQAQPQPIHR_	-0.18543	5	643.08	316560000	54729000	1.73
Q14160	1486	S	Protein scribble homolog	SCRIB	112.36	_ALS(ph)PAELR_	-0.095823	2	468.731	59681000	21842000	1.73
Q2TB10	334	S	Zinc finger protein 800	ZN800	120.13	_DSITPDIATKPGQPLFLDS(ph)ISPK_	2.3544	3	840.759	106500000	41514000	1.73
Q6ZN30	403	S	Zinc finger protein basonuclin-2	BNC2	25.987	_TEPACVS(ph)PIQNSAPVSDLTK_	0.092588	3	732.008	29281000	14210000	1.73
Q969K3	254	S	E3 ubiquitin-protein ligase RNF34	RNF34	65.833	_AS(ph)LSDLSSLDDVEGMSVR_	-0.37346	2	980.932	32170000	15182000	1.73
Q96T58	2493	S	Msx2-interacting protein	MINT	86.376	_LS(ph)PPVASGGIPHQS(ph)PPTK_	1.9286	3	643.967	122010000	38440000	1.73
Q9H1H9	1384	S	Kinesin-like protein KIF13A	KI13A	96.054	_SLS(ph)TPNVHNVSSSR_	0.061725	2	782.859	52774000	24060000	1.73
Q9UBU7	359	S	Protein DBF4 homolog A	DBF4A	74.505	_YSVGSLS(ph)PVSASVLK_	-0.11172	2	787.397	65261000	34219000	1.73
Q9UHB6	225	S	LIM domain and actin-binding protein 1	LIMA1	229.71	_KIS(ph)ENSYSLDDLEIGPGQLSSSTFDSEK_	0.15821	2	1563.71	3450500000	1595300000	1.73
Q9UHB7	180	S	AF4/FMR2 family member 4	AFF4	147	_SSS(ph)PGKPQAVSSLNSSHSR_	-0.34483	3	664.976	592430000	244750000	1.73
Q9UQB8	325	S	Brain-specific angiogenesis inhibitor 1-associated protein 2	BAIP2	116.71	_SLS(ph)PPQSQSK_	2.8013	2	569.761	46351000	24889000	1.73
P05783	18	S	Keratin, type I cytoskeletal 18	K1C18	144.18	_SLGS(ph)VQAPSYGAR_	0.71316	2	686.816	235310000	86800000	1.72
P46013	2828	S	Antigen KI-67	KI67	224.8	_IPCKSS(ph)PELEDTATSSK_	-1.5409	2	965.429	256030000	110640000	1.72
P49327	207	S	Fatty acid synthase	FAS	60.55	_LGM(ox)LS(ph)PEGTCK_	-1.4252	2	644.769	25749000	12153000	1.72
Q09019	495	S	Dystrophia myotonica WD repeat-containing protein	DMWD	91.1	_SNS(ph)LPHPAGGGK_	-2.0526	2	601.272	30152000	21245000	1.72
Q14157	467	S	Ubiquitin-associated protein 2-like	UBP2L	115.34	_STSAPQMS(ph)PGSSDNQSSSPQPAQQK_	0.41375	2	1306.55	44417000	23058000	1.72
Q14966	1667	S	Zinc finger protein 638	ZN638	112.55	_DVTVLS(ph)VAEEQDLLK_	1.9624	2	869.929	34238000	9452100	1.72
Q3KR37	550	S	GRAM domain-containing protein 1B	GRM1B	77.037	_TESTYLAEM(ox)HRQS(ph)PK_	0.66132	2	937.411	21799000	10135000	1.72
Q6WCQ1	220	S	Myosin phosphatase Rho-interacting protein	MPRIP	78.531	_DQPDGSSLS(ph)PAQS(ph)PSQSQPPAASSLR_	-0.1194	2	1378.08	72635000	13719000	1.72
Q6ZRV2	881	S	Protein FAM83H	FA83H	110.55	_KGS(ph)PTPGFSTR_	0.53775	2	607.782	286630000	106420000	1.72
Q92974	696	S	Rho guanine nucleotide exchange factor 2	ARHG2	79.497	_EPALPLEPDSGGNTS(ph)PGVTANGEAR_	0.99559	2	1258.57	65281000	51743000	1.72
Q99590	588	S	Protein SCAF11	SCAFB	72.662	_ITESS(ph)LVEITEHK_	-0.4969	3	522.587	19866000	11759000	1.72
Q9BWF3	86	S	RNA-binding protein 4	RBM4	42.818	_LHVGNIS(ph)PTCTNK_	-0.026076	3	507.569	243100000	88779000	1.72
Q9H6S3	570	S	Epidermal growth factor receptor kinase substrate 8-like protein 2	ES8L2	108.24	_YWGPAS(ph)PTHK_	0.67268	2	612.266	814960000	375040000	1.72
Q9P2B4	481	S	CTTNBP2 N-terminal-like protein	CT2NL	171.94	_FQSQADQDQQASGLQS(ph)PPSR_	-0.369	2	1127.99	111270000	53923000	1.72
Q9P2F8	1478	S	Signal-induced proliferation-associated 1-like protein 2	SI1L2	73.877	_FSFYGNLS(ph)PR_	-0.41551	2	634.279	6272800	3085500	1.72
A3KN83	754	S	Protein strawberry notch homolog 1	SBNO1	136.56	_NMS(ph)S(ph)GDDDDFNPFLDESNEDDENDPWLIR_	0.2059	3	1187.77	117590000	26112000	1.71
A3KN83	755	S	Protein strawberry notch homolog 1	SBNO1	136.56	_NMS(ph)S(ph)GDDDDFNPFLDESNEDDENDPWLIR_	0.2059	3	1187.77	117590000	26112000	1.71
O94888	280	S	UBX domain-containing protein 7	UBXN7	78.456	_SES(ph)LIDASEDSQLEAAIR_	0.49489	3	671.972	47758000	24632000	1.71
O95425	1322	S	Supervillin	SVIL	90.308	_S(ph)PVEMDEDFDVIFDPYAPK_	0.41625	3	765.325	73054000	27330000	1.71
P08047	2	S	Transcription factor Sp1	SP1	58.093	_(ac)S(ph)DQDHSMDEM(ox)TAVVK_	0.20138	2	915.85	45319000	22633000	1.71
P20700	393	S	Lamin-B2	LMNB2	128.74	_LKLS(ph)PS(ph)PSSR_	0.11936	2	616.278	2044900000	734690000	1.71
P38398	840	S	Breast cancer type 1 susceptibility protein	BRCA1	55.176	_YPLGHEVNHS(ph)R_	-1.7196	2	694.809	6519200	2945200	1.71
Q04656	1463	S	Copper-transporting ATPase 1	ATP7A	40.616	_AS(ph)INSLLSDK_	0.7416	2	564.271	5423400	3006500	1.71
Q5SW79	1529	S	Cep170-like protein	C170L	45.703	_S(ph)SPVNNHHS(ph)PGQTPTLGQPEAR_	-0.17987	3	824.355	98266000	38037000	1.71
Q9NQW6	323	S	Actin-binding protein anillin	ANLN	72.275	_TPIS(ph)PLK_	0.42406	2	418.22	1489100000	636400000	1.71
Q9NYV4	681	S	Cyclin-dependent kinase 12	CDK12	106.94	_HLLTDLPLPPELPGGDLS(ph)PPDS(ph)PEPK_	-0.13083	2	1446.18	320350000	142690000	1.71
Q9NYV4	685	S	Cyclin-dependent kinase 12	CDK12	106.94	_HLLTDLPLPPELPGGDLS(ph)PPDS(ph)PEPK_	0.61794	3	964.455	320350000	142690000	1.71
O14686	4738	S	Histone-lysine N-methyltransferase 2D	KMT2D	99.844	_ALS(ph)PVIPLIPR_	-1.8428	3	419.244	274180000	135230000	1.7
O75569	18	S	Interferon-inducible double-stranded RNA-dependent protein kinase activator A	PRKRA	63.602	_EDS(ph)GTFSLGK_	0.12923	2	560.732	465470000	208720000	1.7
P49841	9	S	Glycogen synthase kinase-3 beta	GSK3B	101.23	_TTS(ph)FAESCKPVQQPSAFGSMK_	-0.84254	3	790.016	83674000	32729000	1.7
Q15185	151	S	Prostaglandin E synthase 3	TEBP	127.3	_FSEMMNNMGGDEDVDLPEVDGADDDS(ph)QDS(ph)DDEK_	-0.33684	3	1261.1	4619800000	3568000000	1.7
Q5T200	207	S	Zinc finger CCCH domain-containing protein 13	ZC3HD	99.834	_SKLS(ph)PSPSLR_	0.72988	2	576.295	312100000	114190000	1.7
Q92541	53	S	RNA polymerase-associated protein RTF1 homolog	RTF1	119.42	_VVIDS(ph)DT(ph)EDS(ph)GS(ph)DENLDQELLSLAK_	-0.57604	2	1506.57	977580000	702640000	1.7
Q92766	1219	S	Ras-responsive element-binding protein 1	RREB1	89.484	_FSPFLQTAEDNTQDEVAGAPADHHGPS(ph)DEEQGS(ph)PPEDK_	0.070806	4	1053.18	228090000	113810000	1.7
Q96B54	99	S	Zinc finger protein 428	ZN428	66.5	_S(ph)PLGEAPPGTPPCR_	-1.3787	2	758.337	17929000	6967600	1.7
Q9BTC0	1260	S	Death-inducer obliterator 1	DIDO1	25.047	_YPLCSADAAVST(ph)TPPGS(ph)PPPPPPLPEPPVLK_	0.33276	3	1103.86	64072000	19509000	1.7
Q9UPQ0	471	S	LIM and calponin homology domains-containing protein 1	LIMC1	184.68	_SHS(ph)TEPNLSSFLNDPNPM(ox)K_	-1.8933	2	1105.97	225360000	112210000	1.7
Q9UQ35	440	S	Serine/arginine repetitive matrix protein 2	SRRM2	146.17	_HASSSPES(ph)PKPAPAPGSHR_	0.025774	3	659.637	377150000	124000000	1.7
P05387	102	S	60S acidic ribosomal protein P1	RLA1	217.73	_KEES(ph)EES(ph)DDDMGFGLFD_	0.43623	2	1055.35	47612000000	36034000000	1.69
P32519	187	S	ETS-related transcription factor Elf-1	ELF1	63.398	_TKPPRPDS(ph)PATTPNISVK_	0.0013236	3	662.673	313100000	146900000	1.69
Q15365	190	S	Poly(rC)-binding protein 1	PCBP1	129.72	_VMTIPYQPMPASS(ph)PVICAGGQDR_	0.15398	3	852.388	1734100000	703030000	1.69
Q68DK7	442	S	Male-specific lethal 1 homolog	MSL1	68.283	_WHQPPPS(ph)PLPLR_	-0.23445	3	502.254	13766000	5422300	1.69
Q8IWT6	202	S	Leucine-rich repeat-containing protein 8A	LRC8A	71.842	_SS(ph)TVS(ph)EDVEATVPMLQR_	0.34541	3	670.283	6907700	7262700	1.69
Q8N3X1	18	S	Formin-binding protein 4	FNBP4	110.97	_RPILQLS(ph)PPGPR_	0.56331	2	705.884	939610000	383880000	1.69
Q8N6H7	368	S	ADP-ribosylation factor GTPase-activating protein 2	ARFG2	130.92	_DNPFSLGES(ph)FGSR_	0.83446	2	746.809	14579000	7298400	1.69
Q8NEY1	1253	S	Neuron navigator 1	NAV1	140.57	_SASSYSDIEEIATPDSSAPSS(ph)PK_	-1.0903	2	1203.52	20922000	9346600	1.69
Q9H501	657	S	ESF1 homolog	ESF1	89.145	_ALAEEAS(ph)EEELPSDVDLNDPYFAEEVK_	-0.54604	3	1030.45	178610000	90370000	1.69
Q9HBL0	1314	S	Tensin-1	TENS1	155.71	_HLGGSGSVVPGS(ph)PCLDR_	0.12876	2	887.901	86656000	30374000	1.69
Q9UJV9	21	S	Probable ATP-dependent RNA helicase DDX41	DDX41	47.331	_TDEVPAGGS(ph)RS(ph)EAEDEDDEDYVPYVPLR_	1.4763	3	1090.77	178750000	37141000	1.69
Q9UQ35	1188	S	Serine/arginine repetitive matrix protein 2	SRRM2	87.748	_DKFS(ph)PFPVQDRPESSLVFK_	1.0868	3	768.375	408900000	124320000	1.69
O60832	453	S	H/ACA ribonucleoprotein complex subunit 4	DKC1	178.51	_KRES(ph)ES(ph)ES(ph)DETPPAAPQLIK_	0.41785	3	818.008	3991900000	1902200000	1.68
P14618	37	S	Pyruvate kinase PKM	KPYM	117.48	_LDIDS(ph)PPITAR_	-0.9068	3	426.543	680100000	222690000	1.68
P21333	1084	S	Filamin-A	FLNA	148.2	_AFGPGLQGGSAGS(ph)PAR_	0.15926	2	755.346	997780000	382480000	1.68
P25054	1371	S	Adenomatous polyposis coli protein	APC	47.499	_S(ph)PPEHYVQETPLM(ox)FSR_	0.36579	3	671.964	27596000	13061000	1.68
Q14498	136	S	RNA-binding protein 39	RBM39	188.23	_S(ph)PVREPIDNLTPEER_	1.0417	2	916.433	16137000000	7854500000	1.68
Q6VMQ6	673	S	Activating transcription factor 7-interacting protein 1	MCAF1	64.983	_RHEHPPNPPVS(ph)PGK_	1.3031	4	407.948	39914000	23754000	1.68
Q8NEY1	1000	S	Neuron navigator 1	NAV1	134.87	_GQLTNIVS(ph)PTAATTPR_	0.056979	3	569.621	153160000	54628000	1.68
Q8NG31	32	S	Protein CASC5	CASC5	80.755	_S(ph)PLQDLR_	-0.19268	2	454.716	59307000	27566000	1.68
Q96FV9	2	S	THO complex subunit 1	THOC1	90.385	_(ac)M(ox)S(ph)PTPPLFSLPEAR_	0.87196	2	840.889	12925000	5328700	1.68
Q96SL1	26	S	Disrupted in renal carcinoma protein 2	DIRC2	41.648	_QPLLGPGLGPGLGAS(ph)WR_	-0.2468	2	878.451	4571700	2285200	1.68
Q9BRZ2	471	S	E3 ubiquitin-protein ligase TRIM56	TRI56	67.235	_SIS(ph)REPS(ph)PALGPNLDGSGLLPR_	0.94772	3	798.38	14337000	6826600	1.68
Q9NRA8	564	S	Eukaryotic translation initiation factor 4E transporter	4ET	142.19	_APS(ph)PPLSQVFQTR_	0.78103	2	754.369	104940000	42790000	1.68
Q9UN79	386	S	Transcription factor SOX-13	SOX13	106.14	_DLISLDSS(ph)PAK_	-0.71936	2	613.289	45613000	18664000	1.68
O14497	363	S	AT-rich interactive domain-containing protein 1A	ARI1A	106.63	_SHHAPMS(ph)PGSSGGGGQPLAR_	0.17808	3	656.623	206960000	82312000	1.67
O15372	183	S	Eukaryotic translation initiation factor 3 subunit H	EIF3H	62.287	_EKDFS(ph)PEALKK_	1.3185	3	457.89	127790000	44471000	1.67
P46013	2466	S	Antigen KI-67	KI67	105.57	_ITEVSCKS(ph)PQPESFK_	3.641	2	908.913	21359000	11447000	1.67
Q02078	479	S	Myocyte-specific enhancer factor 2A	MEF2A	82.216	_GDFHS(ph)PIVLGRPPNTEDR_	-1.1403	3	696.328	43209000	13672000	1.67
Q15149	125	S	Plectin	PLEC	199.6	_TPHVQAVQGPLGS(ph)PPKR_	0.98485	4	462.992	748410000	360980000	1.67
Q15648	771	S	Mediator of RNA polymerase II transcription subunit 1	MED1	140.03	_LSS(ph)S(ph)DS(ph)IGPDVTDILSDIAEEASK_	-0.026945	3	897.032	440070000	289240000	1.67
Q15648	772	S	Mediator of RNA polymerase II transcription subunit 1	MED1	115.67	_LSS(ph)S(ph)DS(ph)IGPDVTDILSDIAEEASK_	-0.026945	3	897.032	343890000	166720000	1.67
Q15648	1207	S	Mediator of RNA polymerase II transcription subunit 1	MED1	64.538	_LAS(ph)PM(ox)KPVPGT(ph)PPSSK_	-1.4673	2	885.401	57628000	30473000	1.67
Q3KQU3	544	S	MAP7 domain-containing protein 1	MA7D1	85.881	_ESAAPAS(ph)PAPSPAPSPTPAPPQK_	0.30311	2	1117.03	190080000	80572000	1.67
Q5T200	209	S	Zinc finger CCCH domain-containing protein 13	ZC3HD	51.286	_LSPS(ph)PSLR_	0.82805	2	468.731	24710000	10124000	1.67
Q5T200	1465	S	Zinc finger CCCH domain-containing protein 13	ZC3HD	82.226	_LDDAHSLGSGAGEGYEPIS(ph)DDELDEILAGDAEK_	-0.54157	3	1156.83	72216000	37003000	1.67
Q6P4Q7	652	S	Metal transporter CNNM4	CNNM4	66.004	_S(ph)PAHPTPLSR_	-0.91639	2	571.771	19382000	7615900	1.67
Q6ZU65	1048	S	Ubinuclein-2	UBN2	148.18	_PATS(ph)PKPLPSPK_	-1.0659	2	650.339	42926000	22579000	1.67
Q8N302	344	S	Angiogenic factor with G patch and FHA domains 1	AGGF1	84.938	_VTVPTSGNTIES(ph)PLHENISNSTSFK_	0.11182	3	913.767	110020000	45808000	1.67
Q8NFH5	73	S	Nucleoporin NUP53	NUP53	60.561	_S(ph)PLLAGGS(ph)PPQPVVPAHK_	1.7941	3	637.976	178500000	72969000	1.67
Q96AY4	28	S	Tetratricopeptide repeat protein 28	TTC28	35.54	_EPES(ph)PPASAPIPLFGADTIGQR_	0.2129	3	777.374	32881000	11500000	1.67
Q96H12	98	S	Myb/SANT-like DNA-binding domain-containing protein 3	MSD3	63.681	_SVS(ph)PLLSTHVLGK_	-0.57034	3	473.253	64043000	27404000	1.67
Q96II8	419	S	Leucine-rich repeat and calponin homology domain-containing protein 3	LRCH3	69.188	_ISHEGS(ph)PVKPVAIR_	0.078275	3	523.943	64461000	32620000	1.67
Q96N67	452	S	Dedicator of cytokinesis protein 7	DOCK7	117.18	_TTS(ph)GDDACNLTSFR_	-0.39517	2	812.819	463330000	170970000	1.67
Q9BQG0	1267	S	Myb-binding protein 1A	MBB1A	173.36	_NQKPSQVNGAPGS(ph)PTEPAGQK_	0.77508	2	1086.51	201290000	98423000	1.67
Q9C0I1	564	S	Myotubularin-related protein 12	MTMRC	84.102	_QLS(ph)LPLTQSK_	0.28463	2	597.81	27952000	11244000	1.67
Q9P206	979	S	Uncharacterized protein KIAA1522	K1522	67.11	_KPSVGVPPPAS(ph)PSYPR_	0.4222	2	858.429	21947000	7784200	1.67
O60504	544	S	Vinexin	VINEX	113.69	_HPS(ph)SPSALR_	0.29525	2	516.237	46339000	19531000	1.66
O95402	535	S	Mediator of RNA polymerase II transcription subunit 26	MED26	49.141	_QLHVLVPQS(ph)PPTDLPGLTR_	1.054	3	716.712	10416000	6947300	1.66
P15924	2209	S	Desmoplakin	DESP	148.91	_SM(ox)S(ph)FQGIR_	0.60802	2	511.212	3662600000	1436600000	1.66
P46013	584	S	Antigen KI-67	KI67	111.65	_AQSLVISPPAPS(ph)PR_	1.3981	2	750.385	145040000	49621000	1.66
P52948	1034	S	Nuclear pore complex protein Nup98-Nup96	NUP98	65.295	_LPIS(ph)ASHSSK_	0.84832	2	553.766	10763000	12742000	1.66
P78347	517	S	General transcription factor II-I	GTF2I	72.928	_SPS(ph)WYGIPR_	-0.66401	2	571.755	9867300	4829100	1.66
Q05209	603	S	Tyrosine-protein phosphatase non-receptor type 12	PTN12	154.14	_TPLSFTNPLHS(ph)DDS(ph)DSDER_	0.073614	3	764.961	238870000	91832000	1.66
Q16204	244	S	Coiled-coil domain-containing protein 6	CCDC6	64.385	_LDQPVSAPPS(ph)PR_	0.28497	2	672.321	668900000	247350000	1.66
Q6IQ26	193	S	DENN domain-containing protein 5A	DEN5A	123.42	_FNS(ph)YDISR_	0.82414	2	541.221	35254000	14029000	1.66
Q8WXI9	122	S	Transcriptional repressor p66-beta	P66B	105.9	_GRLT(ph)PS(ph)PDIIVLSDNEASSPR_	0.56811	3	795.368	182460000	98972000	1.66
Q8WYP5	2222	S	Protein ELYS	ELYS	41.422	_LIS(ph)PLASPADGVK_	-0.19316	2	674.35	27195000	16357000	1.66
Q99567	540	S	Nuclear pore complex protein Nup88	NUP88	52.903	_S(ph)VANPAFLK_	0.25234	2	513.755	5803200	3233800	1.66
Q9BQ52	199	S	Zinc phosphodiesterase ELAC protein 2	RNZ2	130.01	_HQPWQS(ph)PERPLSR_	-0.26028	2	849.399	2738900000	1129300000	1.66
Q9P0V3	131	S	SH3 domain-binding protein 4	SH3B4	61.03	_NSTLSDSGM(ox)IDNLPDS(ph)PDEVAK_	0.58647	2	1201.01	52071000	20720000	1.66
P10586	1305	S	Receptor-type tyrosine-protein phosphatase F	PTPRF	80.117	_DEQSIGLKDS(ph)LLAHSSDPVEMR_	4.0552	3	836.388	33960000	12659000	1.65
Q08J23	743	S	tRNA (cytosine(34)-C(5))-methyltransferase	NSUN2	104.2	_AGEPNS(ph)PDAEEANSPDVTAGCDPAGVHPPR_	0.21484	2	1547.65	4514500000	1994900000	1.65
Q13129	632	S	Zinc finger protein Rlf	RLF	130.01	_S(ph)PSAIPEQNHSLNDQAK_	1.1089	2	958.431	116730000	52278000	1.65
Q13596	32	S	Sorting nexin-1	SNX1	77.701	_LPPPFPGLEPESEGAAGGS(ph)EPEAGDS(ph)DTEGEDIFTGAAVVSK_	-0.11012	3	1425.28	691870000	240150000	1.65
Q6PJG6	742	S	BRCA1-associated ATM activator 1	BRAT1	117.53	_GS(ph)PNTASAEATLPR_	-0.69483	2	726.33	31591000	13833000	1.65
Q6PKG0	143	S	La-related protein 1	LARP1	86.577	_NALPPVLTTVNGQS(ph)PPEHSAPAK_	-0.81014	3	802.4	205600000	121170000	1.65
Q96T88	287	S	E3 ubiquitin-protein ligase UHRF1	UHRF1	92.932	_IERPGEGS(ph)PMVDNPMR_	0.14147	2	932.908	36052000	11097000	1.65
Q9H074	77	S	Polyadenylate-binding protein-interacting protein 1	PAIP1	38.357	_TTPPPGAQCEVPAS(ph)PQRPSR_	-0.33254	3	738.344	38305000	16427000	1.65
Q9NQS7	214	S	Inner centromere protein	INCE	77.032	_TLS(ph)PTPASATAPTSQGIPTS(ph)DEES(ph)TPKK_	-1.1325	3	1013.77	86828000	14324000	1.65
Q9ULU4	427	S	Protein kinase C-binding protein 1	PKCB1	62.464	_ISLS(ph)DMPR_	-0.023704	2	499.722	7612700	3738300	1.65
Q9UPR0	123	S	Inactive phospholipase C-like protein 2	PLCL2	99.668	_TVS(ph)FSSMPTEK_	0.2942	2	647.275	29824000	11603000	1.65
P27816	928	S	Microtubule-associated protein 4	MAP4	70.598	_LATNTS(ph)APDLK_	2.6415	2	605.789	80517000	30668000	1.64
P28290	746	S	Sperm-specific antigen 2	SSFA2	87.352	_SQS(ph)LPTTLLS(ph)PVR_	0.48986	2	779.868	14136000	10824000	1.64
P43307	268	S	Translocon-associated protein subunit alpha	SSRA	83.159	_VEM(ox)GTSSQNDVDM(ox)SWIPQETLNQINKAS(ph)PR_	-0.75414	3	1163.19	46922000	23392000	1.64
P78310	306	S	Coxsackievirus and adenovirus receptor	CXAR	37.942	_SYIGSNHSSLGSM(ox)S(ph)PSNM(ox)EGYSK_	-0.84894	3	844.673	16887000	11253000	1.64
Q04637	314	S	Eukaryotic translation initiation factor 4 gamma 1	IF4G1	75.384	_ETGEPYRLS(ph)PEPTPLAEPILEVEVTLSK_	0.071637	3	1058.87	72314000	42206000	1.64
Q09666	93	S	Neuroblast differentiation-associated protein AHNAK	AHNK	112.91	_KGDRS(ph)PEPGQTWTR_	0.75397	3	565.593	1704200000	799010000	1.64
Q13425	95	S	Beta-2-syntrophin	SNTB2	110.25	_GLGPPS(ph)PPAPPR_	-0.33972	3	408.204	1407500000	578310000	1.64
Q6P4R8	226	S	Nuclear factor related to kappa-B-binding protein	NFRKB	90.913	_S(ph)PSPAVPLR_	0.66929	2	502.252	66406000	29379000	1.64
Q8IZE3	707	S	Protein-associating with the carboxyl-terminal domain of ezrin	PACE1	141.83	_KDDVS(ph)PVMQFSSK_	-0.1774	2	774.344	52838000	19083000	1.64
Q8N5S9	475	S	Calcium/calmodulin-dependent protein kinase kinase 1	KKCC1	40.278	_SMS(ph)APGNLLVK_	-0.02857	2	598.791	11398000	8430200	1.64
Q96CB8	128	S	Integrator complex subunit 12	INT12	193.38	_LEKPETQSS(ph)PITVQSSK_	0.87973	2	969.975	97411000	43931000	1.64
Q99543	60	S	DnaJ homolog subfamily C member 2	DNJC2	197.47	_KELS(ph)EES(ph)EDEELQLEEFPM(ox)LK_	-0.70907	2	1364.57	922000000	583860000	1.64
Q99733	125	S	Nucleosome assembly protein 1-like 4	NP1L4	135.95	_EFITGDVEPTDAESEWHS(ph)ENEEEEK_	-1.2057	3	1006.07	56640000	30213000	1.64
Q9C0C2	429	S	182 kDa tankyrase-1-binding protein	TB182	93.255	_RFS(ph)EGVLQSPSQDQEK_	0.31285	3	638.958	60001000	34740000	1.64
Q9NZ52	159	S	ADP-ribosylation factor-binding protein GGA3	GGA3	65.895	_TLIPS(ph)PPPRPK_	1.566	2	641.85	85464000	26678000	1.64
O14639	431	S	Actin-binding LIM protein 1	ABLM1	150.7	_TLS(ph)PTPSAEGYQDVR_	-0.74744	2	850.88	250300000	116500000	1.63
O43314	1006	S	Inositol hexakisphosphate and diphosphoinositol-pentakisphosphate kinase 2	VIP2	60.764	_S(ph)GEQITSSPVSPK_	-0.027663	2	698.821	68745000	24337000	1.63
P24928	1910	S	DNA-directed RNA polymerase II subunit RPB1	RPB1	84.94	_YS(ph)PTSPTYS(ph)PTSPK_	-0.1672	2	836.831	97286000	46839000	1.63
Q07157	125	S	Tight junction protein ZO-1	ZO1	66.88	_VQIPVSRPDPEPVS(ph)DNEEDSYDEEIHDPR_	-0.27848	3	1148.5	1307900000	790700000	1.63
Q12857	319	S	Nuclear factor 1 A-type	NFIA	117.15	_S(ph)PGSGSQSSGWHEVEPGMPS(ph)PTTLK_	-0.21666	3	900.706	406000000	197500000	1.63
Q13129	634	S	Zinc finger protein Rlf	RLF	101.17	_SPS(ph)AIPEQNHSLNDQAK_	0.58745	3	639.29	159060000	53186000	1.63
Q4KMP7	678	S	TBC1 domain family member 10B	TB10B	112.02	_AAGGAPS(ph)PPPPVR_	0.52163	2	627.306	229560000	93415000	1.63
Q7Z434	165	S	Mitochondrial antiviral-signaling protein	MAVS	121.01	_EKEPSYPMPVQETQAPESPGENS(ph)EQALQTLS(ph)PR_	-0.32288	4	954.419	106040000	14551000	1.63
Q8N3U4	1058	S	Cohesin subunit SA-2	STAG2	20.523	_NSLLAGGDDDTMS(ph)VIS(ph)GIS(ph)SR_	-0.36518	3	778.97	18079000	7915900	1.63
Q8N556	668	S	Actin filament-associated protein 1	AFAP1	115.68	_SGTSSPQS(ph)PVFR_	0.35722	2	665.295	662900000	316580000	1.63
Q8WUA7	132	S	TBC1 domain family member 22A	TB22A	54.225	_PRPEAEPPS(ph)PPSGDLR_	1.1705	3	594.612	76619000	36979000	1.63
Q8WXI9	338	S	Transcriptional repressor p66-beta	P66B	73.672	_VSSPLPS(ph)PSAMTDAANSQAAAK_	0.40728	2	1091	45601000	16661000	1.63
Q9P2D1	2559	S	Chromodomain-helicase-DNA-binding protein 7	CHD7	70.829	_NIPS(ph)PGQLDPDTR_	1.166	2	745.338	121300000	51436000	1.63
Q9UK59	479	S	Lariat debranching enzyme	DBR1	105.61	_ILPGSM(ox)IVSS(ph)DDTVDSTIDR_	-1.931	2	1109	17662000	7315600	1.63
Q9Y6M1	162	S	Insulin-like growth factor 2 mRNA-binding protein 2	IF2B2	172.83	_ISYIPDEEVSS(ph)PSPPQR_	0.14345	2	990.951	179480000	78326000	1.63
O75385	638	S	Serine/threonine-protein kinase ULK1	ULK1	175.26	_TPS(ph)SQNLLALLAR_	0.58969	2	732.385	67421000	28073000	1.62
P16949	16	S	Stathmin	STMN1	147.25	_RAS(ph)GQAFELILS(ph)PR_	0.48871	3	568.934	215390000	73202000	1.62
P49454	3094	S	Centromere protein F	CENPF	36.381	_TS(ph)PYILR_	0.22004	2	465.228	22807000	10387000	1.62
P55196	1182	S	Afadin	AFAD	40.197	_SSPNVANQPPS(ph)PGGK_	1.4735	2	758.843	144340000	75608000	1.62
Q13625	698	S	Apoptosis-stimulating of p53 protein 2	ASPP2	83.137	_IPRPLS(ph)PTK_	-0.56	3	363.534	763720000	261990000	1.62
Q14669	1317	S	E3 ubiquitin-protein ligase TRIP12	TRIPC	136.44	_VREDDEDS(ph)DDDGS(ph)DEEIDESLAAQFLNSGNVR_	0.69114	3	1234.48	79918000	15895000	1.62
Q14669	1322	S	E3 ubiquitin-protein ligase TRIP12	TRIPC	136.44	_VREDDEDS(ph)DDDGS(ph)DEEIDESLAAQFLNSGNVR_	0.69114	3	1234.48	79918000	15895000	1.62
Q58WW2	336	S	DDB1- and CUL4-associated factor 6	DCAF6	128.82	_DGEQS(ph)PNVSLMQR_	-1.0505	2	770.827	84734000	36709000	1.62
Q5T1V6	64	S	Probable ATP-dependent RNA helicase DDX59	DDX59	74.905	_HISESCPFPS(ph)PGGQLAEVHSVSPEQGAK_	-0.69565	4	753.844	84723000	48929000	1.62
Q676U5	287	S	Autophagy-related protein 16-1	A16L1	76.237	_S(ph)VSSFPVPQDNVDTHPGSGK_	0.33731	3	712.32	59714000	28026000	1.62
Q7Z460	600	S	CLIP-associating protein 1	CLAP1	172.24	_SRS(ph)DIDVNAAASAK_	0.38069	2	742.841	295360000	112640000	1.62
Q86UU0	88	S	B-cell CLL/lymphoma 9-like protein	BCL9L	108.06	_ANQIS(ph)PSNSSLK_	0.85948	2	663.308	90280000	39166000	1.62
Q86W92	37	S	Liprin-beta-1	LIPB1	66.378	_ALEYSNGIFDCQS(ph)PTS(ph)PFMGSLR_	0.12053	2	1369.06	33682000	11882000	1.62
Q86W92	40	S	Liprin-beta-1	LIPB1	66.378	_ALEYSNGIFDCQS(ph)PTS(ph)PFMGSLR_	0.12053	2	1369.06	33682000	11882000	1.62
Q8IWZ3	95	S	Ankyrin repeat and KH domain-containing protein 1	ANKH1	85.292	_TGGGGGAS(ph)GS(ph)DEDEVSEVESFILDQEDLDNPVLK_	-1.1372	3	1209.17	52090000	30754000	1.62
Q8IXT5	718	S	RNA-binding protein 12B	RB12B	130.55	_RPPEEDFRHS(ph)PEEDFRQS(ph)PQEHFR_	-0.66106	4	803.84	719990000	378260000	1.62
Q8N1F8	788	S	Serine/threonine-protein kinase 11-interacting protein	S11IP	136.99	_DHGSWSLS(ph)PPPER_	0.44551	3	515.556	54938000	25840000	1.62
Q8NE71	109	S	ATP-binding cassette sub-family F member 1	ABCF1	140.56	_LSVPTS(ph)DEEDEVPAPKPR_	-0.17539	2	1023.48	4162800000	1567200000	1.62
Q92766	161	S	Ras-responsive element-binding protein 1	RREB1	153.14	_IHEKDPNSATATAPPS(ph)PLK_	2.1608	2	1027.5	414350000	192910000	1.62
Q9C0C2	221	S	182 kDa tankyrase-1-binding protein	TB182	85.729	_GWS(ph)QEGPVK_	0.11545	2	534.232	203890000	108410000	1.62
Q9GZV1	99	S	Ankyrin repeat domain-containing protein 2	ANKR2	85.355	_KTS(ph)LDLR_	1.0969	2	456.731	197260000	75945000	1.62
Q9H1A4	1347	S	Anaphase-promoting complex subunit 1	APC1	70.728	_HKS(ph)PSYQIK_	-0.46297	3	389.857	11993000	6230400	1.62
Q9HCH0	436	S	Nck-associated protein 5-like	NCK5L	31.488	_LQIGPPS(ph)PGEAQGPLLPSPAR_	-0.27244	3	721.372	7194800	3406600	1.62
Q9NRS6	227	S	Sorting nexin-15	SNX15	99.11	_EEGAAPS(ph)PTHVAELATMEVESAR_	-0.57727	3	821.368	50664000	34814000	1.62
Q9UH99	12	S	SUN domain-containing protein 2	SUN2	107.59	_YS(ph)QGDDDGSSSSGGSSVAGSQSTLFK_	-0.50464	2	1296.02	38374000	20156000	1.62
A1L390	741	S	Pleckstrin homology domain-containing family G member 3	PKHG3	101.32	_RRES(ph)LSYIPK_	0.71024	3	443.562	201960000	90335000	1.61
O14545	326	S	TRAF-type zinc finger domain-containing protein 1	TRAD1	179.97	_ALPSLNTGSS(ph)SPR_	0.27256	2	683.822	1838400000	714150000	1.61
O43896	910	S	Kinesin-like protein KIF1C	KIF1C	66.246	_M(ox)PS(ph)ARPPSPPLSSWER_	-0.83699	3	630.957	72596000	32103000	1.61
P21333	2327	S	Filamin-A	FLNA	74.364	_FNEEHIPDSPFVVPVAS(ph)PSGDAR_	-1.0454	3	849.723	82234000	27729000	1.61
P27707	74	S	Deoxycytidine kinase	DCK	111.53	_WCNVQSTQDEFEELTMS(ph)QK_	-0.056623	3	813.999	120900000	53934000	1.61
P37275	322	S	Zinc finger E-box-binding homeobox 1	ZEB1	110.01	_TSQCSSPSLSASPGS(ph)PTRPQIR_	-0.28052	3	794.369	44216000	21582000	1.61
P43243	11	S	Matrin-3	MATR3	61.194	_SFQQSSLS(ph)R_	-1.1573	2	560.245	57841000	21921000	1.61
P46937	61	S	Yorkie homolog	YAP1	162.76	_GDS(ph)ETDLEALFNAVMNPK_	-0.30017	2	1015.94	438060000	206180000	1.61
P54646	491	S	5'-AMP-activated protein kinase catalytic subunit alpha-2	AAPK2	66.393	_SCS(ph)AAGLHRPR_	-0.049005	3	431.196	10132000	3301900	1.61
P61978	216	S	Heterogeneous nuclear ribonucleoprotein K	HNRPK	178.22	_IILDLISES(ph)PIK_	-0.069982	2	710.889	1170300000	544910000	1.61
Q16637	31	S	Survival motor neuron protein	SMN	125.53	_GTGQS(ph)DDS(ph)DIWDDTALIK_	-0.14898	2	1048.91	295370000	149040000	1.61
Q5T1M5	1114	S	FK506-binding protein 15	FKB15	56.504	_LSLTS(ph)DPEEGDPLALGPES(ph)PGEPQPPQLK_	-1.6817	3	1053.48	244160000	55032000	1.61
Q6PKG0	90	S	La-related protein 1	LARP1	131.3	_ESPRPLQLPGAEGPAIS(ph)DGEEGGGEPGAGGGAAGAAGAGR_	0.46454	3	1203.22	313200000	155320000	1.61
Q86YV5	743	S	Tyrosine-protein kinase SgK223	SG223	105.21	_VSQGSAESLS(ph)PSFR_	-2.3886	2	766.343	21823000	11378000	1.61
Q8NDI1	436	S	EH domain-binding protein 1	EHBP1	76.351	_DLSTSPKPS(ph)PIPS(ph)PVLGR_	1.8954	3	669.99	77261000	60519000	1.61
Q92793	2063	S	CREB-binding protein	CBP	61.444	_SIS(ph)PSALQDLLR_	-0.22915	2	690.35	7256900	3265900	1.61
Q92890	247	S	Ubiquitin fusion degradation protein 1 homolog	UFD1	108.45	_GVEPSPS(ph)PIKPGDIK_	-0.064396	2	800.903	569170000	241320000	1.61
Q96CW6	16	S	Probable RNA polymerase II nuclear localization protein SLC7A6OS	S7A6O	71.354	_S(ph)AEPAEALVLACK_	0.79735	2	719.836	42939000	24902000	1.61
Q96N67	1432	S	Dedicator of cytokinesis protein 7	DOCK7	133.61	_SPS(ph)GSAFGSQENLR_	-0.16849	2	758.825	113700000	58333000	1.61
Q99501	394	S	GAS2-like protein 1	GA2L1	84.297	_LTTGTPAS(ph)PR_	0.89747	2	540.758	9576800	4887600	1.61
Q9GZR1	221	S	Sentrin-specific protease 6	SENP6	89.353	_HCSTYQPTPPLS(ph)PASK_	0.3436	2	925.911	14385000	9589400	1.61
Q9NUJ3	56	S	T-complex protein 11-like protein 1	T11L1	114.24	_VQRPHSS(ph)PPR_	0.84372	3	414.203	100050000	33156000	1.61
Q9Y2H6	203	S	Fibronectin type-III domain-containing protein 3A	FND3A	59.976	_MSS(ph)PPSSPQK_	-0.2907	2	563.236	64880000	31943000	1.61
Q9Y2U5	153	S	Mitogen-activated protein kinase kinase kinase 2	M3K2	118.24	_RLS(ph)IIGPTSR_	0.98181	2	590.316	90191000	40970000	1.61
O95684	156	S	FGFR1 oncogene partner	FR1OP	103.54	_GPTTGEGALDLSDVHS(ph)PPKS(ph)PEGK_	-0.3119	3	846.038	629000000	238140000	1.6
P15056	446	S	Serine/threonine-protein kinase B-raf	BRAF	130.69	_RDS(ph)SDDWEIPDGQITVGQR_	-0.12592	2	1127.49	214000000	70866000	1.6
P28290	803	S	Sperm-specific antigen 2	SSFA2	122.66	_STIFIS(ph)PSSVK_	1.2504	2	623.31	15083000	10893000	1.6
P49792	2510	S	RanBP2-like and GRIP domain-containing protein 4	RGPD4	102.07	_AVVS(ph)PPK_	1.7071	2	389.199	479820000	251460000	1.6
Q08J23	456	S	tRNA (cytosine(34)-C(5))-methyltransferase	NSUN2	230.61	_ESTQLS(ph)PADLTEGKPTDPSK_	0.8603	2	1091	3482200000	1347300000	1.6
Q13765	166	S	Nascent polypeptide-associated complex subunit alpha	NACA	183.02	_VQGEAVSNIQENTQTPTVQEES(ph)EEEEVDETGVEVK_	-0.75139	3	1314.25	4710300000	2491200000	1.6
Q14160	1448	S	Protein scribble homolog	SCRIB	107.69	_QS(ph)PAS(ph)PPPLGGGAPVR_	-1.7176	2	824.368	248180000	104280000	1.6
Q14244	657	S	Ensconsin	MAP7	46.925	_PVGS(ph)PHVVTSHQSK_	-0.73352	3	513.915	13731000	7262400	1.6
Q53SF7	1146	S	Cordon-bleu protein-like 1	COBL1	106.57	_QSS(ph)LTFQSSDPEQMR_	-0.20508	2	910.88	74282000	36125000	1.6
Q5T200	265	S	Zinc finger CCCH domain-containing protein 13	ZC3HD	120.49	_T(ph)PS(ph)PPPPIPEDIALGK_	-0.2495	2	894.915	313970000	151690000	1.6
Q5VZ89	948	S	DENN domain-containing protein 4C	DEN4C	43.492	_SS(ph)LYGIAK_	-0.97484	2	459.72	7880500	3472300	1.6
Q8N612	859	S	FTS and Hook-interacting protein	F16A2	62.287	_RPS(ph)LGELLLR_	0.26223	2	617.339	9628500	3861500	1.6
Q8N6S5	2	S	ADP-ribosylation factor-like protein 6-interacting protein 6	AR6P6	50.353	_(ac)S(ph)FAESGWR_	-0.30831	2	531.208	4171300	1011500	1.6
Q92547	888	S	DNA topoisomerase 2-binding protein 1	TOPB1	104.73	_NAVALSAS(ph)PQLK_	0.3869	2	639.826	93229000	44620000	1.6
Q96JM3	214	S	Chromosome alignment-maintaining phosphoprotein 1	CHAP1	111.55	_LAPVPSPEPQKPAPVS(ph)PESVK_	0.38498	2	1117.58	498430000	244320000	1.6
Q9BXB4	286	S	Oxysterol-binding protein-related protein 11	OSB11	52.19	_GS(ph)LPSGTTIEWLEPK_	0.52012	2	847.905	32906000	14454000	1.6
Q9UPQ0	303	S	LIM and calponin homology domains-containing protein 1	LIMC1	144.73	_SWSTATS(ph)PLGGER_	-0.54925	2	714.811	100290000	57411000	1.6
Q9Y2L9	532	S	Leucine-rich repeat and calponin homology domain-containing protein 1	LRCH1	49.559	_ENS(ph)PAVS(ph)PTTNSTAPFGLKPR_	0.52475	3	777.685	52958000	21210000	1.6
O75152	171	S	Zinc finger CCCH domain-containing protein 11A	ZC11A	68.414	_VESSENVPSPTHPPVVINAADDDEDDDDQFS(ph)EEGDETK_	-0.19395	3	1403.57	409430000	229930000	1.59
O76094	621	S	Signal recognition particle subunit SRP72	SRP72	80.312	_TVSS(ph)PPTSPR_	0.56003	2	554.755	610710000	300640000	1.59
O95359	962	S	Transforming acidic coiled-coil-containing protein 2	TACC2	76.357	_VS(ph)PPAADVLK_	0.3186	2	538.773	121180000	52055000	1.59
Q03393	19	S	6-pyruvoyl tetrahydrobiopterin synthase	PTPS	90.913	_RIS(ph)FSASHR_	-0.22892	3	380.849	200890000	90380000	1.59
Q09666	216	S	Neuroblast differentiation-associated protein AHNAK	AHNK	210.64	_LPSGS(ph)GAAS(ph)PTGSAVDIR_	0.597	3	601.596	3593300000	1321800000	1.59
Q14160	1581	S	Protein scribble homolog	SCRIB	86.449	_SLEPSPS(ph)PGPQEEDGEVALVLLGR_	-0.73577	3	852.746	123820000	59500000	1.59
Q15013	102	S	MAD2L1-binding protein	MD2BP	54.729	_KPS(ph)PQAEEM(ox)LK_	-2.1175	2	677.31	29542000	14654000	1.59
Q8N3D4	1273	S	EH domain-binding protein 1-like protein 1	EH1L1	101.39	_AHGS(ph)FSHVR_	0.7161	3	359.826	51695000	21578000	1.59
Q8TF72	910	S	Protein Shroom3	SHRM3	112.64	_DRPGS(ph)PESPLLDAPFSR_	0.090458	3	640.967	43097000	19975000	1.59
Q92733	159	S	Proline-rich protein PRCC	PRCC	153.59	_IAAPELHKGDS(ph)DS(ph)EEDEPTK_	-0.19174	2	1164.47	470720000	310600000	1.59
Q96JM3	108	S	Chromosome alignment-maintaining phosphoprotein 1	CHAP1	133.94	_ETDPVKS(ph)PPLPEHQK_	0.15387	2	891.427	381400000	159040000	1.59
Q96QT6	769	S	PHD finger protein 12	PHF12	84.947	_VQPS(ph)PGSVGTHQLASGGHHIEVQR_	0.39663	4	640.312	62285000	20619000	1.59
Q9BUA3	308	S	Uncharacterized protein C11orf84	CK084	97.45	_AES(ph)PSPAPPPGLR_	-0.10216	2	678.321	394830000	150890000	1.59
Q9BUR4	90	S	Telomerase Cajal body protein 1	WAP53	190.35	_EGDPVSLSTPLETEFGSPSELS(ph)PR_	1.7183	2	1306.09	273960000	138500000	1.59
Q9NRL2	1413	S	Bromodomain adjacent to zinc finger domain protein 1A	BAZ1A	115.66	_RQS(ph)PEPSPVTLGR_	-3.7326	2	752.369	1054400000	398280000	1.59
Q9UPT8	1104	S	Zinc finger CCCH domain-containing protein 4	ZC3H4	69.373	_PGPAEAPS(ph)PTASPS(ph)GDASPPATAPYDPR_	0.68951	2	1411.09	94375000	31396000	1.59
Q9Y618	1872	S	Nuclear receptor corepressor 2	NCOR2	55.337	_PASHSHAHQHSPIS(ph)PR_	0.61588	4	457.212	34847000	19664000	1.59
Q09666	5589	S	Neuroblast differentiation-associated protein AHNAK	AHNK	57.997	_GGADVSGGVSAPDISLGEGHLS(ph)VK_	1.7219	3	763.697	101570000	28828000	1.58
Q13017	968	S	Rho GTPase-activating protein 5	RHG05	128.29	_ESTHQSEDVFLPS(ph)PR_	-0.90628	2	904.896	36380000	9210600	1.58
Q13596	39	S	Sorting nexin-1	SNX1	77.701	_LPPPFPGLEPESEGAAGGS(ph)EPEAGDS(ph)DT(ph)EGEDIFTGAAVVSK_	0.26696	4	1089.2	691870000	240150000	1.58
Q14980	1225	S	Nuclear mitotic apparatus protein 1	NUMA1	99.873	_KNS(ph)LISSLEEEVSILNR_	0.32406	3	671.008	7803100	3430200	1.58
Q69YN4	173	S	Protein virilizer homolog	VIR	122.14	_EDQFNGS(ph)PPRPQPR_	0.37288	2	852.878	29660000	10265000	1.58
Q76L83	530	S	Putative Polycomb group protein ASXL2	ASXL2	129.41	_S(ph)PGVEKPIVKPTAGAGPQETNMK_	-0.47881	3	806.07	77888000	30655000	1.58
Q8IYB3	715	S	Serine/arginine repetitive matrix protein 1	SRRM1	96.673	_RQS(ph)PS(ph)PSTRPIR_	0.37151	2	771.353	43870000	24772000	1.58
Q96E09	147	S	Protein FAM122A	F122A	70.453	_IDFIPVS(ph)PAPS(ph)PTR_	-0.67623	2	828.875	144570000	64554000	1.58
Q9BTC0	898	S	Death-inducer obliterator 1	DIDO1	80.542	_HDSSAPDPAPDS(ph)ADEVMPEAVPEVASEPGLESASHPNVDR_	-1.0499	4	1047.95	312520000	130660000	1.58
Q9P206	545	S	Uncharacterized protein KIAA1522	K1522	115.12	_GLAGPPAS(ph)PGK_	-1.0918	2	516.25	392970000	193510000	1.58
Q9UHB6	365	S	LIM domain and actin-binding protein 1	LIMA1	188.49	_SEVQQPVHPKPLS(ph)PDS(ph)R_	-0.26308	3	687.645	545620000	85635000	1.58
Q9UNZ2	114	S	NSFL1 cofactor p47	NSF1C	133.25	_S(ph)PNELVDDLFK_	-1.1133	2	678.808	442380000	203230000	1.58
Q9Y618	2234	S	Nuclear receptor corepressor 2	NCOR2	122.7	_TSVLGGGEDGIEPVS(ph)PPEGMTEPGHSR_	-0.72862	3	924.744	343770000	137870000	1.58
P02545	22	S	Prelamin-A/C	LMNA	168.29	_SGAQASSTPLS(ph)PTR_	-0.32086	2	720.33	2021700000	590850000	1.57
P18583	2129	S	Protein SON	SON	115.44	_EDDDVIVNKPHVS(ph)DEEEEEPPFYHHPFK_	-0.8039	3	1153.17	3816000000	1917900000	1.57
P29692	64	S	Elongation factor 1-delta	EF1D	102.72	_SLAGS(ph)SGPGASSGTSGDHGELVVR_	-0.132	3	755.676	43298000	21834000	1.57
P41252	1047	S	Isoleucine--tRNA ligase, cytoplasmic	SYIC	142.4	_APLKPYPVS(ph)PSDK_	0.093434	2	739.868	979150000	424930000	1.57
Q13470	502	S	Non-receptor tyrosine-protein kinase TNK1	TNK1	178.15	_S(ph)LESVLSLGPR_	-0.53854	2	619.313	224680000	115120000	1.57
Q52LW3	1029	S	Rho GTPase-activating protein 29	RHG29	84.892	_LLLAS(ph)PPNER_	-0.0088491	2	595.302	43856000	18975000	1.57
Q5QP82	63	S	DDB1- and CUL4-associated factor 10	DCA10	71.354	_RPGAPSLS(ph)PAPR_	-0.69424	3	429.219	111140000	45760000	1.57
Q6VY07	430	S	Phosphofurin acidic cluster sorting protein 1	PACS1	64.104	_DTTS(ph)PM(ox)ELAALEK_	-0.98279	2	751.328	50307000	28034000	1.57
Q96PU5	475	S	E3 ubiquitin-protein ligase NEDD4-like	NED4L	79.037	_DTLS(ph)NPQSPQPSPYNSPKPQHK_	-0.44558	3	843.059	40356000	20435000	1.57
Q96S15	600	S	WD repeat-containing protein 24	WDR24	75.404	_IIYCSPGLVPTANLNHS(ph)VGK_	0.90891	3	740.701	37932000	21929000	1.57
Q9UBC2	793	S	Epidermal growth factor receptor substrate 15-like 1	EP15R	97.904	_KPAPPRPKPPS(ph)GK_	-0.55234	3	479.597	28818000	18691000	1.57
Q9ULQ0	318	S	Striatin-interacting protein 2	STRP2	69.248	_AAS(ph)PPSYTLDLGESQLAPPPSK_	-0.19353	2	1153.55	19264000	9670500	1.57
Q9UMN6	821	S	Histone-lysine N-methyltransferase 2B	KMT2B	60.218	_VAASM(ox)PLS(ph)PGGQM(ox)EEVAGAVK_	-1.2006	2	1070.99	42129000	17044000	1.57
O60885	1117	S	Bromodomain-containing protein 4	BRD4	105.94	_IHS(ph)PIIR_	0.55671	1	915.481	944600000	424210000	1.56
O75362	662	S	Zinc finger protein 217	ZN217	43.07	_ADVTPPPDGSTTHNLEVS(ph)PK_	0.83675	2	1071.49	24547000	10492000	1.56
P08581	990	S	Hepatocyte growth factor receptor	MET	98.76	_SVS(ph)PTTEM(ox)VSNESVDYR_	-2.5427	2	998.914	35710000	12552000	1.56
P24928	1917	S	DNA-directed RNA polymerase II subunit RPB1	RPB1	91.589	_YS(ph)PTSPTYS(ph)PTSPK_	-0.1672	2	836.831	103370000	53457000	1.56
P46087	732	S	Putative ribosomal RNA methyltransferase NOP2	NOP2	163.18	_GTDTQTPAVLS(ph)PSK_	0.067426	2	741.348	2383900000	1140800000	1.56
Q03164	1837	S	Histone-lysine N-methyltransferase 2A	KMT2A	81.28	_GPGEPDS(ph)PTPLHPPT(ph)PPILSTDR_	-0.83397	3	846.715	197550000	72386000	1.56
Q07002	12	S	Cyclin-dependent kinase 18	CDK18	55.839	_RFS(ph)LSVPR_	0.76679	2	521.266	19281000	8024400	1.56
Q12888	1701	S	Tumor suppressor p53-binding protein 1	TP53B	103.75	_SATVKPGAVGAGEFVS(ph)PCESGDNTGEPSALEEQR_	-0.38823	3	1171.85	138460000	28524000	1.56
Q96HH9	252	S	GRAM domain-containing protein 3	GRAM3	185.05	_ADRPSSLPLDFNDEFS(ph)DLDGVVQQR_	-0.14918	3	967.441	261460000	129960000	1.56
Q96JM3	459	S	Chromosome alignment-maintaining phosphoprotein 1	CHAP1	189.44	_KTS(ph)PASLDFPESQK_	2.3866	2	807.874	1041800000	382670000	1.56
Q9NYZ3	592	S	G2 and S phase-expressed protein 1	GTSE1	122.18	_VPQALNFS(ph)PEESDSTFSK_	-2.0298	2	1031.95	31142000	16240000	1.56
Q9UQ35	857	S	Serine/arginine repetitive matrix protein 2	SRRM2	119.27	_QGSITS(ph)PQANEQSVTPQR_	0.2001	2	1004.46	10734000	5325400	1.56
Q9Y446	314	S	Plakophilin-3	PKP3	122.87	_LS(ph)S(ph)GFDDIDLPSAVK_	-1.2174	2	862.365	711390000	348770000	1.56
Q9Y496	687	S	Kinesin-like protein KIF3A	KIF3A	70.197	_S(ph)AKPETVIDSLLQ_	0.05816	2	740.868	7530400	4845400	1.56
O15013	1284	S	Rho guanine nucleotide exchange factor 10	ARHGA	143.32	_SDLSSS(ph)SGSLSLSHGSSSLEHR_	-0.63911	3	766.34	44368000	25705000	1.55
O43310	299	S	CBP80/20-dependent translation initiation factor	CTIF	170.19	_LEDTAGDTGHSSLEAPRS(ph)PDTLAPVASER_	0.28832	3	1020.47	125920000	40646000	1.55
O60293	655	S	Zinc finger C3H1 domain-containing protein	ZC3H1	54.505	_AFKPEETSSNSDPPS(ph)PPVLNNSHPVPR_	0.39381	3	994.133	22965000	7312500	1.55
P05387	105	S	60S acidic ribosomal protein P1	RLA1	242.22	_KEES(ph)EES(ph)DDDMGFGLFD_	0.43623	2	1055.35	52910000000	38738000000	1.55
P06400	807	S	Retinoblastoma-associated protein	RB	116.04	_IPGGNIYIS(ph)PLK_	0.36293	2	676.355	55525000	43901000	1.55
P19105	19	S	Myosin regulatory light polypeptide 9	MYL9	114.76	_ATS(ph)NVFAM(ox)FDQSQIQEFK_	-0.049592	2	1093.98	607650000	257720000	1.55
P46013	2638	S	Antigen KI-67	KI67	111.15	_LTQTSGQSTHTHKEPAS(ph)GDEGIK_	-0.23545	3	830.382	151660000	81620000	1.55
P51531	175	S	Probable global transcription activator SNF2L2	SMCA2	41.088	_GPSPFS(ph)PVQLHQLR_	1.476	3	548.275	8150700	4515500	1.55
P51532	1452	S	Transcription activator BRG1	SMCA4	136.96	_GRPPAEKLS(ph)PNPPNLTK_	0.029778	3	632.663	1786800000	815800000	1.55
P52565	24	S	Rho GDP-dissociation inhibitor 1	GDIR1	48.669	_(ac)AEQEPTAEQLAQIAAENEEDEHS(ph)VNYKPPAQK_	0.01033	3	1229.55	45706000	27545000	1.55
Q6IBW4	232	S	Condensin-2 complex subunit H2	CNDH2	80.351	_S(ph)PVPALGFSQEPGPS(ph)PEGPMPLGGGEDEDAEEAVELPEASAPK_	0.22923	3	1477.98	68123000	37006000	1.55
Q6IBW4	246	S	Condensin-2 complex subunit H2	CNDH2	80.351	_S(ph)PVPALGFSQEPGPS(ph)PEGPMPLGGGEDEDAEEAVELPEASAPK_	0.22923	3	1477.98	68123000	37006000	1.55
Q7Z6Z7	3919	S	E3 ubiquitin-protein ligase HUWE1	HUWE1	42.709	_DEPPPLS(ph)PAPLTPATPSSLDPFFSR_	1.0379	2	1358.65	23321000	11957000	1.55
Q8WY36	478	S	HMG box transcription factor BBX	BBX	104.83	_RQS(ph)S(ph)ES(ph)DIESVIYTIEAVAK_	-0.98574	2	1233.02	174950000	41600000	1.55
Q92667	429	S	A-kinase anchor protein 1, mitochondrial	AKAP1	37.134	_TVLGPDTAEPATAEAAVAPPDAGLPLPGLPAEGS(ph)PPPK_	1.0658	3	1217.94	94911000	27890000	1.55
Q96JM3	286	S	Chromosome alignment-maintaining phosphoprotein 1	CHAP1	93.611	_KPS(ph)PSES(ph)PEPWKPFPAVSPEPR_	1.7684	3	869.396	86530000	34671000	1.55
Q96RK0	904	S	Protein capicua homolog	CIC	39.245	_AQSVS(ph)PVQAPPPGGSAQLLPGK_	0.78974	3	722.703	52002000	26973000	1.55
Q9BWG6	183	S	Sodium channel modifier 1	SCNM1	113.41	_EPEPAAGPQAEESATVSAPAPMS(ph)PTR_	-0.079058	2	1329.59	77905000	27065000	1.55
Q9P1Y5	863	S	Calmodulin-regulated spectrin-associated protein 3	CAMP3	65.504	_PGLIEIPLGSLADPAAEDEGDGS(ph)PAGAEDSLEEEASSEGEPR_	0.30375	4	1061.72	26789000	12486000	1.55
Q9UQ35	534	S	Serine/arginine repetitive matrix protein 2	SRRM2	90.498	_S(ph)RS(ph)PQRPGWSR_	0.49643	3	491.876	1306100000	668630000	1.55
O00443	338	S	Phosphatidylinositol 4-phosphate 3-kinase C2 domain-containing subunit alpha	P3C2A	116.73	_SQS(ph)LNIR_	-0.15142	2	449.213	219340000	113140000	1.54
O60716	864	S	Catenin delta-1	CTND1	82.475	_SQSSHS(ph)YDDSTLPLIDR_	-1.6002	2	1000.93	21205000	11449000	1.54
[truncated: 2,492 more rows]

## Sheet: peptide length
7	126	1	1239	-4.3	1
8	175	2	424	-4	1
9	223	3	222	-3.4	3
10	259	4	93	-3.3	2
11	297	5	58	-3.1	1
12	293	6	39	-3	1
13	278	7	18	-2.9	3
14	289	8	20	-2.8	3
15	288	9	8	-2.7	2
16	245	10	4	-2.5	1
17	230	11	8	-2.3	3
18	231	12	4	-2.2	2
19	218	13	2	-2.1	5
20	197	14	2	-2	6
21	133	15	2	-1.9	4
22	147	16	3	-1.8	4
23	141	17	2	-1.7	4
24	102	18	1	-1.6	2
25	112	21	1	-1.5	11
26	93	25	1	-1.4	11
27	72	26	1	-1.3	23
28	83	52	1	-1.2	17
29	46			-1.1	19
30	42			-1	34
31	23			-0.9	27
32	39			-0.8	40
33	33			-0.7	37
34	19			-0.6	67
35	13			-0.5	67
36	6			-0.4	80
37	7			-0.3	122
38	10			-0.2	134
39	3			-0.1	152
40	4			0	451
41	1			0.1	217
42	10			0.2	254
43	2			0.3	205
52	1			0.4	234
				0.5	191
				0.6	200
				0.7	188
				0.8	149
				0.9	161
				1	153
				1.1	149
				1.2	122
				1.3	92
				1.4	96
				1.5	70
				1.6	81
				1.7	60
				1.8	47
				1.9	45
				2	52
				2.1	35
				2.2	29
				2.3	31
				2.4	24
				2.5	20
				2.6	19
				2.7	15
				2.8	13
				2.9	16
				3	11
				3.1	10
				3.2	4
				3.3	5
				3.4	4
				3.5	5
				3.6	3
				3.7	2
				3.8	1
				3.9	5
				4	1
				4.1	3
				4.2	2
				5.2	1
				5.7	2
