# Supplementary material for: Mass spectrometry-based quantification of the cellular response to ultraviolet radiation in HeLa cells
Source: PLoS One. 2017 Nov 20;12(11):e0186806. doi: 10.1371/journal.pone.0186806 (PMC5695813; doi:10.1371/journal.pone.0186806)
Supplement: S2 Table — There are 1551 phosphorylation sites in our study had not been previously reported according to the phospho.ELM database. (XLSX) [file pone.0186806.s002.xlsx]

## Sheet: matchresult
A0FGR8	738	S	S
A0FGR8	739	S	S
A0FGR8	743	S	S
A0FGR8	753	T	T
A0FGR8	755	S	S
A0FGR8	758	S	S
A0FGR8	761	S	S
A0JLT2	226	S	S
A0JNW5	418	S	S
A0MZ66	494	S	S
A0MZ66	506	S	S
A1L390	76	S	S
A1L390	576	S	S
A1L390	577	S	S
A1L390	643	S	S
A1L390	741	S	S
A1L390	1037	S	S
A1L390	1040	S	S
A1L390	1081	S	S
A2RU67	30	S	S
A2RU67	33	S	S
A2RU67	62	S	S
O00151	90	S	S
O00161	110	S	S
O00178	25	S	S
O00178	44	S	S
O00178	47	S	S
O00178	580	S	S
O00192	642	T	T
O00203	609	S	S
O00220	463	S	S
O00220	466	S	S
O00264	57	S	S
O00267	1034	T	T
O00429	616	S	S
O00443	108	S	S
O00443	338	S	S
O00499	296	S	S
O00499	303	S	S
O00512	687	S	S
O00559	36	S	S
O00566	163	S	S
O00566	167	S	S
O00566	171	S	S
O00567	519	S	S
O00567	520	S	S
O00571	323	T	T
O00712	328	S	S
O00750	155	S	S
O14495	297	S	S
O14497	363	S	S
O14497	696	S	S
O14497	1184	S	S
O14545	326	S	S
O14639	431	S	S
O14639	452	S	S
O14639	655	S	S
O14745	280	S	S
O14757	280	S	S
O14757	301	S	S
O14929	361	S	S
O14974	299	S	S
O14974	871	S	S
O14979	241	S	S
O14980	391	S	S
O14980	397	S	S
O15013	1284	S	S
O15014	358	S	S
O15014	467	S	S
O15014	576	S	S
O15014	1055	S	S
O15020	2359	S	S
O15027	136	S	S
O15027	415	T	T
O15027	417	S	S
O15027	1178	S	S
O15027	1184	S	S
O15027	1786	S	S
O15027	1876	T	T
O15027	1905	S	S
O15042	485	S	S
O15061	429	S	S
O15085	1155	S	S
O15085	1458	S	S
O15085	1462	T	T
O15119	438	S	S
O15119	707	S	S
O15155	50	S	S
O15164	808	S	S
O15164	811	S	S
O15173	90	S	S
O15173	211	T	T
O15234	363	S	S
O15258	95	S	S
O15294	20	S	S
O15320	536	S	S
O15320	635	S	S
O15360	1449	S	S
O15372	183	S	S
O15427	436	S	S
O15440	509	S	S
O15446	285	S	S
O15534	815	S	S
O15541	253	S	S
O43159	58	S	S
O43159	62	S	S
O43159	64	S	S
O43166	1270	S	S
O43290	392	T	T
O43306	576	S	S
O43310	299	S	S
O43318	439	S	S
O43379	1070	S	S
O43379	1228	S	S
O43399	12	S	S
O43399	21	S	S
O43399	96	S	S
O43399	166	S	S
O43432	232	S	S
O43432	495	S	S
O43432	1409	S	S
O43463	391	S	S
O43491	499	S	S
O43491	550	S	S
O43683	314	S	S
O43741	108	S	S
O43741	184	S	S
O43765	77	S	S
O43847	94	S	S
O43896	1083	T	T
O43900	475	S	S
O60216	153	S	S
O60216	175	S	S
O60244	1136	S	S
O60245	1011	S	S
O60256	227	S	S
O60264	66	S	S
O60271	183	S	S
O60271	185	S	S
O60271	217	T	T
O60271	238	S	S
O60271	276	T	T
O60271	730	S	S
O60293	352	S	S
O60293	998	S	S
O60293	1046	S	S
O60293	1303	S	S
O60318	527	S	S
O60333	1487	S	S
O60341	166	S	S
O60341	849	S	S
O60493	72	S	S
O60499	108	S	S
O60502	364	S	S
O60503	1259	S	S
O60504	529	T	T
O60504	530	S	S
O60504	544	S	S
O60508	43	S	S
O60566	670	S	S
O60583	480	S	S
O60658	457	S	S
O60664	130	S	S
O60716	349	S	S
O60716	352	S	S
O60749	185	S	S
O60784	160	S	S
O60784	462	S	S
O60825	466	S	S
O60825	483	S	S
O60825	493	S	S
O60828	247	S	S
O60832	21	S	S
O60832	451	S	S
O60832	453	S	S
O60832	455	S	S
O60841	137	S	S
O60885	1117	S	S
O60934	397	S	S
O60934	432	S	S
O75052	266	S	S
O75116	1137	S	S
O75122	370	S	S
O75122	596	S	S
O75128	815	S	S
O75140	579	S	S
O75147	10	S	S
O75151	882	S	S
O75152	108	S	S
O75152	171	S	S
O75152	290	S	S
O75152	758	S	S
O75152	759	S	S
O75152	761	S	S
O75167	522	S	S
O75362	662	S	S
O75367	129	T	T
O75376	172	S	S
O75376	224	S	S
O75376	1472	S	S
O75376	1977	S	S
O75376	2151	S	S
O75376	2184	S	S
O75376	2436	S	S
O75376	2438	S	S
O75379	30	S	S
O75382	437	S	S
O75385	556	S	S
O75385	638	S	S
O75446	131	S	S
O75446	138	S	S
O75448	862	S	S
O75448	873	S	S
O75475	141	T	T
O75494	133	S	S
O75533	223	T	T
O75533	227	T	T
O75533	267	T	T
O75533	488	S	S
O75534	116	S	S
O75534	123	S	S
O75569	18	S	S
O75592	2751	S	S
O75592	2833	S	S
O75607	147	S	S
O75607	151	S	S
O75607	158	S	S
O75665	669	S	S
O75676	343	S	S
O75676	347	S	S
O75691	788	S	S
O75717	383	S	S
O75781	145	T	T
O75794	60	S	S
O75821	41	T	T
O75821	42	S	S
O75821	264	S	S
O75822	11	S	S
O75822	13	S	S
O75925	503	S	S
O75970	230	S	S
O75970	483	S	S
O75976	1368	T	T
O75976	1370	T	T
O76021	361	S	S
O76021	465	T	T
O76064	157	S	S
O76080	48	S	S
O76094	621	S	S
O94776	435	S	S
O94806	27	S	S
O94806	735	S	S
O94826	91	S	S
O94864	108	S	S
O94876	382	S	S
O94880	25	S	S
O94880	26	S	S
O94888	280	S	S
O94888	288	S	S
O94906	275	T	T
O94915	844	S	S
O94915	2272	S	S
O94967	285	T	T
O94967	297	S	S
O94979	799	S	S
O94979	1163	S	S
O95067	92	S	S
O95071	327	S	S
O95071	1549	S	S
O95071	2486	S	S
O95155	31	S	S
O95155	803	S	S
O95155	1265	S	S
O95197	30	S	S
O95235	532	S	S
O95239	799	T	T
O95239	801	S	S
O95239	1181	T	T
O95239	1225	S	S
O95243	318	S	S
O95260	169	S	S
O95295	133	S	S
O95297	204	S	S
O95297	210	S	S
O95359	962	S	S
O95359	2072	S	S
O95359	2226	S	S
O95359	2256	S	S
O95359	2317	S	S
O95359	2321	S	S
O95359	2359	S	S
O95359	2512	S	S
O95382	984	S	S
O95394	64	S	S
O95425	221	S	S
O95425	245	S	S
O95425	270	S	S
O95425	920	S	S
O95425	1322	S	S
O95453	557	S	S
O95453	619	S	S
O95544	64	S	S
O95573	688	T	T
O95628	324	S	S
O95628	432	S	S
O95639	212	S	S
O95671	239	S	S
O95684	156	S	S
O95684	160	S	S
O95696	128	S	S
O95707	10	S	S
O95785	996	S	S
O95785	1012	S	S
O95785	1127	S	S
O95785	1134	S	S
O95785	1146	S	S
O95785	1151	S	S
O95817	173	S	S
O95817	289	S	S
O95817	291	S	S
O95817	377	S	S
O95817	386	S	S
O95817	406	T	T
O95835	613	S	S
O96007	20	S	S
O96013	181	S	S
O96013	207	T	T
O96013	474	S	S
P00519	569	S	S
P00533	693	T	T
P00533	695	S	S
P00533	991	S	S
P00533	995	S	S
P00533	1039	S	S
P00533	1042	S	S
P00533	1045	S	S
P00533	1104	S	S
P00533	1166	S	S
P00558	203	S	S
P01106	58	T	T
P01106	62	S	S
P02545	22	S	S
P02545	301	S	S
P02545	390	S	S
P02545	392	S	S
P02545	458	S	S
P02545	636	S	S
P04049	259	S	S
P04049	301	S	S
P04049	642	S	S
P04075	39	S	S
P04183	13	S	S
P04183	231	S	S
P04792	15	S	S
P04792	65	S	S
P04792	82	S	S
P04792	86	S	S
P04920	144	S	S
P04920	173	S	S
P05187	114	S	S
P05362	530	T	T
P05387	79	S	S
P05387	102	S	S
P05387	105	S	S
P05455	92	S	S
P05783	7	S	S
P05783	34	S	S
P06400	249	S	S
P06400	373	T	T
P06400	807	S	S
P06493	15	Y	Y
P06493	161	T	T
P06748	4	S	S
P06748	10	S	S
P06748	70	S	S
P06748	125	S	S
P06748	139	S	S
P07199	156	S	S
P07355	12	S	S
P07355	19	T	T
P07355	26	S	S
P07910	138	S	S
P07910	260	S	S
P08107	362	S	S
P08238	255	S	S
P08559	232	S	S
P08559	293	S	S
P08559	300	S	S
P08581	977	T	T
P08581	990	S	S
P08621	226	S	S
P08651	322	S	S
P08651	323	S	S
P08651	339	S	S
P08670	55	S	S
P08670	73	S	S
P08670	412	S	S
P09234	17	S	S
P09651	95	S	S
P09884	186	S	S
P10155	19	S	S
P10244	266	T	T
P10412	18	T	T
P10412	36	S	S
P10644	83	S	S
P10809	70	S	S
P11388	4	S	S
P11388	1213	S	S
P11388	1332	S	S
P11388	1337	S	S
P11388	1377	S	S
P11441	90	S	S
P11532	3549	S	S
P11532	3623	S	S
P11717	2409	S	S
P11717	2479	S	S
P11717	2484	S	S
P11831	224	S	S
P12270	379	S	S
P12270	1185	S	S
P12956	6	S	S
P13051	23	S	S
P13051	60	T	T
P13056	215	S	S
P13639	502	S	S
P14618	37	S	S
P15056	446	S	S
P15408	200	S	S
P15531	94	T	T
P15880	264	S	S
P15924	176	S	S
P15924	2209	S	S
P15924	2606	S	S
P15924	2815	S	S
P15924	2821	S	S
P15924	2825	S	S
P16070	706	S	S
P16333	85	S	S
P16383	429	S	S
P16383	430	S	S
P16401	18	S	S
P16949	16	S	S
P16949	25	S	S
P16949	38	S	S
P16989	34	S	S
P17010	274	S	S
P17029	551	S	S
P17096	44	S	S
P17252	226	S	S
P17252	497	T	T
P17275	255	T	T
P17535	255	S	S
P17535	259	S	S
P17544	424	S	S
P18031	352	S	S
P18031	378	S	S
P18206	822	Y	Y
P18583	160	S	S
P18583	1556	S	S
P18583	1697	S	S
P18583	1769	S	S
P18583	2009	S	S
P18583	2011	S	S
P18583	2013	S	S
P18583	2129	S	S
P18615	51	S	S
P18615	281	S	S
P18669	23	S	S
P18669	118	S	S
P18754	11	S	S
P18846	198	S	S
P18887	266	S	S
P18887	447	S	S
P19021	929	S	S
P19105	19	S	S
P19338	67	S	S
P19338	121	T	T
P19338	619	S	S
P19419	324	S	S
P19634	703	S	S
P20042	2	S	S
P20042	67	S	S
P20042	105	S	S
P20042	111	T	T
P20700	391	S	S
P20700	393	S	S
P20810	243	S	S
P21127	595	T	T
P21291	192	S	S
P21333	1084	S	S
P21333	1338	S	S
P21333	1459	S	S
P21333	2152	S	S
P21333	2327	S	S
P21359	2543	S	S
P21796	104	S	S
P22059	190	S	S
P22059	193	S	S
P22059	240	S	S
P22059	351	S	S
P22059	379	S	S
P22087	124	S	S
P22234	27	S	S
P22314	835	S	S
P22607	444	S	S
P22607	445	S	S
P22626	212	S	S
P22626	259	S	S
P22626	341	S	S
P23193	100	S	S
P23381	467	S	S
P23396	221	T	T
P23497	18	S	S
P23511	326	S	S
P23528	3	S	S
P23588	93	S	S
P23588	283	S	S
P23588	459	S	S
P24928	1878	S	S
P24928	1892	S	S
P24928	1913	S	S
P24928	1917	S	S
P24941	160	T	T
P25054	1438	T	T
P25054	2093	S	S
P25054	2674	S	S
P25098	670	S	S
P25205	160	S	S
P25205	711	S	S
P25440	298	S	S
P25440	301	S	S
P25440	633	S	S
P25490	247	S	S
P26045	359	S	S
P26368	79	S	S
P27361	202	T	T
P27361	204	Y	Y
P27694	180	T	T
P27707	74	S	S
P27708	1859	S	S
P27816	99	S	S
P27816	280	S	S
P27816	358	S	S
P27816	507	S	S
P27816	521	T	T
P27816	825	S	S
P27816	1073	S	S
P28066	56	S	S
P28290	92	S	S
P28290	737	S	S
P28290	739	S	S
P28290	746	S	S
P28290	1055	S	S
P28290	1060	S	S
P28290	1063	S	S
P28482	185	T	T
P28482	187	Y	Y
P28715	526	S	S
P29317	898	T	T
P29353	139	S	S
P29372	78	S	S
P29375	1111	S	S
P29375	1331	S	S
P29401	287	T	T
P29401	295	S	S
P29558	112	S	S
P29558	208	T	T
P29590	518	S	S
P29590	527	S	S
P29590	530	S	S
P29692	133	S	S
P29966	163	S	S
P29966	167	S	S
P29966	170	S	S
P30050	38	S	S
P30086	52	S	S
P30414	463	S	S
P30414	613	S	S
P30622	200	S	S
P30622	204	S	S
P31350	20	S	S
P31689	335	S	S
P31751	451	T	T
P31942	216	S	S
P31943	104	S	S
P31948	16	S	S
P32004	1248	S	S
P33176	933	S	S
P33240	524	S	S
P33991	131	S	S
P33993	500	S	S
P35251	69	S	S
P35251	71	S	S
P35251	156	S	S
P35269	385	S	S
P35269	389	T	T
P35580	1956	S	S
P35606	859	S	S
P35611	12	S	S
P35658	433	S	S
P35658	657	S	S
P35658	678	S	S
P35658	940	S	S
P36404	45	S	S
P36507	295	S	S
P36507	394	T	T
P36578	295	S	S
P36871	117	S	S
P36915	324	S	S
P37275	322	S	S
P37275	704	S	S
P37802	185	S	S
P38159	88	S	S
P38159	352	S	S
P38398	1189	S	S
P38398	1542	S	S
P38432	487	S	S
P38432	489	S	S
P38432	566	S	S
P38919	163	T	T
P39880	1215	S	S
P39880	1270	S	S
P39880	1496	S	S
P40189	667	S	S
P40189	782	S	S
P40425	151	S	S
P40425	330	S	S
P40763	727	S	S
P40818	392	S	S
P40818	452	S	S
P40818	718	S	S
P40855	35	S	S
P41208	20	S	S
P41227	182	S	S
P41236	87	S	S
P42166	66	S	S
P42166	67	S	S
P42166	351	S	S
P42167	306	S	S
P42167	378	S	S
P42224	727	S	S
P42229	780	S	S
P42356	207	S	S
P42566	324	S	S
P42566	796	S	S
P42566	814	S	S
P42568	483	S	S
P42677	78	S	S
P42684	655	S	S
P42684	936	S	S
P43121	606	S	S
P43121	614	S	S
P43243	188	S	S
P43243	206	S	S
P43307	268	S	S
P45880	115	S	S
P45974	623	T	T
P45985	90	S	S
P45985	257	S	S
P46013	357	S	S
P46013	543	T	T
P46013	584	S	S
P46013	1098	S	S
P46013	1131	S	S
P46013	1740	S	S
P46013	1861	S	S
P46013	1923	T	T
P46013	1937	S	S
P46013	2105	S	S
P46013	2223	S	S
P46013	2344	S	S
P46013	2466	S	S
P46013	2588	S	S
P46013	2638	S	S
P46013	2708	S	S
P46013	2828	S	S
P46060	442	S	S
P46087	67	S	S
P46087	732	S	S
P46087	786	S	S
P46100	729	S	S
P46100	731	S	S
P46100	889	S	S
P46100	1996	S	S
P46379	113	S	S
P46379	1081	S	S
P46783	146	S	S
P46937	61	S	S
P46937	164	S	S
P47712	268	T	T
P47712	437	S	S
P47712	729	S	S
P47914	142	S	S
P48634	808	S	S
P48634	1219	S	S
P48651	417	S	S
P48960	831	S	S
P49006	104	S	S
P49023	85	S	S
P49327	207	S	S
P49327	1411	S	S
P49454	1747	S	S
P49454	1750	S	S
P49454	1822	S	S
P49454	2996	S	S
P49454	3007	S	S
P49454	3094	S	S
P49454	3119	S	S
P49454	3150	S	S
P49590	67	S	S
P49736	13	S	S
P49736	41	S	S
P49736	108	S	S
P49759	138	T	T
P49759	140	S	S
P49760	142	S	S
P49761	157	S	S
P49761	199	S	S
P49768	366	S	S
P49768	367	S	S
P49790	209	S	S
P49790	334	S	S
P49790	338	S	S
P49790	516	S	S
P49790	588	T	T
P49790	614	S	S
P49790	633	S	S
P49792	788	S	S
P49792	955	S	S
P49792	1160	S	S
P49792	1396	T	T
P49792	1412	T	T
P49792	1456	S	S
P49792	1509	S	S
P49792	2153	T	T
P49792	2246	S	S
P49792	2450	T	T
P49792	2454	S	S
P49792	2510	S	S
P49792	2900	S	S
P49792	3207	S	S
P49810	25	S	S
P49815	1798	S	S
P49841	9	S	S
P49841	216	Y	Y
P49841	390	T	T
P49915	332	S	S
P49959	649	S	S
P49959	688	S	S
P49959	689	S	S
P50395	61	S	S
P50402	8	S	S
P50402	49	S	S
P50402	171	S	S
P50443	16	S	S
P50613	170	T	T
P50914	139	S	S
P51114	409	S	S
P51116	601	S	S
P51116	603	S	S
P51151	179	S	S
P51531	175	S	S
P51532	610	S	S
P51532	613	S	S
P51532	1452	S	S
P51610	598	S	S
P51610	666	S	S
P51610	1507	S	S
P51636	18	S	S
P51636	19	Y	Y
P51636	20	S	S
P51636	23	S	S
P51692	193	S	S
P51812	369	S	S
P51858	165	S	S
P51991	358	S	S
P52292	62	S	S
P52292	490	S	S
P52564	207	S	S
P52594	181	S	S
P52701	137	S	S
P52701	252	S	S
P52701	254	S	S
P52701	261	S	S
P52701	830	S	S
P52732	926	T	T
P52943	115	S	S
P52948	612	S	S
P52948	934	S	S
P52948	1034	S	S
P52948	1043	S	S
P52948	1060	S	S
P53004	230	S	S
P53396	481	S	S
P53985	461	S	S
P54105	102	S	S
P54198	661	S	S
P54725	123	S	S
P54725	133	S	S
P54727	160	S	S
P55010	10	S	S
P55036	266	S	S
P55081	52	S	S
P55081	53	S	S
P55081	116	S	S
P55081	118	S	S
P55081	267	T	T
P55201	238	S	S
P55209	62	T	T
P55209	69	S	S
P55265	601	T	T
P55795	310	S	S
P55884	152	S	S
P55884	154	S	S
P55884	164	S	S
P55884	239	S	S
P56524	632	S	S
P56945	639	S	S
P57682	250	S	S
P60468	13	S	S
P60866	9	T	T
P61073	319	S	S
P61073	321	S	S
P61289	24	S	S
P61978	116	S	S
P61978	216	S	S
P61978	379	S	S
P62070	186	S	S
P62136	320	T	T
P62750	43	S	S
P62753	236	S	S
P62753	240	S	S
P62805	48	S	S
P62888	10	S	S
P62899	98	S	S
P62995	201	T	T
P62995	264	S	S
P78310	306	S	S
P78310	332	S	S
P78312	293	S	S
P78312	1144	S	S
P78316	96	S	S
P78316	146	S	S
P78316	148	S	S
P78344	395	S	S
P78344	508	T	T
P78345	235	S	S
P78347	103	S	S
P78347	210	S	S
P78347	515	S	S
P78347	517	S	S
P78362	494	S	S
P78527	3205	S	S
P78536	791	S	S
P80723	205	S	S
P82094	72	S	S
P82909	61	S	S
P83369	21	S	S
P84022	8	T	T
P84098	13	S	S
P85037	213	S	S
P85037	223	S	S
P85037	243	S	S
P85037	257	S	S
P85037	416	S	S
P85037	420	S	S
P85037	428	S	S
P85037	441	S	S
P98082	401	S	S
Q00536	12	S	S
Q00536	119	S	S
Q00536	138	S	S
Q00536	153	S	S
Q00537	137	S	S
Q00537	180	S	S
Q00587	101	S	S
Q00587	121	S	S
Q00587	192	S	S
Q00587	353	S	S
Q00613	292	S	S
Q00613	303	S	S
Q00613	314	S	S
Q00613	326	S	S
Q00839	59	S	S
Q01082	2328	T	T
Q01105	7	S	S
Q01581	495	S	S
Q01813	386	S	S
Q01831	94	S	S
Q02086	78	S	S
Q02156	710	T	T
Q02156	729	S	S
Q02241	160	S	S
Q02241	867	S	S
Q02447	73	S	S
Q02543	71	S	S
Q02543	123	S	S
Q02880	1336	S	S
Q02880	1340	S	S
Q02880	1342	S	S
Q02880	1344	S	S
Q02880	1400	S	S
Q02880	1413	S	S
Q02880	1424	S	S
Q02880	1457	S	S
Q02880	1461	S	S
Q02880	1466	S	S
Q02880	1522	S	S
Q02880	1524	S	S
Q02880	1526	S	S
Q02880	1575	T	T
Q02880	1581	S	S
Q02880	1613	S	S
Q03164	1837	S	S
Q03164	1845	T	T
Q03164	2098	S	S
Q03164	3036	S	S
Q03188	130	T	T
Q03188	316	S	S
Q03188	333	S	S
Q03252	14	T	T
Q03252	400	S	S
Q03393	19	S	S
Q03468	429	S	S
Q03468	430	S	S
Q04721	1845	S	S
Q04726	286	S	S
Q05209	435	S	S
Q05209	509	T	T
Q05209	569	T	T
Q05209	571	S	S
Q05209	603	S	S
Q05209	606	S	S
Q05397	722	S	S
Q05397	910	S	S
Q05519	207	S	S
Q05655	302	S	S
Q05655	507	T	T
Q05655	664	S	S
Q06210	261	S	S
Q06587	38	S	S
Q07002	12	S	S
Q07002	130	S	S
Q07020	130	S	S
Q07020	158	T	T
Q07157	125	S	S
Q07157	131	S	S
Q07157	277	S	S
Q07157	280	S	S
Q07157	1617	S	S
Q07666	20	S	S
Q07864	1940	S	S
Q07960	51	S	S
Q08170	458	S	S
Q08211	321	S	S
Q08499	348	S	S
Q08J23	456	S	S
Q08J23	743	S	S
Q09161	22	S	S
Q0JRZ9	387	S	S
Q0VG06	667	S	S
Q0ZGT2	365	S	S
Q10570	766	S	S
Q12789	1653	S	S
Q12802	790	S	S
Q12802	815	T	T
Q12802	983	S	S
Q12802	1411	S	S
Q12802	1565	S	S
Q12802	2563	S	S
Q12802	2709	S	S
Q12857	258	S	S
Q12857	265	S	S
Q12857	280	S	S
Q12857	300	S	S
Q12857	319	S	S
Q12872	283	S	S
Q12888	294	S	S
Q12888	380	S	S
Q12888	398	S	S
Q12888	500	S	S
Q12888	523	S	S
Q12888	525	S	S
Q12888	580	S	S
Q12888	922	T	T
Q12888	993	S	S
Q12888	1068	S	S
Q12888	1094	S	S
Q12888	1101	S	S
Q12888	1114	S	S
Q12888	1317	S	S
Q12888	1426	S	S
Q12888	1430	S	S
Q12888	1481	S	S
Q12888	1618	S	S
Q12888	1678	S	S
Q12888	1701	S	S
Q12888	1705	S	S
Q12888	1758	S	S
Q12888	1759	S	S
Q12906	190	S	S
Q12906	592	T	T
Q12906	812	S	S
Q12996	691	S	S
Q13017	968	S	S
Q13033	257	S	S
Q13042	560	S	S
Q13045	856	S	S
Q13085	23	S	S
Q13085	25	S	S
Q13085	29	S	S
Q13085	80	S	S
Q13085	1263	S	S
Q13112	410	S	S
Q13127	864	S	S
Q13129	632	S	S
Q13177	58	S	S
Q13177	141	S	S
Q13177	169	T	T
Q13185	176	S	S
Q13200	16	S	S
Q13242	211	S	S
Q13242	216	S	S
Q13247	301	S	S
Q13247	303	S	S
Q13263	19	S	S
Q13263	473	S	S
Q13263	541	T	T
Q13283	149	S	S
Q13283	231	S	S
Q13283	232	S	S
Q13309	64	S	S
Q13330	449	S	S
Q13330	522	S	S
Q13393	629	S	S
Q13416	280	S	S
Q13425	95	S	S
Q13425	110	S	S
Q13425	222	S	S
Q13425	393	S	S
Q13426	320	S	S
Q13426	327	S	S
Q13426	328	S	S
Q13428	156	S	S
Q13428	171	S	S
Q13428	381	S	S
Q13428	503	S	S
Q13428	906	S	S
Q13428	967	S	S
Q13428	1111	S	S
Q13428	1190	S	S
Q13428	1191	S	S
Q13428	1228	S	S
Q13428	1257	S	S
Q13439	71	S	S
Q13443	758	S	S
Q13443	761	T	T
Q13459	1354	S	S
Q13470	502	S	S
Q13470	519	S	S
Q13501	328	S	S
Q13501	332	S	S
Q13506	183	S	S
Q13523	142	S	S
Q13523	144	S	S
Q13523	277	S	S
Q13523	431	S	S
Q13523	437	S	S
Q13523	849	Y	Y
Q13547	393	S	S
Q13573	224	S	S
Q13573	232	S	S
Q13586	575	S	S
Q13586	608	S	S
Q13595	202	T	T
Q13596	32	S	S
Q13596	39	S	S
Q13596	41	T	T
Q13614	58	S	S
Q13615	613	S	S
Q13615	647	S	S
Q13618	737	S	S
Q13625	556	S	S
Q13625	698	S	S
Q13671	333	S	S
Q13765	166	S	S
Q13769	312	S	S
Q13769	314	S	S
Q13838	172	T	T
Q14004	383	S	S
Q14004	437	S	S
Q14004	439	S	S
Q14004	525	S	S
Q14004	871	T	T
Q14004	1246	T	T
Q14103	190	S	S
Q14103	193	T	T
Q14126	680	S	S
Q14152	584	S	S
Q14152	1336	S	S
Q14153	167	S	S
Q14155	518	S	S
Q14156	694	S	S
Q14157	416	S	S
Q14157	439	S	S
Q14157	454	S	S
Q14157	467	S	S
Q14157	609	S	S
Q14160	835	S	S
Q14160	853	S	S
Q14160	1220	S	S
Q14160	1309	S	S
Q14160	1348	S	S
Q14160	1378	S	S
Q14160	1448	S	S
Q14160	1486	S	S
Q14160	1566	S	S
Q14181	141	S	S
Q14186	23	S	S
Q14192	238	S	S
Q14204	4368	S	S
Q14244	277	T	T
Q14244	365	S	S
Q14247	418	S	S
Q14258	100	S	S
Q14432	312	S	S
Q14432	428	S	S
Q14451	361	S	S
Q14498	97	S	S
Q14498	117	S	S
Q14498	136	S	S
Q14573	934	S	S
Q14573	1832	S	S
Q14669	312	S	S
Q14669	1317	S	S
Q14669	1322	S	S
Q14671	709	S	S
Q14674	1396	S	S
Q14674	1399	S	S
Q14676	168	S	S
Q14676	329	S	S
Q14676	331	T	T
Q14676	402	S	S
Q14676	404	T	T
Q14676	780	S	S
Q14676	793	S	S
Q14676	1033	S	S
Q14676	1086	S	S
Q14676	1302	T	T
Q14676	1403	T	T
Q14676	1608	T	T
Q14676	1671	T	T
Q14676	1775	S	S
Q14676	1820	S	S
Q14677	299	S	S
Q14678	325	S	S
Q14684	245	S	S
Q14684	350	S	S
Q14684	458	S	S
Q14684	513	S	S
Q14684	706	S	S
Q14684	732	S	S
Q14684	736	S	S
Q14692	625	S	S
Q14694	211	S	S
Q14694	365	S	S
Q14694	370	S	S
Q14738	573	S	S
Q14814	121	S	S
Q14814	251	S	S
Q14839	515	S	S
Q14865	1032	S	S
Q14966	508	S	S
Q14966	510	S	S
Q14966	1100	S	S
Q14978	607	T	T
Q14978	610	T	T
Q14980	169	S	S
Q14980	395	S	S
Q14980	820	S	S
Q14980	1225	S	S
Q14980	1757	S	S
Q14980	1769	S	S
Q14980	2000	T	T
Q14CW9	281	S	S
Q15013	102	S	S
Q15019	218	S	S
Q15029	19	S	S
Q15042	537	S	S
Q15059	281	S	S
Q15084	428	S	S
Q15131	196	T	T
Q15149	125	S	S
Q15149	149	S	S
Q15149	1435	S	S
Q15149	1732	S	S
Q15149	4030	T	T
Q15149	4386	S	S
Q15149	4389	S	S
Q15149	4396	S	S
Q15149	4406	S	S
Q15149	4613	S	S
Q15149	4618	S	S
Q15149	4622	S	S
Q15149	4626	S	S
Q15154	65	S	S
Q15154	110	S	S
Q15154	991	S	S
Q15185	148	S	S
Q15185	151	S	S
Q15233	147	S	S
Q15233	450	T	T
Q15276	407	S	S
Q15361	65	S	S
Q15365	173	S	S
Q15365	190	S	S
Q15366	173	S	S
Q15390	119	S	S
Q15398	725	S	S
Q15418	221	S	S
Q15418	225	T	T
Q15418	363	S	S
Q15418	380	S	S
Q15424	288	S	S
Q15424	344	S	S
Q15424	601	S	S
Q15424	604	S	S
Q15434	106	S	S
Q15459	451	S	S
Q15477	245	S	S
Q15477	256	S	S
Q15545	264	S	S
Q15554	323	S	S
Q15572	834	T	T
Q15637	80	S	S
Q15637	82	S	S
Q15642	296	S	S
Q15643	1891	S	S
Q15648	770	S	S
Q15648	772	S	S
Q15648	774	S	S
Q15648	784	S	S
Q15648	795	S	S
Q15648	805	T	T
Q15648	1051	T	T
Q15648	1207	S	S
Q15648	1215	T	T
Q15648	1479	S	S
Q15648	1482	S	S
Q15649	80	S	S
Q15652	641	S	S
Q15691	155	S	S
Q15717	202	S	S
Q15742	171	S	S
Q15758	503	S	S
Q15773	238	S	S
Q15776	12	S	S
Q15796	8	T	T
Q15910	367	T	T
Q15910	487	T	T
Q15911	1590	S	S
Q15942	267	S	S
Q15942	281	S	S
Q15942	344	S	S
Q16204	52	S	S
Q16204	244	S	S
Q16204	254	S	S
Q16204	351	S	S
Q16204	352	S	S
Q16512	916	S	S
Q16513	110	S	S
Q16513	306	S	S
Q16513	360	S	S
Q16513	628	T	T
Q16513	958	T	T
Q16514	51	S	S
Q16543	13	S	S
Q16555	509	T	T
Q16576	354	S	S
Q16584	758	S	S
Q16629	192	S	S
Q16629	194	S	S
Q16630	404	T	T
Q16630	407	T	T
Q16637	28	S	S
Q16637	31	S	S
Q16643	142	S	S
Q16649	301	S	S
Q16659	189	S	S
Q16666	153	S	S
Q16790	448	S	S
Q16875	461	S	S
Q29RF7	1208	T	T
Q2KHR3	1211	S	S
Q2KHR3	1230	S	S
Q2KHR3	1231	S	S
Q2M2I8	606	T	T
Q2M2I8	620	T	T
Q2M2I8	637	S	S
Q2TB10	334	S	S
Q2TB10	336	S	S
Q2VPK5	419	S	S
Q32P44	176	S	S
Q3B726	60	S	S
Q3B726	316	S	S
Q3B726	328	S	S
Q3KQU3	70	S	S
Q3KQU3	460	S	S
Q3KQU3	544	S	S
Q3KR37	581	S	S
Q3KR37	585	T	T
Q3L8U1	550	S	S
Q3MII6	506	S	S
Q3MIN7	512	S	S
Q3T8J9	1255	S	S
Q3V6T2	1387	S	S
Q3YEC7	454	S	S
Q3YEC7	470	S	S
Q3YEC7	471	S	S
Q4G0F5	304	S	S
Q4LE39	675	S	S
Q53EL6	94	S	S
Q53EP0	208	S	S
Q53EZ4	428	S	S
Q53GA4	42	S	S
Q53GA4	144	S	S
Q53H80	21	S	S
Q53HL2	219	S	S
Q53LP3	213	S	S
Q53SF7	294	S	S
Q53SF7	890	S	S
Q56NI9	512	S	S
Q58WW2	336	S	S
Q5H9R7	579	S	S
Q5H9R7	631	T	T
Q5HYJ3	193	S	S
Q5JSH3	96	S	S
Q5JSH3	219	T	T
Q5JSH3	262	S	S
Q5JSH3	561	S	S
Q5JSZ5	168	S	S
Q5JSZ5	226	S	S
Q5JTD0	300	S	S
Q5JTD0	545	S	S
Q5JTV8	143	S	S
Q5M775	131	S	S
Q5M775	134	S	S
Q5M775	325	S	S
Q5M775	425	S	S
Q5M775	847	S	S
Q5M775	863	S	S
Q5M775	912	S	S
Q5PRF9	271	S	S
Q5SRE5	1709	S	S
Q5SRE5	1717	S	S
Q5SW79	356	S	S
Q5SW79	359	S	S
Q5SW79	881	S	S
Q5SW79	928	S	S
Q5SW79	930	S	S
Q5SW79	933	S	S
Q5SW79	1529	S	S
Q5T0N5	488	S	S
Q5T0N5	501	S	S
Q5T1M5	956	S	S
Q5T1M5	979	S	S
Q5T1M5	1114	S	S
Q5T1V6	64	S	S
Q5T1V6	76	S	S
Q5T200	64	S	S
Q5T200	207	S	S
Q5T200	209	S	S
Q5T200	242	S	S
Q5T200	263	T	T
Q5T200	265	S	S
Q5T200	364	T	T
Q5T200	877	S	S
Q5T3F8	111	S	S
Q5T4S7	178	S	S
Q5T4S7	181	S	S
Q5T4S7	2715	T	T
Q5T4S7	2719	S	S
Q5T5C0	759	S	S
Q5T5U3	1430	S	S
Q5T5U3	1431	S	S
Q5T5U3	1432	S	S
Q5T5U3	1636	S	S
Q5T5U3	1668	S	S
Q5T5X7	489	S	S
Q5T6F0	15	S	S
Q5T8P6	127	S	S
Q5TAQ9	129	S	S
Q5TAQ9	130	S	S
Q5TC82	535	S	S
Q5TCZ1	406	S	S
Q5TCZ1	567	S	S
Q5TCZ1	593	S	S
Q5TDH0	194	S	S
Q5THJ4	1042	S	S
Q5THK1	1029	S	S
Q5TKA1	297	T	T
Q5U5Q3	545	S	S
Q5UIP0	402	S	S
Q5UIP0	782	S	S
Q5UIP0	1454	S	S
Q5UIP0	1552	S	S
Q5UIP0	1554	S	S
Q5UIP0	2144	S	S
Q5VSL9	335	S	S
Q5VT06	878	T	T
Q5VT52	485	S	S
Q5VT52	593	S	S
Q5VT52	614	S	S
Q5VT52	723	T	T
Q5VT52	732	T	T
Q5VT52	758	S	S
Q5VT52	1099	S	S
Q5VTR2	138	S	S
Q5VV41	107	S	S
Q5VV41	174	S	S
Q5VV41	208	S	S
Q5VWG9	183	S	S
Q5VWG9	297	S	S
Q5VWN6	444	S	S
Q5VWN6	2037	S	S
Q5VYS8	600	S	S
Q5VZ89	505	S	S
Q5VZ89	732	S	S
Q5VZ89	737	S	S
Q5VZ89	753	S	S
Q5VZ89	764	S	S
Q5VZ89	765	T	T
Q5VZ89	863	S	S
Q5VZ89	948	S	S
Q5VZ89	989	S	S
Q5VZ89	1042	S	S
Q5VZ89	1089	S	S
Q5VZL5	1071	S	S
Q63ZY3	323	S	S
Q63ZY3	375	S	S
Q63ZY3	540	S	S
Q676U5	287	S	S
Q68CP9	689	S	S
Q68CP9	1496	S	S
Q68CZ2	332	S	S
Q68CZ2	660	S	S
Q68CZ2	776	S	S
Q68E01	502	S	S
Q68EM7	575	S	S
Q68EM7	676	S	S
Q69YQ0	384	S	S
Q6DCA0	74	S	S
Q6DN90	180	S	S
Q6GQQ9	100	S	S
Q6GYQ0	754	T	T
Q6GYQ0	860	S	S
Q6IAA8	27	S	S
Q6IQ26	193	S	S
Q6IQ49	278	S	S
Q6KC79	318	S	S
Q6KC79	350	S	S
Q6KC79	2658	S	S
Q6NUK4	152	S	S
Q6NYC8	195	S	S
Q6NZI2	40	S	S
Q6NZI2	167	S	S
Q6NZI2	300	S	S
Q6NZI2	302	T	T
Q6NZI2	365	S	S
Q6NZI2	366	S	S
Q6NZI2	387	S	S
Q6NZI2	389	S	S
Q6NZY4	479	T	T
Q6NZY4	492	T	T
Q6NZY4	500	S	S
Q6NZY4	658	S	S
Q6P0N0	653	T	T
Q6P0N0	821	T	T
Q6P0N0	824	S	S
Q6P0N0	1104	S	S
Q6P0Q8	900	S	S
Q6P1N0	120	T	T
Q6P2E9	693	T	T
Q6P2E9	729	S	S
Q6P2E9	879	S	S
Q6P4F7	847	S	S
Q6P4R8	226	S	S
Q6P4R8	228	S	S
Q6P4R8	298	S	S
Q6P4R8	351	S	S
Q6P4R8	1291	S	S
Q6P5R6	120	S	S
Q6P6C2	361	S	S
Q6PCE3	175	S	S
Q6PD62	925	T	T
Q6PD74	310	S	S
Q6PD74	311	S	S
Q6PGN9	70	S	S
Q6PID6	197	S	S
Q6PJG2	461	S	S
Q6PJG2	661	S	S
Q6PJG2	704	T	T
Q6PJG2	715	T	T
Q6PJG6	742	S	S
Q6PKG0	90	S	S
Q6PKG0	143	S	S
Q6PKG0	546	S	S
Q6PKG0	548	S	S
Q6PKG0	649	T	T
Q6PKG0	722	T	T
Q6PKG0	724	T	T
Q6PKG0	766	S	S
Q6PKG0	774	S	S
Q6PKG0	824	S	S
Q6PKG0	1071	T	T
Q6PL18	327	S	S
Q6SPF0	161	S	S
Q6UN15	259	S	S
Q6VMQ6	113	S	S
Q6VMQ6	673	S	S
Q6VY07	430	S	S
Q6VY07	534	S	S
Q6W2J9	1410	S	S
Q6WKZ4	202	S	S
Q6WKZ4	435	S	S
Q6Y7W6	26	S	S
Q6Y7W6	236	S	S
Q6Y7W6	593	S	S
Q6ZN55	164	S	S
Q6ZRP7	578	S	S
Q6ZS17	351	S	S
Q6ZU65	13	S	S
Q6ZV73	692	S	S
Q70J99	150	S	S
Q719H9	9	S	S
Q719H9	12	S	S
Q76I76	36	S	S
Q7KZ85	1535	S	S
Q7KZF4	426	S	S
Q7KZI7	456	S	S
Q7L014	295	S	S
Q7L014	296	S	S
Q7L014	804	S	S
Q7L1W4	246	S	S
Q7L2J0	254	S	S
Q7L2J0	291	T	T
Q7L590	85	T	T
Q7L7X3	445	S	S
Q7LBC6	614	T	T
Q7Z2W4	378	S	S
Q7Z309	50	S	S
Q7Z309	58	S	S
Q7Z309	115	S	S
Q7Z309	119	S	S
Q7Z309	137	S	S
Q7Z3B3	249	S	S
Q7Z3B3	268	S	S
Q7Z3B3	991	S	S
Q7Z3B3	1082	S	S
Q7Z3C6	18	S	S
Q7Z3C6	656	S	S
Q7Z3K3	425	S	S
Q7Z3K3	1364	S	S
Q7Z3U7	205	S	S
Q7Z417	572	S	S
Q7Z417	629	S	S
Q7Z417	652	S	S
Q7Z422	39	S	S
Q7Z422	107	S	S
Q7Z434	152	S	S
Q7Z434	157	S	S
Q7Z434	165	S	S
Q7Z434	222	S	S
Q7Z460	600	S	S
Q7Z460	797	S	S
Q7Z460	1088	S	S
Q7Z478	71	S	S
Q7Z478	200	S	S
Q7Z4H7	552	S	S
Q7Z4H7	584	T	T
Q7Z4H7	805	S	S
Q7Z4S6	1212	S	S
Q7Z4S6	1239	S	S
Q7Z589	173	S	S
Q7Z589	238	S	S
Q7Z589	1213	S	S
Q7Z5J4	683	S	S
Q7Z5J4	1374	S	S
Q7Z5K2	77	S	S
Q7Z5K2	221	S	S
Q7Z5K2	226	S	S
Q7Z5K2	254	S	S
Q7Z5K2	257	S	S
Q7Z5K2	459	S	S
Q7Z5K2	461	S	S
Q7Z6B7	917	S	S
Q7Z6E9	244	S	S
Q7Z6E9	245	S	S
Q7Z6E9	246	S	S
Q7Z6E9	247	S	S
Q7Z6E9	1179	S	S
Q7Z6E9	1277	S	S
Q7Z6J9	178	S	S
Q7Z6Z7	1084	S	S
Q7Z6Z7	2595	S	S
Q7Z6Z7	2887	S	S
Q7Z6Z7	3373	S	S
Q7Z6Z7	3919	S	S
Q86SQ0	415	S	S
Q86SQ0	489	S	S
Q86SQ0	501	S	S
Q86T03	162	S	S
Q86TC9	644	S	S
Q86TC9	759	S	S
Q86UE4	143	T	T
Q86UE4	298	S	S
Q86UE4	308	S	S
Q86UU1	518	S	S
Q86UU1	520	S	S
Q86UU1	563	S	S
Q86V48	659	S	S
Q86VQ1	105	S	S
Q86VR2	258	S	S
Q86VR2	260	S	S
Q86W56	137	S	S
Q86W92	37	S	S
Q86W92	40	S	S
Q86W92	601	S	S
Q86WB0	321	S	S
Q86WB0	344	S	S
Q86WB0	354	S	S
Q86WB0	395	S	S
Q86WK6	477	S	S
Q86WR7	43	S	S
Q86WR7	179	S	S
Q86X95	202	S	S
Q86XL3	268	S	S
Q86XL3	662	S	S
Q86XP3	109	S	S
Q86XP3	111	S	S
Q86XP3	185	S	S
Q86YP4	49	T	T
Q86YP4	189	T	T
Q86YV5	694	S	S
Q8IUD2	191	S	S
Q8IUD2	1046	T	T
Q8IVD9	146	S	S
Q8IVP5	13	S	S
Q8IVT2	156	S	S
Q8IVT2	164	T	T
Q8IVT2	284	S	S
Q8IVT2	287	T	T
Q8IVT2	377	T	T
Q8IVT2	394	S	S
Q8IVT2	395	S	S
Q8IVT2	397	S	S
Q8IVT2	471	S	S
Q8IVT2	575	S	S
Q8IWA0	796	S	S
Q8IWV7	21	T	T
Q8IWX8	813	S	S
Q8IWX8	815	S	S
Q8IWX8	817	S	S
Q8IWX8	819	T	T
Q8IWZ8	411	S	S
Q8IWZ8	485	S	S
Q8IX01	277	S	S
Q8IX01	315	S	S
Q8IX90	155	S	S
Q8IXM2	96	S	S
Q8IXT5	278	S	S
Q8IXT5	280	S	S
Q8IXT5	575	S	S
Q8IXZ2	408	S	S
Q8IY17	345	S	S
Q8IY67	463	T	T
Q8IY81	584	S	S
Q8IY81	644	S	S
Q8IY81	688	S	S
Q8IYB3	220	T	T
Q8IYB3	402	S	S
Q8IYB3	406	T	T
Q8IYB3	597	S	S
Q8IYB3	605	S	S
Q8IYB3	616	S	S
Q8IYB3	695	S	S
Q8IYB3	696	S	S
Q8IYB3	713	S	S
Q8IYB3	715	S	S
Q8IYB3	769	S	S
Q8IYB3	775	S	S
Q8IYB3	781	S	S
Q8IZ73	68	S	S
Q8IZL8	481	S	S
Q8IZL8	1033	S	S
Q8IZP9	1010	S	S
Q8IZT6	367	S	S
Q8IZT6	605	S	S
Q8N0Y2	232	S	S
Q8N122	859	S	S
Q8N122	863	S	S
Q8N122	877	S	S
Q8N128	70	S	S
Q8N128	71	T	T
Q8N163	675	S	S
Q8N163	678	S	S
Q8N163	681	S	S
Q8N1G0	251	S	S
Q8N1G0	253	S	S
Q8N1G0	266	S	S
Q8N1G0	271	S	S
Q8N1G0	900	T	T
Q8N1G0	1057	S	S
Q8N1G0	1191	S	S
Q8N1G0	1211	S	S
Q8N1G4	518	S	S
Q8N201	83	T	T
Q8N201	104	S	S
Q8N3D4	285	S	S
Q8N3F8	295	S	S
Q8N3F8	486	S	S
Q8N3F8	578	S	S
Q8N3U4	1058	S	S
Q8N3U4	1061	S	S
Q8N3U4	1064	S	S
Q8N3U4	1112	T	T
Q8N3V7	263	S	S
Q8N3V7	525	S	S
Q8N3V7	685	S	S
Q8N3V7	833	S	S
Q8N3X1	18	S	S
Q8N4C8	763	S	S
Q8N5F7	149	S	S
Q8N5I9	178	S	S
Q8N612	859	S	S
Q8N684	203	T	T
Q8N6H7	146	S	S
Q8N6H7	368	S	S
Q8N6H7	432	S	S
Q8N6T3	135	T	T
Q8N6T3	189	T	T
Q8N6T7	294	T	T
Q8NB46	1028	S	S
Q8NB49	445	S	S
Q8NB78	17	S	S
Q8NBN3	540	S	S
Q8NC44	281	S	S
Q8NC44	283	S	S
Q8NC51	25	S	S
Q8NC51	203	S	S
Q8NC51	221	S	S
Q8NC51	234	S	S
Q8NC51	330	S	S
Q8NC56	499	S	S
Q8NCD3	412	S	S
Q8NCD3	642	S	S
Q8NCF5	204	S	S
Q8NCF5	314	S	S
Q8NCG7	579	S	S
Q8NCN4	403	S	S
Q8ND56	183	S	S
Q8ND56	192	S	S
Q8ND56	216	S	S
Q8ND76	25	S	S
Q8ND82	80	S	S
Q8NDC0	15	S	S
Q8NDI1	171	S	S
Q8NDI1	174	S	S
Q8NDI1	436	S	S
Q8NDX5	315	S	S
Q8NDX5	609	T	T
Q8NDX5	616	S	S
Q8NE71	109	S	S
Q8NE71	140	S	S
Q8NEM0	333	S	S
Q8NEM2	42	S	S
Q8NEY1	541	S	S
Q8NEY1	808	S	S
Q8NEY1	1000	S	S
Q8NEY8	133	S	S
Q8NFH5	66	S	S
Q8NFH5	73	S	S
Q8NFH5	273	T	T
Q8NFH5	280	T	T
Q8NFH5	308	T	T
Q8NFJ5	301	S	S
Q8NFJ5	345	S	S
Q8NG31	32	S	S
Q8NG31	767	S	S
Q8NHG8	82	S	S
Q8NHM5	1031	S	S
Q8NHV4	411	S	S
Q8NI77	674	S	S
Q8TAD8	35	S	S
Q8TAP6	83	S	S
Q8TAP8	87	S	S
Q8TAP9	133	S	S
Q8TAQ2	347	S	S
Q8TAQ2	548	T	T
Q8TB61	427	S	S
Q8TBA6	116	S	S
Q8TBE0	121	S	S
Q8TBF4	155	S	S
Q8TBN0	168	S	S
Q8TBN0	179	S	S
Q8TBZ3	434	S	S
Q8TC07	675	S	S
Q8TC44	321	S	S
Q8TCD5	182	S	S
Q8TD16	582	S	S
Q8TDD1	75	S	S
Q8TDM6	1011	T	T
Q8TDM6	1232	S	S
Q8TDN6	261	S	S
Q8TDX7	195	S	S
Q8TDY2	243	S	S
Q8TDY2	624	S	S
Q8TEK3	786	S	S
Q8TEK3	834	S	S
Q8TEK3	1001	S	S
Q8TEK3	1104	S	S
Q8TEM1	1844	T	T
Q8TEM1	1874	S	S
Q8TEQ6	778	S	S
Q8TEW0	383	S	S
Q8TEW0	692	S	S
Q8TEW0	695	S	S
Q8TEW0	728	S	S
Q8TEW0	809	S	S
Q8TEY7	439	S	S
Q8TF01	211	S	S
Q8TF76	147	S	S
Q8WTT2	787	S	S
Q8WUA2	178	S	S
Q8WUA4	901	S	S
Q8WUF5	113	S	S
Q8WUI4	486	S	S
Q8WUM0	50	S	S
Q8WUM0	131	S	S
Q8WUZ0	114	S	S
Q8WUZ0	126	S	S
Q8WVM8	303	S	S
Q8WVR3	541	T	T
Q8WW12	119	S	S
Q8WWI1	246	S	S
Q8WWI1	704	S	S
Q8WWI1	805	S	S
Q8WWI1	867	S	S
Q8WWI1	873	S	S
Q8WWI1	895	S	S
Q8WWI1	932	T	T
Q8WWI1	960	S	S
Q8WWI1	988	S	S
Q8WWI1	991	S	S
Q8WWI1	1018	S	S
Q8WWI1	1026	S	S
Q8WWI1	1048	T	T
Q8WWI1	1493	S	S
Q8WWI1	1586	S	S
Q8WWM7	111	S	S
Q8WWM7	449	S	S
Q8WWM7	559	S	S
Q8WWM7	594	S	S
Q8WWN8	1444	S	S
Q8WWQ0	1315	S	S
Q8WWY3	455	T	T
Q8WX92	557	S	S
Q8WX93	641	S	S
Q8WXE1	224	S	S
Q8WXE1	239	S	S
Q8WXE1	518	S	S
Q8WXG6	1239	S	S
Q8WXI9	120	T	T
Q8WXI9	122	S	S
Q8WXI9	129	S	S
Q8WXI9	135	S	S
Q8WXI9	338	S	S
Q8WXI9	486	S	S
Q8WXX5	109	S	S
Q8WY36	478	S	S
Q8WY36	479	S	S
Q8WY36	481	S	S
Q8WY36	844	S	S
Q8WYP5	1218	S	S
Q8WYQ5	92	S	S
Q8WYQ5	95	S	S
Q8WYQ5	109	S	S
Q8WYQ5	377	S	S
Q8WZ73	240	S	S
Q92522	2	S	S
Q92538	1298	S	S
Q92538	1773	S	S
Q92538	1784	S	S
Q92539	243	S	S
Q92547	888	S	S
Q92560	583	S	S
Q92560	597	S	S
Q92576	682	S	S
Q92576	1133	S	S
Q92576	1642	S	S
Q92576	1925	S	S
Q92597	330	S	S
Q92597	366	T	T
Q92598	384	S	S
Q92598	809	S	S
Q92610	145	S	S
Q92610	146	S	S
Q92610	573	S	S
Q92610	1089	S	S
Q92610	1264	S	S
Q92613	85	S	S
Q92614	83	S	S
Q92614	140	S	S
Q92614	2007	S	S
Q92614	2043	S	S
Q92615	568	S	S
Q92625	663	S	S
Q92667	107	S	S
Q92667	445	S	S
Q92667	533	T	T
Q92692	433	S	S
Q92733	157	S	S
Q92733	159	S	S
Q92733	267	S	S
Q92766	1167	S	S
Q92766	1219	S	S
Q92766	1225	S	S
Q92766	1653	S	S
Q92769	394	S	S
Q92785	142	S	S
Q92785	176	T	T
Q92793	2063	S	S
Q92794	941	S	S
Q92797	1171	S	S
Q92797	1243	S	S
Q92878	635	S	S
Q92917	42	S	S
Q92922	328	S	S
Q92922	573	S	S
Q92934	118	S	S
Q92945	181	S	S
Q969K3	254	S	S
Q969R5	683	S	S
Q969R5	688	S	S
Q969R5	689	S	S
Q969X1	81	S	S
Q96A49	248	T	T
Q96A57	24	S	S
Q96AC1	159	S	S
Q96AD5	404	S	S
Q96AE4	140	S	S
Q96AE4	153	T	T
Q96AE4	630	S	S
Q96AP0	425	S	S
Q96AQ6	43	S	S
Q96AT1	50	S	S
Q96AY2	12	S	S
Q96AY2	15	S	S
Q96AY2	17	S	S
Q96AY2	84	S	S
Q96AY2	85	S	S
Q96AY2	87	S	S
Q96B01	19	S	S
Q96B01	21	S	S
Q96B01	120	S	S
Q96B01	280	S	S
Q96B36	183	S	S
Q96BD0	40	S	S
Q96BD0	43	S	S
Q96BD5	350	T	T
Q96BZ8	59	S	S
Q96C34	71	S	S
Q96C34	75	S	S
Q96CB8	128	S	S
Q96CX2	185	S	S
Q96DF8	391	S	S
Q96DF8	395	S	S
Q96E09	37	S	S
Q96E09	62	S	S
Q96E09	76	S	S
Q96E09	143	S	S
Q96E09	147	S	S
Q96E09	270	S	S
Q96EP0	466	S	S
Q96EV2	41	S	S
Q96EZ8	282	S	S
Q96F63	212	S	S
Q96FF9	21	S	S
Q96FF9	75	S	S
Q96FJ0	242	S	S
Q96FS4	55	S	S
Q96FS4	839	S	S
Q96FV9	2	S	S
Q96G28	201	S	S
Q96G46	273	T	T
Q96G74	64	S	S
Q96G74	165	S	S
Q96G74	508	S	S
Q96GM8	428	S	S
Q96GN5	21	S	S
[truncated: 816 more rows]

## Sheet: noRecall
A0AV96	519	T
A0FGR8	691	S
A0FGR8	693	S
A0FGR8	748	S
A1X283	291	S
A2A3N6	405	S
A2AJT9	402	S
A2RRD8	452	S
A3KN83	754	S
A3KN83	755	S
A3KN83	768	S
A3KN83	794	S
A5D8W1	152	S
A5YKK6	1061	S
A6ND36	4	S
A6ND36	127	S
A6ND36	634	S
A6ND36	650	S
A6NFI3	10	S
A7E2V4	1836	S
A7KAX9	655	S
A7KAX9	871	S
A7KAX9	892	S
A8CG34	165	S
A8CG34	246	S
A8CG34	373	S
A8MT19	536	S
A8MT19	539	S
O00116	65	S
O00116	74	T
O00151	130	S
O00151	316	T
O00159	864	S
O00231	14	S
O00257	434	S
O00257	467	S
O00400	22	S
O00443	1553	S
O00512	278	S
O00512	917	S
O00560	6	S
O00567	314	S
O00592	529	S
O00743	197	S
O00750	308	S
O14647	1728	S
O14681	326	S
O14681	330	S
O14683	14	S
O14686	654	S
O14686	1195	T
O14686	1263	S
O14686	1267	T
O14686	1270	S
O14686	2229	T
O14686	2274	S
O14686	4359	S
O14686	4682	T
O14686	4738	S
O14686	4822	S
O14686	4849	S
O14757	468	S
O14828	32	S
O14908	232	S
O15013	379	S
O15014	491	S
O15015	930	S
O15021	1422	S
O15027	891	S
O15027	1190	S
O15027	1191	S
O15047	1103	S
O15047	1153	S
O15085	556	S
O15085	1292	T
O15085	1413	S
O15126	2	S
O15151	367	S
O15173	104	S
O15226	618	S
O15234	117	S
O15320	647	S
O15400	79	T
O15417	999	S
O15417	1359	S
O15417	1540	S
O15417	1857	S
O15417	2146	T
O15439	668	S
O15446	490	S
O15534	592	S
O15550	769	S
O43164	308	S
O43264	12	S
O43306	2	S
O43314	1006	S
O43390	252	S
O43426	1565	S
O43432	230	S
O43474	316	T
O43524	7	S
O43524	12	S
O43572	52	S
O43663	513	S
O43752	2	S
O43852	44	S
O43865	2	S
O43896	910	S
O43896	915	S
O43900	437	S
O43900	491	S
O60238	166	S
O60256	5	T
O60293	15	S
O60293	655	S
O60333	1613	S
O60437	14	S
O60499	2	S
O60503	1257	S
O60664	196	S
O60684	6	S
O60716	864	S
O60739	9	S
O60749	104	T
O60869	4	S
O60885	1045	S
O60885	1126	S
O60890	652	S
O60890	703	S
O75030	491	S
O75030	504	S
O75054	1177	S
O75128	962	S
O75143	361	S
O75179	1709	S
O75179	2047	S
O75179	2401	S
O75182	122	S
O75333	257	S
O75376	1263	S
O75376	2102	S
O75376	2335	S
O75376	2337	S
O75381	44	S
O75381	232	S
O75381	265	S
O75385	477	S
O75385	479	S
O75396	137	S
O75396	177	S
O75420	406	S
O75607	13	S
O75717	407	S
O75822	20	S
O75955	19	S
O75962	2455	S
O75962	2459	S
O75970	790	S
O94762	727	S
O94763	372	S
O94806	213	S
O94806	216	S
O94808	244	S
O94854	666	S
O94875	235	S
O94875	259	S
O94875	298	S
O94875	302	S
O94875	304	S
O94876	414	S
O94913	487	S
O94913	494	S
O94913	705	S
O94913	777	S
O94913	1491	T
O94913	1493	S
O94913	1530	T
O94916	17	S
O94916	135	T
O94916	145	S
O94916	561	S
O94986	1461	S
O95070	5	S
O95070	12	S
O95155	23	S
O95251	162	S
O95295	14	T
O95359	269	S
O95359	1768	S
O95359	2134	S
O95402	535	S
O95425	259	S
O95425	914	S
O95425	968	S
O95602	357	T
O95602	360	T
O95714	1601	S
O95785	983	S
O96017	260	S
O96017	379	S
P01106	281	S
P01562	176	S
P01622	53	S
P04083	37	S
P04406	151	S
P04626	998	S
P04792	176	S
P05783	10	S
P05783	15	S
P05783	18	S
P05783	23	S
P05783	31	S
P05783	42	S
P05783	60	S
P05783	127	S
P05783	399	S
P06400	795	S
P06733	263	S
P07355	127	S
P07814	882	S
P08047	2	S
P08195	165	S
P08238	307	S
P08581	966	S
P08670	325	S
P09496	105	S
P09884	219	T
P0C1Z6	207	T
P0C1Z6	249	S
P0C1Z6	252	S
P0C7T5	206	S
P0C7T5	361	S
P10316	343	S
P10586	1305	S
P11171	709	S
P11532	3490	S
P11532	3500	S
P11940	341	S
P12270	2137	T
P12270	2155	S
P12956	2	S
P12956	455	T
P12956	477	S
P12956	520	S
P13489	2	S
P13639	435	T
P14859	335	S
P14866	101	S
P14868	249	S
P15336	112	S
P15822	536	S
P15822	537	S
P15822	571	S
P15822	1158	S
P15822	1180	S
P15924	2207	S
P16298	471	S
P16989	324	S
P16989	346	S
P17029	208	S
P17096	36	S
P17676	65	S
P17706	293	S
P17980	9	S
P18031	295	S
P18206	721	S
P18615	165	S
P18669	31	S
P18848	248	S
P20340	3	T
P20700	279	S
P20700	375	S
P20810	133	S
P20810	575	S
P21333	966	S
P21333	2336	T
P21731	331	S
P22234	107	S
P22234	238	T
P22694	198	T
P23588	16	S
P24928	121	S
P24928	1910	S
P25054	744	S
P25054	1371	S
P25054	1567	S
P25054	1774	S
P25054	2022	S
P25705	76	S
P25786	110	S
P26373	106	S
P27348	37	S
P27694	38	S
P27694	174	S
P27816	14	S
P27816	687	T
P27816	928	S
P28290	352	S
P28290	803	S
P29317	579	S
P29374	864	S
P29375	1488	S
P29590	8	S
P29692	64	S
P30041	44	T
P30414	1077	S
P30622	310	S
P30622	312	S
P31152	186	S
P31274	159	S
P31943	310	S
P32519	187	S
P33240	120	S
P33981	281	S
P34897	266	S
P34932	780	S
P35240	13	S
P35367	233	S
P35658	646	S
P36507	306	S
P36873	311	T
P37287	21	S
P38398	694	S
P38398	840	S
P38398	1191	S
P38919	12	S
P39023	13	S
P39880	1216	S
P40121	337	S
P40189	670	T
P40306	230	S
P40938	76	T
P41162	139	S
P41252	1047	S
P41273	5	S
P41273	8	S
P41273	250	S
P41440	5	S
P41440	499	S
P41440	515	S
P41567	2	S
P41567	9	S
P42166	59	S
P42166	74	T
P42166	160	T
P42166	354	S
P42166	424	S
P42575	157	S
P42677	27	S
P42694	1614	S
P42858	432	S
P42858	1874	S
P43243	4	S
P43243	11	S
P43243	240	S
P43487	60	S
P43487	188	S
P46019	1044	S
P46100	598	S
P46776	68	S
P46937	367	S
P48067	673	S
P48382	605	S
P48634	166	S
P49116	68	S
P49207	12	S
P49321	503	S
P49327	831	S
P49407	202	S
P49585	329	S
P49585	331	S
P49756	677	S
P49756	703	S
P49759	341	S
P49759	342	T
P49790	102	T
P49792	2250	S
P49916	210	S
P50750	347	S
P50851	1261	S
P50851	2201	S
P51531	172	S
P51531	329	S
P51531	1377	S
P51531	1410	S
P51608	229	S
P51610	6	S
P51648	293	S
P51659	318	S
P51798	61	S
P51825	697	T
P51991	14	S
P51991	43	S
P52272	528	S
P52272	633	S
P52565	24	S
P52594	362	S
P52735	659	S
P52737	292	S
P52948	653	S
P52948	670	T
P52948	673	S
P53007	156	S
P53621	591	T
P54132	171	T
P54253	88	S
P54259	168	S
P54578	143	S
P54646	491	S
P55036	256	S
P55196	1182	S
P55196	1721	S
P55198	258	S
P55201	75	S
P55317	331	S
P55327	171	S
P57059	435	S
P57678	84	T
P57768	29	S
P58107	34	T
P58107	1543	T
P58107	2716	S
P59537	292	S
P60174	58	S
P61247	236	S
P61313	34	S
P61313	187	S
P61313	197	T
P62191	53	T
P62258	210	S
P62701	223	S
P62979	57	S
P63104	45	S
P63104	207	S
P67809	209	S
P68366	48	S
P78347	412	S
P78347	620	S
P78347	784	S
P78371	3	S
P84095	180	T
P84103	5	S
P86791	266	S
P98082	316	S
P98082	723	S
P98172	281	S
P98174	82	S
P98175	89	S
P98175	718	S
Q00688	36	S
Q00839	271	S
Q01082	2358	S
Q01130	2	S
Q01151	189	S
Q01167	13	T
Q01167	30	S
Q01664	37	T
Q01804	415	S
Q02078	479	S
Q02156	368	S
Q02487	864	S
Q02487	868	S
Q02487	873	S
Q03001	3968	S
Q03001	6192	S
Q03135	9	S
Q03164	1119	S
Q03164	3527	S
Q03188	73	S
Q03468	303	T
Q04637	314	S
Q04637	1231	S
Q04656	357	S
Q04656	1463	S
Q04727	206	S
Q04727	292	S
Q04912	1056	S
Q07021	205	S
Q07157	297	S
Q07157	300	S
Q07157	899	S
Q07157	1579	S
Q07343	319	S
Q07352	54	S
Q07866	460	S
Q07866	521	S
Q07866	524	S
Q08174	962	S
Q08378	389	S
Q08499	715	S
Q08AD1	416	S
Q08AD1	464	S
Q08AD1	611	S
Q08AD1	862	S
Q08AD1	1019	S
Q08AE8	387	S
Q09019	495	S
Q09666	93	S
Q09666	176	S
Q09666	177	S
Q09666	210	S
Q09666	216	S
Q09666	332	S
Q09666	490	T
Q09666	511	S
Q09666	1445	S
Q09666	2397	S
Q09666	3360	S
Q09666	3362	S
Q09666	3426	S
Q09666	4100	T
Q09666	4766	T
Q09666	5031	S
Q09666	5110	S
Q09666	5448	S
Q09666	5552	S
Q09666	5589	S
Q09666	5620	S
Q09666	5731	S
Q09666	5769	S
Q09666	5790	S
Q09666	5830	S
Q09666	5857	S
Q0JRZ9	312	S
Q0JRZ9	533	S
Q0JRZ9	536	S
Q12768	917	S
Q12769	1157	S
Q12774	445	S
Q12774	450	S
Q12792	143	S
Q12802	2467	T
Q12830	737	S
Q12830	2370	S
Q12872	743	S
Q12874	295	S
Q12888	208	S
Q12888	591	T
Q12933	7	T
Q12933	11	S
Q12948	320	S
Q12959	158	S
Q12959	573	S
Q12962	44	S
Q12968	344	S
Q12986	50	S
Q12996	333	S
Q12996	334	T
Q13017	590	S
Q13017	1195	S
Q13017	1202	S
Q13057	183	S
Q13111	65	S
Q13111	772	S
Q13129	634	S
Q13153	144	S
Q13177	132	S
Q13283	7	S
Q13310	584	S
Q13415	199	S
Q13428	533	T
Q13428	674	S
Q13435	780	T
Q13459	1405	S
Q13501	370	S
Q13555	419	S
Q13561	198	T
Q13573	14	S
Q13620	85	T
Q13765	203	S
Q13769	328	T
Q13905	335	S
Q14118	790	T
Q14126	650	T
Q14160	1445	S
Q14160	1581	S
Q14188	24	S
Q14191	1133	S
Q14202	51	S
Q14202	214	S
Q14202	957	S
Q14202	960	S
Q14244	235	S
Q14244	657	S
Q14247	261	S
Q14247	447	S
Q14432	492	S
Q14432	520	S
Q14562	460	S
Q14566	13	S
Q14653	173	S
Q14669	942	S
Q14676	108	S
Q14676	760	S
Q14676	1321	T
Q14687	10	S
Q14694	547	S
Q14694	718	S
Q14738	538	T
Q14764	873	S
Q14789	3010	S
Q14814	450	S
Q14839	1553	T
Q14839	1653	T
Q14966	1667	S
Q14978	397	S
Q14993	81	S
Q14C86	566	S
Q14C86	569	S
Q14C86	746	S
Q14C86	902	S
Q14C86	914	S
Q15024	177	S
Q15032	142	S
Q15032	381	S
Q15057	521	S
Q15061	394	T
Q15149	1047	S
Q15154	93	S
Q15154	960	S
Q15154	1765	S
Q15154	1768	S
Q15276	374	S
Q15276	377	S
Q15334	663	S
Q15365	189	S
Q15435	37	S
Q15545	201	S
Q15572	833	T
Q15583	286	S
Q15596	210	S
Q15596	493	S
Q15642	506	S
Q15648	771	S
Q15648	1021	S
Q15648	1192	S
Q15648	1223	S
Q15648	1252	S
Q15648	1561	S
Q15652	505	T
Q15652	639	S
Q15652	943	S
Q15723	107	S
Q15796	172	T
Q15811	203	S
Q15911	2230	S
Q15911	2801	S
Q15911	3409	S
Q15911	3432	S
Q16206	240	S
Q16539	2	S
Q16594	149	S
Q16600	191	S
Q16649	353	S
Q16851	13	S
Q16890	137	S
Q1ED39	42	S
Q1ED39	119	S
Q27J81	589	S
Q27J81	1147	S
Q27J81	1149	S
Q2KHR2	225	S
Q2KHR2	891	T
Q2KHR2	1028	S
Q2M1K9	1209	S
Q2M389	7	S
Q3KQU3	97	T
Q3KQU3	469	S
Q3KQU3	813	T
Q3KR37	550	S
Q3MHD2	75	T
Q3T8J9	346	S
Q3T8J9	1896	S
Q3YBR2	10	S
Q49A26	130	S
Q49A88	798	S
Q4ADV7	1017	S
Q4ADV7	1037	S
Q4KMP7	22	S
Q4KMP7	148	T
Q4KMP7	678	S
Q4KMQ1	362	S
Q4VC44	21	S
Q4VC44	503	S
Q52LW3	190	S
Q52LW3	499	S
Q52LW3	559	S
Q52LW3	913	S
Q52LW3	1029	S
Q53ET0	433	S
Q53F19	25	S
Q53F19	415	S
Q53GT1	605	T
Q53SF7	897	S
Q53SF7	987	S
Q53SF7	1146	S
Q53T59	194	S
Q562F6	1032	S
Q58A45	353	T
Q58A45	354	S
Q5BJD5	10	S
Q5BKZ1	56	S
Q5EBL4	361	S
Q5HYI7	249	S
Q5JSH3	3	S
Q5JSH3	5	S
Q5JSZ5	556	S
Q5JU85	383	S
Q5M775	914	S
Q5QJE6	88	S
Q5QJE6	117	S
Q5QJE6	141	S
Q5QJE6	145	S
Q5QJE6	610	T
Q5QP82	63	S
Q5R372	119	S
Q5SNT2	441	S
Q5SNT2	454	S
Q5SSJ5	142	S
Q5SY16	97	S
Q5SYE7	1292	S
Q5T0B9	404	S
Q5T0B9	410	S
Q5T1M5	14	S
Q5T1M5	326	S
Q5T200	1364	S
Q5T200	1366	S
Q5T200	1465	S
Q5T4S7	3860	S
Q5T5Y3	722	S
Q5T5Y3	1080	S
Q5T6C5	575	S
Q5T7B8	584	S
Q5T9S5	1355	S
Q5TB30	110	S
Q5TGY3	896	S
Q5TGY3	1507	S
Q5TGY3	1549	S
Q5THJ4	1138	S
Q5THK1	582	S
Q5THK1	1485	S
Q5THK1	2078	S
Q5VT52	817	S
Q5VTL8	5	S
Q5VUA4	214	S
Q5VUA4	709	S
Q5VUA4	1896	S
Q5VUA4	2037	T
Q5VUA4	2101	S
Q5VV52	39	S
Q5VWQ8	1108	S
Q5VYV7	396	S
Q5VZK9	122	S
Q5VZK9	880	S
Q5VZK9	916	T
Q5VZK9	968	S
Q5VZK9	1094	S
Q5VZK9	1360	S
Q5VZL5	217	T
Q5VZL5	1064	S
Q5XPI4	675	S
Q63HN8	2273	S
Q63HR2	120	S
Q641Q2	333	S
Q641Q2	352	S
Q641Q2	356	S
Q641Q2	539	S
Q641Q2	619	S
Q641Q2	620	S
Q641Q2	728	S
Q641Q2	802	S
Q641Q2	1114	S
Q641Q2	1169	S
Q641Q2	1179	S
Q641Q2	1180	S
Q659A1	457	S
Q659A1	605	S
Q659A1	624	S
Q66K64	50	S
Q66K64	359	S
Q66K74	657	S
Q66K74	729	S
Q66K74	731	S
Q66K74	741	S
Q66K74	759	S
Q68CP9	1300	S
Q68CZ2	850	S
Q68D10	471	S
Q68DC2	734	S
Q68DK2	1105	T
Q68DK7	205	S
Q68DK7	362	S
Q68DK7	442	S
Q69YH5	291	S
Q69YH5	400	S
Q69YH5	756	S
Q69YH5	936	S
Q69YN4	173	S
Q69YN4	1579	S
Q6A1A2	214	S
Q6AI12	199	T
Q6DN90	89	S
Q6FI81	183	S
Q6FI81	272	S
Q6IAA8	98	S
Q6IBW4	232	S
Q6IBW4	246	S
Q6IBW4	284	S
Q6ICG6	304	S
Q6IE81	743	S
Q6IQ26	1096	S
Q6MZP7	264	S
Q6MZP7	310	S
Q6MZP7	314	S
Q6NWY9	764	S
Q6P0Q8	148	S
Q6P0Q8	1381	S
Q6P0Q8	1447	S
Q6P1L5	273	S
Q6P2E9	780	S
Q6P4E1	366	S
Q6P4Q7	652	S
Q6P4Q7	660	S
Q6P4R8	206	T
Q6P4R8	209	S
Q6P4R8	210	S
Q6P4R8	347	S
Q6PCB5	6	S
Q6PCT2	408	S
Q6PFW1	1152	S
Q6PJ61	240	S
Q6PJF5	113	S
Q6PJG2	655	T
Q6PJG6	582	S
Q6PJG9	575	S
Q6PJI9	603	S
Q6PJT7	343	S
Q6PJT7	409	S
Q6PJT7	515	S
Q6PJT7	620	S
Q6Q0C0	94	S
Q6R327	1284	S
Q6T4R5	332	T
Q6UB99	276	S
Q6UB99	834	S
Q6UB99	843	S
Q6UB99	846	S
Q6UB99	1792	S
Q6UB99	1847	S
Q6UB99	1852	S
Q6UB99	1859	S
Q6W2J9	1127	S
Q6WCQ1	220	S
Q6WCQ1	224	S
Q6WCQ1	365	S
Q6WCQ1	891	S
Q6WCQ1	977	S
Q6WKZ4	528	S
Q6XQN6	537	S
Q6Y7W6	139	S
Q6ZN18	390	S
Q6ZN30	403	S
Q6ZNJ1	1867	T
Q6ZNJ1	2739	S
Q6ZRV2	523	S
Q6ZRV2	647	S
Q6ZRV2	785	S
Q6ZRV2	881	S
Q6ZRV2	892	S
Q6ZRV2	914	S
Q6ZRV2	925	S
Q6ZRV2	1025	S
Q6ZSR9	67	S
Q6ZSR9	93	S
Q6ZSR9	300	S
Q6ZSZ5	733	S
Q6ZSZ5	1101	S
Q6ZSZ5	1103	S
Q6ZT12	1144	S
Q6ZU35	1042	S
Q6ZU65	1048	S
Q6ZUT9	178	S
Q70CQ2	3406	S
Q70E73	1154	S
Q70EL4	1065	S
Q71F56	923	S
Q71RC2	583	S
Q71RC2	722	S
Q765P7	579	S
Q765P7	601	S
Q765P7	612	S
Q76I76	38	S
Q76I76	1227	S
Q76L83	530	S
Q7KZI7	390	S
Q7L1V2	59	S
Q7L1V2	61	S
Q7L2J0	152	S
Q7L2J0	287	T
Q7L4E1	276	S
Q7L590	557	S
Q7L804	277	S
Q7L8J4	362	S
Q7RTP6	1310	S
Q7RTP6	1649	S
Q7RTP6	1704	S
Q7Z2T5	707	S
Q7Z2Z1	441	S
Q7Z309	245	S
Q7Z333	1663	S
Q7Z3K3	1340	T
Q7Z3K6	114	S
Q7Z4N2	325	S
Q7Z4V5	137	S
Q7Z4V5	454	S
Q7Z5J4	805	S
Q7Z5L9	175	S
Q7Z5L9	406	S
Q7Z5L9	457	S
Q7Z5L9	460	S
Q7Z6B7	835	S
Q7Z6E9	984	T
Q7Z6J0	304	S
Q7Z6Z7	2593	S
Q7Z736	76	S
Q86SQ7	4	S
Q86T24	186	T
Q86T24	188	S
Q86TB9	179	S
Q86TB9	194	T
Q86TC9	101	S
Q86TL0	467	S
Q86U42	150	S
Q86U86	934	S
Q86U90	37	S
Q86UU0	21	S
Q86UU0	88	S
Q86UU0	750	S
Q86UU0	813	S
Q86UU0	915	S
Q86UU0	975	S
Q86UU0	1010	S
Q86UU0	1017	S
Q86V81	239	S
Q86V87	526	S
Q86VE0	202	S
Q86VM9	532	S
Q86VM9	534	S
Q86VQ1	258	S
Q86VQ1	303	S
Q86VQ6	32	S
Q86VX9	91	S
Q86W50	329	S
Q86W56	448	S
Q86X10	379	T
Q86X27	37	S
Q86X27	326	T
Q86X27	329	S
Q86X27	361	T
Q86XI2	936	S
Q86XN7	613	S
Q86Y91	413	S
Q86Y91	674	S
Q86YD1	36	S
Q86YS7	295	S
Q86YV5	743	S
Q86Z20	504	S
Q8IU81	436	S
Q8IU81	453	S
Q8IV50	24	S
Q8IVF2	593	S
Q8IVF2	1112	S
Q8IVF2	1418	S
Q8IVF2	1583	S
Q8IVF2	3408	S
Q8IVF2	4962	S
Q8IVH2	554	S
Q8IVT2	335	S
Q8IVT2	479	S
Q8IWB9	736	S
Q8IWC1	490	S
Q8IWE2	261	S
Q8IWF6	127	S
Q8IWI9	449	S
Q8IWI9	924	S
Q8IWI9	1430	S
Q8IWR0	210	T
Q8IWT6	202	S
Q8IWW8	175	S
Q8IWY9	71	T
Q8IWZ3	95	S
Q8IWZ3	101	S
Q8IXT5	710	S
Q8IXT5	718	S
Q8IXT5	874	S
Q8IXU6	5	S
Q8IXW5	414	S
Q8IY63	906	S
Q8IY67	14	S
Q8IY92	1185	S
Q8IYB3	234	S
Q8IYB8	725	S
Q8IYH5	113	S
Q8IZA0	978	S
Q8IZE3	707	S
Q8IZP0	183	S
Q8IZW8	350	S
Q8N108	483	S
Q8N108	488	S
Q8N108	491	S
Q8N1F8	610	S
Q8N1F8	772	S
Q8N1F8	788	S
Q8N1G0	374	S
Q8N1G4	431	S
Q8N1I0	1899	T
Q8N2M8	285	S
Q8N302	344	S
Q8N328	86	S
Q8N392	66	S
Q8N392	69	S
Q8N3D4	1273	S
Q8N3J3	229	S
Q8N3V7	819	S
Q8N3V7	854	S
Q8N556	265	S
Q8N556	668	S
Q8N565	213	S
Q8N5C7	2	S
Q8N5C8	103	S
Q8N5S9	74	S
Q8N5S9	458	S
Q8N5S9	475	S
Q8N6S5	2	S
Q8N720	285	S
Q8N7R7	344	S
Q8N7Z5	481	S
Q8N8Z6	614	T
Q8N9B5	713	S
Q8N9T8	171	S
Q8N9T8	622	S
Q8N9T8	628	S
Q8N9T8	639	S
Q8N9V6	84	T
Q8NAP3	297	S
Q8NB66	1196	S
Q8NB78	247	S
Q8NBN3	475	S
Q8NC44	138	S
Q8NC51	219	S
Q8NC54	229	S
Q8NC56	5	S
Q8NCF5	366	S
Q8NCN5	302	S
Q8ND76	83	S
Q8ND82	226	S
Q8NDT2	265	S
Q8NDT2	267	S
Q8NDT2	532	T
Q8NDT2	552	S
Q8NE01	700	S
Q8NEF9	203	S
Q8NER1	105	S
Q8NEY1	528	S
Q8NEY1	1253	S
Q8NEZ4	2811	S
Q8NEZ4	4267	S
Q8NEZ4	4300	S
Q8NEZ4	4304	S
Q8NF91	8360	T
Q8NFA0	1326	T
Q8NFC6	635	S
Q8NFC6	659	S
Q8NFC6	1318	S
Q8NFC6	1531	S
Q8NFC6	2203	S
Q8NFC6	2501	S
Q8NFC6	3019	S
Q8NFD5	502	S
Q8NG08	967	S
Q8NG08	1021	S
Q8NHW5	304	S
Q8NHW5	307	S
Q8NI08	358	T
Q8NI27	1393	S
Q8NI27	1417	S
Q8NI27	1443	T
Q8NI35	335	T
Q8TBP0	260	S
Q8TBZ3	465	S
Q8TCN5	195	S
Q8TCN5	404	S
Q8TD16	615	S
Q8TDB6	9	S
Q8TDB6	202	S
Q8TDM6	1209	S
Q8TDM6	1254	S
Q8TDM6	1666	S
Q8TE77	9	S
Q8TEK3	826	S
Q8TEK3	1246	S
Q8TEW0	174	S
Q8TF40	220	S
Q8TF40	760	S
Q8TF40	763	S
Q8TF72	910	S
Q8TF72	1441	S
Q8WUA7	132	S
Q8WUB8	56	S
Q8WVB6	865	S
Q8WVB6	871	S
Q8WVE0	2	S
Q8WVM7	20	S
Q8WVM7	24	S
Q8WWL2	440	S
Q8WWQ0	674	S
Q8WXF1	477	S
Q8WXG6	1059	S
Q8WY36	159	S
Q8WY91	186	S
Q8WYK0	473	S
Q8WYP5	1142	S
Q8WYP5	1160	S
Q8WYP5	1222	S
Q8WYP5	1232	S
Q8WYP5	1257	T
Q8WYP5	1283	S
Q8WYP5	1295	S
Q8WYP5	1513	S
Q8WYP5	2222	S
Q8WYQ5	373	S
Q8WZ75	656	S
Q8WZ75	657	S
Q92508	165	S
Q92508	1646	S
Q92539	106	S
Q92541	53	S
Q92541	55	T
Q92541	58	S
Q92541	60	S
Q92541	697	S
Q92547	350	S
Q92560	292	S
Q92576	1898	S
Q92609	791	S
Q92610	6	T
Q92610	142	S
Q92615	244	S
Q92615	498	S
Q92621	1165	S
Q92667	70	T
Q92667	429	S
Q92738	680	S
Q92766	161	S
Q92766	1238	S
Q92797	510	S
Q92797	1173	S
Q92890	247	S
Q92890	299	S
Q92925	203	S
Q92945	125	S
Q92974	696	S
Q92974	956	S
Q93074	635	S
Q969G5	62	S
Q969R5	67	S
Q969R8	104	S
Q969V6	385	S
Q96AC1	351	S
Q96AX9	309	S
Q96AY4	28	S
Q96B54	99	S
Q96BY7	255	S
Q96BY7	497	S
Q96C57	179	S
Q96C92	243	S
Q96C92	247	S
Q96CP2	21	S
Q96CW6	16	S
Q96D09	788	S
Q96D71	392	S
Q96DF8	437	T
Q96DF8	450	T
Q96DY7	639	S
Q96E39	58	S
Q96E39	88	S
Q96E39	208	S
Q96E39	351	S
Q96EB6	14	S
Q96EB6	538	S
Q96EV2	765	S
Q96F44	85	S
Q96F46	708	S
Q96FJ0	240	S
Q96FS4	837	S
Q96FS4	884	S
Q96G25	82	S
Q96GA3	17	S
Q96GA3	331	S
Q96GN5	139	S
Q96GY0	223	S
Q96H55	963	S
Q96HA7	719	S
Q96HC4	360	S
Q96HP0	1308	S
Q96I25	71	T
Q96IF1	119	S
Q96IF1	230	S
Q96IF1	263	S
Q96IY1	4	S
Q96JI7	2248	S
Q96JI7	2254	S
Q96JM2	701	S
Q96JM3	376	S
Q96JN8	502	S
Q96K21	144	S
Q96K49	534	S
Q96KR1	550	T
Q96L73	2334	S
Q96L91	2086	S
Q96LT9	21	S
Q96M27	408	S
Q96MY1	400	S
Q96N67	1306	S
Q96P16	156	S
Q96P48	229	S
Q96PE2	735	S
Q96PK6	620	S
Q96PU5	475	S
Q96PY6	1052	S
Q96PZ0	610	T
Q96Q05	953	S
Q96Q15	3570	S
Q96Q15	3573	T
Q96Q42	510	T
Q96QC0	382	S
Q96QE3	86	S
Q96QT6	586	T
Q96QT6	769	S
Q96RT1	1133	S
Q96RU2	1053	S
Q96S15	600	S
Q96S21	268	S
Q96S94	330	S
Q96S94	348	S
Q96SL1	26	S
Q96ST3	266	T
Q96SU4	329	S
Q96T23	408	T
Q96T23	604	S
Q96T23	622	S
Q96T37	212	S
Q96T58	1633	T
Q96T58	1636	S
Q96T76	1027	S
Q96TA1	692	S
Q96TA1	696	S
Q99081	386	S
Q99496	41	S
Q99549	84	T
Q99583	2	S
Q99590	338	S
Q99590	569	S
Q99590	572	S
Q99590	588	S
Q99590	608	S
Q99590	796	S
Q99590	802	S
Q99594	148	S
Q99650	784	S
Q99700	772	S
Q99700	784	S
Q99700	889	S
Q99959	294	S
Q9BPY3	9	S
Q9BQ52	736	S
Q9BQI3	258	S
Q9BRJ6	59	S
Q9BRK4	311	S
Q9BRT9	12	S
Q9BRT9	16	S
Q9BRY0	125	S
Q9BRY0	129	S
Q9BSJ8	627	S
Q9BSL1	98	S
Q9BSM1	3	S
Q9BTC8	519	S
Q9BU64	35	S
Q9BUA3	248	S
Q9BUA3	251	S
Q9BUA3	308	S
Q9BUR4	16	S
Q9BV73	2229	S
Q9BVL2	331	T
Q9BVV8	117	S
Q9BVV8	120	S
Q9BW19	6	S
Q9BW61	33	S
Q9BW71	530	S
Q9BW85	322	S
Q9BWH2	151	S
Q9BWH6	72	S
Q9BWQ6	3	S
Q9BWT3	525	S
Q9BWU0	82	S
Q9BXB4	286	S
Q9BXC9	342	S
Q9BXP5	67	S
Q9BXP5	74	S
Q9BXS9	752	S
Q9BY89	981	S
Q9BYG8	3	S
Q9BYW2	1853	T
Q9BYX4	301	S
Q9BZ29	1255	S
Q9BZ29	1264	S
Q9BZF1	14	S
Q9C086	63	S
Q9C086	127	S
Q9C086	130	S
Q9C086	132	S
Q9C086	351	S
Q9C0B1	256	S
Q9C0B5	415	S
Q9C0C2	882	S
Q9C0C9	401	S
Q9C0C9	836	S
Q9C0C9	839	S
Q9C0D5	213	S
Q9C0D5	465	S
Q9C0D5	1668	S
Q9C0H2	522	S
Q9C0I1	564	S
Q9C0I9	68	S
Q9GZN2	2	S
Q9GZN2	4	S
Q9GZR1	221	S
Q9GZR2	419	S
Q9GZR7	60	S
Q9GZV1	99	S
Q9H019	103	S
Q9H019	238	S
Q9H074	77	S
Q9H0B6	615	S
Q9H0D6	678	S
Q9H0E3	300	S
Q9H0E9	579	S
Q9H0W8	118	T
Q9H0X9	743	T
Q9H116	613	S
Q9H1H9	1384	S
Q9H2H9	49	S
Q9H2H9	52	S
Q9H307	48	S
Q9H334	625	S
Q9H3H1	443	S
Q9H3P2	157	T
Q9H3P2	277	T
Q9H3P2	363	S
Q9H3Q1	11	S
Q9H425	289	S
Q9H467	110	S
Q9H4G0	510	S
Q9H4G0	550	T
Q9H4L5	34	S
Q9H4Z3	159	S
Q9H5I5	376	S
Q9H5J8	40	S
Q9H694	612	S
Q9H6R7	468	S
Q9H6S0	1221	S
Q9H6U6	570	S
Q9H6X2	563	S
Q9H6Y2	354	S
Q9H792	572	S
Q9H7C4	132	S
Q9H7C4	325	S
Q9H7L9	32	S
Q9H7M9	235	S
Q9H7Z6	42	S
Q9H8M2	588	S
Q9H8S9	2	S
Q9H8Y5	361	S
Q9H902	152	S
Q9H9L4	147	S
Q9HAJ7	99	S
Q9HAW0	353	S
Q9HAW0	385	S
Q9HB09	273	S
Q9HB58	244	S
Q9HB58	380	S
Q9HB90	10	T
Q9HB90	15	S
Q9HB90	95	S
Q9HBH9	452	S
Q9HBL0	374	S
Q9HBL0	433	S
Q9HBL0	860	T
Q9HC35	16	S
Q9HCD6	169	S
Q9HCD6	1530	S
Q9HCE1	969	S
Q9HCH0	835	S
Q9HCK8	1995	S
Q9HCK8	2046	S
Q9HCM1	1358	S
Q9HCS5	389	S
Q9HCU4	2665	S
Q9HDC9	19	T
Q9NP74	255	T
Q9NPI1	621	S
Q9NPQ8	502	S
Q9NPQ8	528	S
Q9NQ55	233	T
Q9NQC3	863	S
Q9NQG6	94	S
Q9NQX3	188	S
Q9NQX3	194	S
Q9NR09	577	S
Q9NR09	580	T
Q9NR48	167	S
Q9NR48	1162	S
Q9NR48	1170	S
Q9NRA0	387	S
Q9NRA8	301	S
Q9NRA8	342	S
Q9NRH2	386	T
Q9NRM7	576	S
Q9NRS6	227	S
Q9NRY5	209	S
Q9NRZ9	832	S
Q9NRZ9	833	S
Q9NS56	585	S
Q9NS87	646	S
Q9NSI6	696	S
Q9NSI6	1475	S
Q9NSI6	1605	S
Q9NSI6	1607	S
Q9NSV4	1093	S
Q9NTJ3	143	S
Q9NUJ3	56	S
Q9NUU7	85	S
Q9NVD7	8	S
Q9NVH1	6	S
Q9NVI7	2	S
Q9NVN8	465	S
Q9NVP2	198	S
Q9NVR2	231	S
Q9NWH9	551	S
Q9NWH9	553	S
Q9NWZ5	539	S
Q9NX31	82	S
Q9NX31	84	S
Q9NXC5	766	S
Q9NXE4	753	S
Q9NXL9	663	S
Q9NXL9	762	S
Q9NXL9	802	S
Q9NXL9	1088	S
Q9NXV2	10	S
Q9NY37	30	S
Q9NYB9	183	S
Q9NYB9	368	S
Q9NYF3	162	S
Q9NYF3	299	S
Q9NYP9	227	S
Q9NYV4	420	S
Q9NYV4	514	T
Q9NYV4	644	S
Q9NYY8	23	S
Q9NYZ1	6	S
Q9NZ09	146	S
Q9NZ52	159	S
Q9NZ52	425	S
Q9NZB2	383	S
Q9NZC9	112	S
Q9NZH5	165	S
Q9NZJ5	715	S
Q9NZM1	731	S
Q9NZM3	884	S
Q9NZM3	889	S
Q9NZN5	190	S
Q9NZN5	637	S
Q9NZN5	1176	S
Q9P035	114	S
Q9P0K7	281	S
Q9P0K8	3	S
Q9P0L0	217	T
Q9P0V3	131	S
Q9P1Y5	814	S
Q9P1Y5	863	S
Q9P1Y5	1074	S
Q9P1Y6	936	S
Q9P206	404	S
Q9P206	545	S
Q9P206	612	S
Q9P206	669	S
Q9P206	673	S
Q9P206	929	S
Q9P206	979	S
Q9P209	404	S
Q9P219	668	S
Q9P242	506	T
Q9P242	508	T
Q9P246	697	S
Q9P246	719	S
Q9P260	180	S
Q9P275	713	S
Q9P289	4	S
Q9P2B7	218	S
Q9P2M7	332	S
Q9P2N2	180	S
Q9P2N6	633	S
Q9P2R6	142	S
Q9P2R6	1266	S
Q9UBB9	2	S
Q9UBB9	392	S
Q9UBH6	666	S
Q9UBI6	49	S
Q9UBK8	198	S
Q9UBL3	623	S
Q9UBP6	27	S
Q9UBS0	24	S
Q9UBU7	381	S
Q9UFC0	243	S
Q9UFC0	251	S
Q9UFC0	259	S
Q9UGN5	226	S
Q9UGP4	384	S
Q9UGU0	1372	S
Q9UGU5	497	S
Q9UHB6	726	S
Q9UHB7	487	S
Q9UHB7	814	S
Q9UHB7	836	S
Q9UHD1	47	T
Q9UHF7	216	S
Q9UHI6	268	S
Q9UHI6	765	S
Q9UHV7	395	S
Q9UHV7	474	T
Q9UIF9	509	S
Q9UIF9	1370	S
Q9UIF9	1397	S
Q9UIS9	311	S
Q9UIU6	44	S
Q9UJF2	16	S
Q9UJK0	228	S
Q9UJX2	596	T
Q9UK58	445	S
Q9UK61	979	S
Q9UKA8	148	S
Q9UKA8	152	S
Q9UKD2	80	S
Q9UKF6	681	T
Q9UKI8	38	T
Q9UKJ3	740	S
Q9UKJ3	1035	S
Q9UKL3	20	S
Q9UKL3	567	S
Q9UKN8	604	S
Q9UKT8	50	T
Q9UKV3	825	S
Q9ULC8	526	S
Q9ULD2	399	S
Q9ULD2	1203	S
Q9ULD2	1224	S
Q9ULD2	1245	S
Q9ULD5	47	S
Q9ULF5	591	S
Q9ULH0	918	S
Q9ULH0	1555	S
Q9ULI0	81	S
Q9ULL5	44	S
Q9ULL5	314	S
Q9ULM3	120	S
Q9ULM3	478	T
Q9ULM3	627	S
Q9ULP9	480	S
Q9ULQ0	318	S
Q9ULT8	1772	S
Q9ULU4	427	S
Q9ULV3	838	S
Q9UMN6	1917	S
Q9UMZ2	812	S
Q9UN79	386	S
Q9UNP9	97	S
Q9UNS1	1149	S
Q9UP95	983	T
Q9UPN3	1376	S
Q9UPN3	3927	S
Q9UPN3	4521	S
Q9UPN4	114	S
Q9UPN7	529	S
Q9UPQ0	303	S
Q9UPQ0	471	S
Q9UPQ0	523	S
Q9UPQ0	601	S
Q9UPR0	17	S
Q9UPR0	123	S
Q9UPS6	450	T
Q9UPS8	630	S
Q9UPT8	40	T
Q9UPU5	2047	S
Q9UPU5	2561	S
Q9UQ35	2343	S
Q9UQ88	583	T
Q9UQ88	739	T
Q9UQ88	740	S
Q9Y262	2	S
Q9Y263	50	S
Q9Y294	175	S
Q9Y2D5	393	S
Q9Y2D9	57	S
Q9Y2F5	533	S
Q9Y2F5	1642	T
Q9Y2H0	666	S
Q9Y2H0	915	T
Q9Y2H2	940	S
Q9Y2H6	203	S
Q9Y2I8	24	S
Q9Y2K5	349	S
Q9Y2L9	532	S
Q9Y2S7	292	T
Q9Y2U8	291	S
Q9Y2X9	651	S
Q9Y2X9	888	T
Q9Y320	211	S
Q9Y3A4	19	S
Q9Y3E7	200	S
Q9Y3X0	80	S
Q9Y478	40	S
Q9Y496	687	S
Q9Y4B4	1169	S
Q9Y4B4	1172	S
Q9Y4B5	263	S
Q9Y4B5	306	S
Q9Y4B5	622	S
Q9Y4B5	1514	S
Q9Y4B6	979	S
Q9Y4C1	766	S
Q9Y4E6	935	S
Q9Y4G2	435	S
Q9Y4I1	600	S
Q9Y4R8	836	S
Q9Y520	878	S
Q9Y520	1544	S
Q9Y520	2105	S
Q9Y520	2673	T
Q9Y570	42	S
Q9Y580	204	S
Q9Y5P4	373	S
Q9Y5S9	24	S
Q9Y5W7	191	T
Q9Y618	946	T
Q9Y618	1487	S
Q9Y618	1783	S
Q9Y618	1786	S
Q9Y618	1869	S
Q9Y618	1872	S
Q9Y618	2016	S
Q9Y618	2065	S
Q9Y618	2234	S
Q9Y618	2269	S
Q9Y618	2424	S
Q9Y666	997	S
Q9Y673	62	S
Q9Y6I3	454	S
Q9Y6J9	501	S
Q9Y6K0	40	T
Q9Y6M7	233	S
Q9Y6N7	1442	S
Q9Y6Q9	640	S
Q9Y6Q9	1033	S
Q9Y6W5	308	S

## Sheet: recall
A0FGR8	738	S
A0FGR8	739	S
A0FGR8	743	S
A0FGR8	753	T
A0FGR8	755	S
A0FGR8	758	S
A0FGR8	761	S
A0JLT2	226	S
A0JNW5	418	S
A0MZ66	494	S
A0MZ66	506	S
A1L390	76	S
A1L390	576	S
A1L390	577	S
A1L390	643	S
A1L390	741	S
A1L390	1037	S
A1L390	1040	S
A1L390	1081	S
A2RU67	30	S
A2RU67	33	S
A2RU67	62	S
O00151	90	S
O00161	110	S
O00178	25	S
O00178	44	S
O00178	47	S
O00178	580	S
O00192	642	T
O00203	609	S
O00220	463	S
O00220	466	S
O00264	57	S
O00267	1034	T
O00429	616	S
O00443	108	S
O00443	338	S
O00499	296	S
O00499	303	S
O00512	687	S
O00559	36	S
O00566	163	S
O00566	167	S
O00566	171	S
O00567	519	S
O00567	520	S
O00571	323	T
O00712	328	S
O00750	155	S
O14495	297	S
O14497	363	S
O14497	696	S
O14497	1184	S
O14545	326	S
O14639	431	S
O14639	452	S
O14639	655	S
O14745	280	S
O14757	280	S
O14757	301	S
O14929	361	S
O14974	299	S
O14974	871	S
O14979	241	S
O14980	391	S
O14980	397	S
O15013	1284	S
O15014	358	S
O15014	467	S
O15014	576	S
O15014	1055	S
O15020	2359	S
O15027	136	S
O15027	415	T
O15027	417	S
O15027	1178	S
O15027	1184	S
O15027	1786	S
O15027	1876	T
O15027	1905	S
O15042	485	S
O15061	429	S
O15085	1155	S
O15085	1458	S
O15085	1462	T
O15119	438	S
O15119	707	S
O15155	50	S
O15164	808	S
O15164	811	S
O15173	90	S
O15173	211	T
O15234	363	S
O15258	95	S
O15294	20	S
O15320	536	S
O15320	635	S
O15360	1449	S
O15372	183	S
O15427	436	S
O15440	509	S
O15446	285	S
O15534	815	S
O15541	253	S
O43159	58	S
O43159	62	S
O43159	64	S
O43166	1270	S
O43290	392	T
O43306	576	S
O43310	299	S
O43318	439	S
O43379	1070	S
O43379	1228	S
O43399	12	S
O43399	21	S
O43399	96	S
O43399	166	S
O43432	232	S
O43432	495	S
O43432	1409	S
O43463	391	S
O43491	499	S
O43491	550	S
O43683	314	S
O43741	108	S
O43741	184	S
O43765	77	S
O43847	94	S
O43896	1083	T
O43900	475	S
O60216	153	S
O60216	175	S
O60244	1136	S
O60245	1011	S
O60256	227	S
O60264	66	S
O60271	183	S
O60271	185	S
O60271	217	T
O60271	238	S
O60271	276	T
O60271	730	S
O60293	352	S
O60293	998	S
O60293	1046	S
O60293	1303	S
O60318	527	S
O60333	1487	S
O60341	166	S
O60341	849	S
O60493	72	S
O60499	108	S
O60502	364	S
O60503	1259	S
O60504	529	T
O60504	530	S
O60504	544	S
O60508	43	S
O60566	670	S
O60583	480	S
O60658	457	S
O60664	130	S
O60716	349	S
O60716	352	S
O60749	185	S
O60784	160	S
O60784	462	S
O60825	466	S
O60825	483	S
O60825	493	S
O60828	247	S
O60832	21	S
O60832	451	S
O60832	453	S
O60832	455	S
O60841	137	S
O60885	1117	S
O60934	397	S
O60934	432	S
O75052	266	S
O75116	1137	S
O75122	370	S
O75122	596	S
O75128	815	S
O75140	579	S
O75147	10	S
O75151	882	S
O75152	108	S
O75152	171	S
O75152	290	S
O75152	758	S
O75152	759	S
O75152	761	S
O75167	522	S
O75362	662	S
O75367	129	T
O75376	172	S
O75376	224	S
O75376	1472	S
O75376	1977	S
O75376	2151	S
O75376	2184	S
O75376	2436	S
O75376	2438	S
O75379	30	S
O75382	437	S
O75385	556	S
O75385	638	S
O75446	131	S
O75446	138	S
O75448	862	S
O75448	873	S
O75475	141	T
O75494	133	S
O75533	223	T
O75533	227	T
O75533	267	T
O75533	488	S
O75534	116	S
O75534	123	S
O75569	18	S
O75592	2751	S
O75592	2833	S
O75607	147	S
O75607	151	S
O75607	158	S
O75665	669	S
O75676	343	S
O75676	347	S
O75691	788	S
O75717	383	S
O75781	145	T
O75794	60	S
O75821	41	T
O75821	42	S
O75821	264	S
O75822	11	S
O75822	13	S
O75925	503	S
O75970	230	S
O75970	483	S
O75976	1368	T
O75976	1370	T
O76021	361	S
O76021	465	T
O76064	157	S
O76080	48	S
O76094	621	S
O94776	435	S
O94806	27	S
O94806	735	S
O94826	91	S
O94864	108	S
O94876	382	S
O94880	25	S
O94880	26	S
O94888	280	S
O94888	288	S
O94906	275	T
O94915	844	S
O94915	2272	S
O94967	285	T
O94967	297	S
O94979	799	S
O94979	1163	S
O95067	92	S
O95071	327	S
O95071	1549	S
O95071	2486	S
O95155	31	S
O95155	803	S
O95155	1265	S
O95197	30	S
O95235	532	S
O95239	799	T
O95239	801	S
O95239	1181	T
O95239	1225	S
O95243	318	S
O95260	169	S
O95295	133	S
O95297	204	S
O95297	210	S
O95359	962	S
O95359	2072	S
O95359	2226	S
O95359	2256	S
O95359	2317	S
O95359	2321	S
O95359	2359	S
O95359	2512	S
O95382	984	S
O95394	64	S
O95425	221	S
O95425	245	S
O95425	270	S
O95425	920	S
O95425	1322	S
O95453	557	S
O95453	619	S
O95544	64	S
O95573	688	T
O95628	324	S
O95628	432	S
O95639	212	S
O95671	239	S
O95684	156	S
O95684	160	S
O95696	128	S
O95707	10	S
O95785	996	S
O95785	1012	S
O95785	1127	S
O95785	1134	S
O95785	1146	S
O95785	1151	S
O95817	173	S
O95817	289	S
O95817	291	S
O95817	377	S
O95817	386	S
O95817	406	T
O95835	613	S
O96007	20	S
O96013	181	S
O96013	207	T
O96013	474	S
P00519	569	S
P00533	693	T
P00533	695	S
P00533	991	S
P00533	995	S
P00533	1039	S
P00533	1042	S
P00533	1045	S
P00533	1104	S
P00533	1166	S
P00558	203	S
P01106	58	T
P01106	62	S
P02545	22	S
P02545	301	S
P02545	390	S
P02545	392	S
P02545	458	S
P02545	636	S
P04049	259	S
P04049	301	S
P04049	642	S
P04075	39	S
P04183	13	S
P04183	231	S
P04792	15	S
P04792	65	S
P04792	82	S
P04792	86	S
P04920	144	S
P04920	173	S
P05187	114	S
P05362	530	T
P05387	79	S
P05387	102	S
P05387	105	S
P05455	92	S
P05783	7	S
P05783	34	S
P06400	249	S
P06400	373	T
P06400	807	S
P06493	15	Y
P06493	161	T
P06748	4	S
P06748	10	S
P06748	70	S
P06748	125	S
P06748	139	S
P07199	156	S
P07355	12	S
P07355	19	T
P07355	26	S
P07910	138	S
P07910	260	S
P08107	362	S
P08238	255	S
P08559	232	S
P08559	293	S
P08559	300	S
P08581	977	T
P08581	990	S
P08621	226	S
P08651	322	S
P08651	323	S
P08651	339	S
P08670	55	S
P08670	73	S
P08670	412	S
P09234	17	S
P09651	95	S
P09884	186	S
P10155	19	S
P10244	266	T
P10412	18	T
P10412	36	S
P10644	83	S
P10809	70	S
P11388	4	S
P11388	1213	S
P11388	1332	S
P11388	1337	S
P11388	1377	S
P11441	90	S
P11532	3549	S
P11532	3623	S
P11717	2409	S
P11717	2479	S
P11717	2484	S
P11831	224	S
P12270	379	S
P12270	1185	S
P12956	6	S
P13051	23	S
P13051	60	T
P13056	215	S
P13639	502	S
P14618	37	S
P15056	446	S
P15408	200	S
P15531	94	T
P15880	264	S
P15924	176	S
P15924	2209	S
P15924	2606	S
P15924	2815	S
P15924	2821	S
P15924	2825	S
P16070	706	S
P16333	85	S
P16383	429	S
P16383	430	S
P16401	18	S
P16949	16	S
P16949	25	S
P16949	38	S
P16989	34	S
P17010	274	S
P17029	551	S
P17096	44	S
P17252	226	S
P17252	497	T
P17275	255	T
P17535	255	S
P17535	259	S
P17544	424	S
P18031	352	S
P18031	378	S
P18206	822	Y
P18583	160	S
P18583	1556	S
P18583	1697	S
P18583	1769	S
P18583	2009	S
P18583	2011	S
P18583	2013	S
P18583	2129	S
P18615	51	S
P18615	281	S
P18669	23	S
P18669	118	S
P18754	11	S
P18846	198	S
P18887	266	S
P18887	447	S
P19021	929	S
P19105	19	S
P19338	67	S
P19338	121	T
P19338	619	S
P19419	324	S
P19634	703	S
P20042	2	S
P20042	67	S
P20042	105	S
P20042	111	T
P20700	391	S
P20700	393	S
P20810	243	S
P21127	595	T
P21291	192	S
P21333	1084	S
P21333	1338	S
P21333	1459	S
P21333	2152	S
P21333	2327	S
P21359	2543	S
P21796	104	S
P22059	190	S
P22059	193	S
P22059	240	S
P22059	351	S
P22059	379	S
P22087	124	S
P22234	27	S
P22314	835	S
P22607	444	S
P22607	445	S
P22626	212	S
P22626	259	S
P22626	341	S
P23193	100	S
P23381	467	S
P23396	221	T
P23497	18	S
P23511	326	S
P23528	3	S
P23588	93	S
P23588	283	S
P23588	459	S
P24928	1878	S
P24928	1892	S
P24928	1913	S
P24928	1917	S
P24941	160	T
P25054	1438	T
P25054	2093	S
P25054	2674	S
P25098	670	S
P25205	160	S
P25205	711	S
P25440	298	S
P25440	301	S
P25440	633	S
P25490	247	S
P26045	359	S
P26368	79	S
P27361	202	T
P27361	204	Y
P27694	180	T
P27707	74	S
P27708	1859	S
P27816	99	S
P27816	280	S
P27816	358	S
P27816	507	S
P27816	521	T
P27816	825	S
P27816	1073	S
P28066	56	S
P28290	92	S
P28290	737	S
P28290	739	S
P28290	746	S
P28290	1055	S
P28290	1060	S
P28290	1063	S
P28482	185	T
P28482	187	Y
P28715	526	S
P29317	898	T
P29353	139	S
P29372	78	S
P29375	1111	S
P29375	1331	S
P29401	287	T
P29401	295	S
P29558	112	S
P29558	208	T
P29590	518	S
P29590	527	S
P29590	530	S
P29692	133	S
P29966	163	S
P29966	167	S
P29966	170	S
P30050	38	S
P30086	52	S
P30414	463	S
P30414	613	S
P30622	200	S
P30622	204	S
P31350	20	S
P31689	335	S
P31751	451	T
P31942	216	S
P31943	104	S
P31948	16	S
P32004	1248	S
P33176	933	S
P33240	524	S
P33991	131	S
P33993	500	S
P35251	69	S
P35251	71	S
P35251	156	S
P35269	385	S
P35269	389	T
P35580	1956	S
P35606	859	S
P35611	12	S
P35658	433	S
P35658	657	S
P35658	678	S
P35658	940	S
P36404	45	S
P36507	295	S
P36507	394	T
P36578	295	S
P36871	117	S
P36915	324	S
P37275	322	S
P37275	704	S
P37802	185	S
P38159	88	S
P38159	352	S
P38398	1189	S
P38398	1542	S
P38432	487	S
P38432	489	S
P38432	566	S
P38919	163	T
P39880	1215	S
P39880	1270	S
P39880	1496	S
P40189	667	S
P40189	782	S
P40425	151	S
P40425	330	S
P40763	727	S
P40818	392	S
P40818	452	S
P40818	718	S
P40855	35	S
P41208	20	S
P41227	182	S
P41236	87	S
P42166	66	S
P42166	67	S
P42166	351	S
P42167	306	S
P42167	378	S
P42224	727	S
P42229	780	S
P42356	207	S
P42566	324	S
P42566	796	S
P42566	814	S
P42568	483	S
P42677	78	S
P42684	655	S
P42684	936	S
P43121	606	S
P43121	614	S
P43243	188	S
P43243	206	S
P43307	268	S
P45880	115	S
P45974	623	T
P45985	90	S
P45985	257	S
P46013	357	S
P46013	543	T
P46013	584	S
P46013	1098	S
P46013	1131	S
P46013	1740	S
P46013	1861	S
P46013	1923	T
P46013	1937	S
P46013	2105	S
P46013	2223	S
P46013	2344	S
P46013	2466	S
P46013	2588	S
P46013	2638	S
P46013	2708	S
P46013	2828	S
P46060	442	S
P46087	67	S
P46087	732	S
P46087	786	S
P46100	729	S
P46100	731	S
P46100	889	S
P46100	1996	S
P46379	113	S
P46379	1081	S
P46783	146	S
P46937	61	S
P46937	164	S
P47712	268	T
P47712	437	S
P47712	729	S
P47914	142	S
P48634	808	S
P48634	1219	S
P48651	417	S
P48960	831	S
P49006	104	S
P49023	85	S
P49327	207	S
P49327	1411	S
P49454	1747	S
P49454	1750	S
P49454	1822	S
P49454	2996	S
P49454	3007	S
P49454	3094	S
P49454	3119	S
P49454	3150	S
P49590	67	S
P49736	13	S
P49736	41	S
P49736	108	S
P49759	138	T
P49759	140	S
P49760	142	S
P49761	157	S
P49761	199	S
P49768	366	S
P49768	367	S
P49790	209	S
P49790	334	S
P49790	338	S
P49790	516	S
P49790	588	T
P49790	614	S
P49790	633	S
P49792	788	S
P49792	955	S
P49792	1160	S
P49792	1396	T
P49792	1412	T
P49792	1456	S
P49792	1509	S
P49792	2153	T
P49792	2246	S
P49792	2450	T
P49792	2454	S
P49792	2510	S
P49792	2900	S
P49792	3207	S
P49810	25	S
P49815	1798	S
P49841	9	S
P49841	216	Y
P49841	390	T
P49915	332	S
P49959	649	S
P49959	688	S
P49959	689	S
P50395	61	S
P50402	8	S
P50402	49	S
P50402	171	S
P50443	16	S
P50613	170	T
P50914	139	S
P51114	409	S
P51116	601	S
P51116	603	S
P51151	179	S
P51531	175	S
P51532	610	S
P51532	613	S
P51532	1452	S
P51610	598	S
P51610	666	S
P51610	1507	S
P51636	18	S
P51636	19	Y
P51636	20	S
P51636	23	S
P51692	193	S
P51812	369	S
P51858	165	S
P51991	358	S
P52292	62	S
P52292	490	S
P52564	207	S
P52594	181	S
P52701	137	S
P52701	252	S
P52701	254	S
P52701	261	S
P52701	830	S
P52732	926	T
P52943	115	S
P52948	612	S
P52948	934	S
P52948	1034	S
P52948	1043	S
P52948	1060	S
P53004	230	S
P53396	481	S
P53985	461	S
P54105	102	S
P54198	661	S
P54725	123	S
P54725	133	S
P54727	160	S
P55010	10	S
P55036	266	S
P55081	52	S
P55081	53	S
P55081	116	S
P55081	118	S
P55081	267	T
P55201	238	S
P55209	62	T
P55209	69	S
P55265	601	T
P55795	310	S
P55884	152	S
P55884	154	S
P55884	164	S
P55884	239	S
P56524	632	S
P56945	639	S
P57682	250	S
P60468	13	S
P60866	9	T
P61073	319	S
P61073	321	S
P61289	24	S
P61978	116	S
P61978	216	S
P61978	379	S
P62070	186	S
P62136	320	T
P62750	43	S
P62753	236	S
P62753	240	S
P62805	48	S
P62888	10	S
P62899	98	S
P62995	201	T
P62995	264	S
P78310	306	S
P78310	332	S
P78312	293	S
P78312	1144	S
P78316	96	S
P78316	146	S
P78316	148	S
P78344	395	S
P78344	508	T
P78345	235	S
P78347	103	S
P78347	210	S
P78347	515	S
P78347	517	S
P78362	494	S
P78527	3205	S
P78536	791	S
P80723	205	S
P82094	72	S
P82909	61	S
P83369	21	S
P84022	8	T
P84098	13	S
P85037	213	S
P85037	223	S
P85037	243	S
P85037	257	S
P85037	416	S
P85037	420	S
P85037	428	S
P85037	441	S
P98082	401	S
Q00536	12	S
Q00536	119	S
Q00536	138	S
Q00536	153	S
Q00537	137	S
Q00537	180	S
Q00587	101	S
Q00587	121	S
Q00587	192	S
Q00587	353	S
Q00613	292	S
Q00613	303	S
Q00613	314	S
Q00613	326	S
Q00839	59	S
Q01082	2328	T
Q01105	7	S
Q01581	495	S
Q01813	386	S
Q01831	94	S
Q02086	78	S
Q02156	710	T
Q02156	729	S
Q02241	160	S
Q02241	867	S
Q02447	73	S
Q02543	71	S
Q02543	123	S
Q02880	1336	S
Q02880	1340	S
Q02880	1342	S
Q02880	1344	S
Q02880	1400	S
Q02880	1413	S
Q02880	1424	S
Q02880	1457	S
Q02880	1461	S
Q02880	1466	S
Q02880	1522	S
Q02880	1524	S
Q02880	1526	S
Q02880	1575	T
Q02880	1581	S
Q02880	1613	S
Q03164	1837	S
Q03164	1845	T
Q03164	2098	S
Q03164	3036	S
Q03188	130	T
Q03188	316	S
Q03188	333	S
Q03252	14	T
Q03252	400	S
Q03393	19	S
Q03468	429	S
Q03468	430	S
Q04721	1845	S
Q04726	286	S
Q05209	435	S
Q05209	509	T
Q05209	569	T
Q05209	571	S
Q05209	603	S
Q05209	606	S
Q05397	722	S
Q05397	910	S
Q05519	207	S
Q05655	302	S
Q05655	507	T
Q05655	664	S
Q06210	261	S
Q06587	38	S
Q07002	12	S
Q07002	130	S
Q07020	130	S
Q07020	158	T
Q07157	125	S
Q07157	131	S
Q07157	277	S
Q07157	280	S
Q07157	1617	S
Q07666	20	S
Q07864	1940	S
Q07960	51	S
Q08170	458	S
Q08211	321	S
Q08499	348	S
Q08J23	456	S
Q08J23	743	S
Q09161	22	S
Q0JRZ9	387	S
Q0VG06	667	S
Q0ZGT2	365	S
Q10570	766	S
Q12789	1653	S
Q12802	790	S
Q12802	815	T
Q12802	983	S
Q12802	1411	S
Q12802	1565	S
Q12802	2563	S
Q12802	2709	S
Q12857	258	S
Q12857	265	S
Q12857	280	S
Q12857	300	S
Q12857	319	S
Q12872	283	S
Q12888	294	S
Q12888	380	S
Q12888	398	S
Q12888	500	S
Q12888	523	S
Q12888	525	S
Q12888	580	S
Q12888	922	T
Q12888	993	S
Q12888	1068	S
Q12888	1094	S
Q12888	1101	S
Q12888	1114	S
Q12888	1317	S
Q12888	1426	S
Q12888	1430	S
Q12888	1481	S
Q12888	1618	S
Q12888	1678	S
Q12888	1701	S
Q12888	1705	S
Q12888	1758	S
Q12888	1759	S
Q12906	190	S
Q12906	592	T
Q12906	812	S
Q12996	691	S
Q13017	968	S
Q13033	257	S
Q13042	560	S
Q13045	856	S
Q13085	23	S
Q13085	25	S
Q13085	29	S
Q13085	80	S
Q13085	1263	S
Q13112	410	S
Q13127	864	S
Q13129	632	S
Q13177	58	S
Q13177	141	S
Q13177	169	T
Q13185	176	S
Q13200	16	S
Q13242	211	S
Q13242	216	S
Q13247	301	S
Q13247	303	S
Q13263	19	S
Q13263	473	S
Q13263	541	T
Q13283	149	S
Q13283	231	S
Q13283	232	S
Q13309	64	S
Q13330	449	S
Q13330	522	S
Q13393	629	S
Q13416	280	S
Q13425	95	S
Q13425	110	S
Q13425	222	S
Q13425	393	S
Q13426	320	S
Q13426	327	S
Q13426	328	S
Q13428	156	S
Q13428	171	S
Q13428	381	S
Q13428	503	S
Q13428	906	S
Q13428	967	S
Q13428	1111	S
Q13428	1190	S
Q13428	1191	S
Q13428	1228	S
Q13428	1257	S
Q13439	71	S
Q13443	758	S
Q13443	761	T
Q13459	1354	S
Q13470	502	S
Q13470	519	S
Q13501	328	S
Q13501	332	S
Q13506	183	S
Q13523	142	S
Q13523	144	S
Q13523	277	S
Q13523	431	S
Q13523	437	S
Q13523	849	Y
Q13547	393	S
Q13573	224	S
Q13573	232	S
Q13586	575	S
Q13586	608	S
Q13595	202	T
Q13596	32	S
Q13596	39	S
Q13596	41	T
Q13614	58	S
Q13615	613	S
Q13615	647	S
Q13618	737	S
Q13625	556	S
Q13625	698	S
Q13671	333	S
Q13765	166	S
Q13769	312	S
Q13769	314	S
Q13838	172	T
Q14004	383	S
Q14004	437	S
Q14004	439	S
Q14004	525	S
Q14004	871	T
Q14004	1246	T
Q14103	190	S
Q14103	193	T
Q14126	680	S
Q14152	584	S
Q14152	1336	S
Q14153	167	S
Q14155	518	S
Q14156	694	S
Q14157	416	S
Q14157	439	S
Q14157	454	S
Q14157	467	S
Q14157	609	S
Q14160	835	S
Q14160	853	S
Q14160	1220	S
Q14160	1309	S
Q14160	1348	S
Q14160	1378	S
Q14160	1448	S
Q14160	1486	S
Q14160	1566	S
Q14181	141	S
Q14186	23	S
Q14192	238	S
Q14204	4368	S
Q14244	277	T
Q14244	365	S
Q14247	418	S
Q14258	100	S
Q14432	312	S
Q14432	428	S
Q14451	361	S
Q14498	97	S
Q14498	117	S
Q14498	136	S
Q14573	934	S
Q14573	1832	S
Q14669	312	S
Q14669	1317	S
Q14669	1322	S
Q14671	709	S
Q14674	1396	S
Q14674	1399	S
Q14676	168	S
Q14676	329	S
Q14676	331	T
Q14676	402	S
Q14676	404	T
Q14676	780	S
Q14676	793	S
Q14676	1033	S
Q14676	1086	S
Q14676	1302	T
Q14676	1403	T
Q14676	1608	T
Q14676	1671	T
Q14676	1775	S
Q14676	1820	S
Q14677	299	S
Q14678	325	S
Q14684	245	S
Q14684	350	S
Q14684	458	S
Q14684	513	S
Q14684	706	S
Q14684	732	S
Q14684	736	S
Q14692	625	S
Q14694	211	S
Q14694	365	S
Q14694	370	S
Q14738	573	S
Q14814	121	S
Q14814	251	S
Q14839	515	S
Q14865	1032	S
Q14966	508	S
Q14966	510	S
Q14966	1100	S
Q14978	607	T
Q14978	610	T
Q14980	169	S
Q14980	395	S
Q14980	820	S
Q14980	1225	S
Q14980	1757	S
Q14980	1769	S
Q14980	2000	T
Q14CW9	281	S
Q15013	102	S
Q15019	218	S
Q15029	19	S
Q15042	537	S
Q15059	281	S
Q15084	428	S
Q15131	196	T
Q15149	125	S
Q15149	149	S
Q15149	1435	S
Q15149	1732	S
Q15149	4030	T
Q15149	4386	S
Q15149	4389	S
Q15149	4396	S
Q15149	4406	S
Q15149	4613	S
Q15149	4618	S
Q15149	4622	S
Q15149	4626	S
Q15154	65	S
Q15154	110	S
Q15154	991	S
Q15185	148	S
Q15185	151	S
Q15233	147	S
Q15233	450	T
Q15276	407	S
Q15361	65	S
Q15365	173	S
Q15365	190	S
Q15366	173	S
Q15390	119	S
Q15398	725	S
Q15418	221	S
Q15418	225	T
Q15418	363	S
Q15418	380	S
Q15424	288	S
Q15424	344	S
Q15424	601	S
Q15424	604	S
Q15434	106	S
Q15459	451	S
Q15477	245	S
Q15477	256	S
Q15545	264	S
Q15554	323	S
Q15572	834	T
Q15637	80	S
Q15637	82	S
Q15642	296	S
Q15643	1891	S
Q15648	770	S
Q15648	772	S
Q15648	774	S
Q15648	784	S
Q15648	795	S
Q15648	805	T
Q15648	1051	T
Q15648	1207	S
Q15648	1215	T
Q15648	1479	S
Q15648	1482	S
Q15649	80	S
Q15652	641	S
Q15691	155	S
Q15717	202	S
Q15742	171	S
Q15758	503	S
Q15773	238	S
Q15776	12	S
Q15796	8	T
Q15910	367	T
Q15910	487	T
Q15911	1590	S
Q15942	267	S
Q15942	281	S
Q15942	344	S
Q16204	52	S
Q16204	244	S
Q16204	254	S
Q16204	351	S
Q16204	352	S
Q16512	916	S
Q16513	110	S
Q16513	306	S
Q16513	360	S
Q16513	628	T
Q16513	958	T
Q16514	51	S
Q16543	13	S
Q16555	509	T
Q16576	354	S
Q16584	758	S
Q16629	192	S
Q16629	194	S
Q16630	404	T
Q16630	407	T
Q16637	28	S
Q16637	31	S
Q16643	142	S
Q16649	301	S
Q16659	189	S
Q16666	153	S
Q16790	448	S
Q16875	461	S
Q29RF7	1208	T
Q2KHR3	1211	S
Q2KHR3	1230	S
Q2KHR3	1231	S
Q2M2I8	606	T
Q2M2I8	620	T
Q2M2I8	637	S
Q2TB10	334	S
Q2TB10	336	S
Q2VPK5	419	S
Q32P44	176	S
Q3B726	60	S
Q3B726	316	S
Q3B726	328	S
Q3KQU3	70	S
Q3KQU3	460	S
Q3KQU3	544	S
Q3KR37	581	S
Q3KR37	585	T
Q3L8U1	550	S
Q3MII6	506	S
Q3MIN7	512	S
Q3T8J9	1255	S
Q3V6T2	1387	S
Q3YEC7	454	S
Q3YEC7	470	S
Q3YEC7	471	S
Q4G0F5	304	S
Q4LE39	675	S
Q53EL6	94	S
Q53EP0	208	S
Q53EZ4	428	S
Q53GA4	42	S
Q53GA4	144	S
Q53H80	21	S
Q53HL2	219	S
Q53LP3	213	S
Q53SF7	294	S
Q53SF7	890	S
Q56NI9	512	S
Q58WW2	336	S
Q5H9R7	579	S
Q5H9R7	631	T
Q5HYJ3	193	S
Q5JSH3	96	S
Q5JSH3	219	T
Q5JSH3	262	S
Q5JSH3	561	S
Q5JSZ5	168	S
Q5JSZ5	226	S
Q5JTD0	300	S
Q5JTD0	545	S
Q5JTV8	143	S
Q5M775	131	S
Q5M775	134	S
Q5M775	325	S
Q5M775	425	S
Q5M775	847	S
Q5M775	863	S
Q5M775	912	S
Q5PRF9	271	S
Q5SRE5	1709	S
Q5SRE5	1717	S
Q5SW79	356	S
Q5SW79	359	S
Q5SW79	881	S
Q5SW79	928	S
Q5SW79	930	S
Q5SW79	933	S
Q5SW79	1529	S
Q5T0N5	488	S
Q5T0N5	501	S
Q5T1M5	956	S
Q5T1M5	979	S
Q5T1M5	1114	S
Q5T1V6	64	S
Q5T1V6	76	S
Q5T200	64	S
Q5T200	207	S
Q5T200	209	S
Q5T200	242	S
Q5T200	263	T
Q5T200	265	S
Q5T200	364	T
Q5T200	877	S
Q5T3F8	111	S
Q5T4S7	178	S
Q5T4S7	181	S
Q5T4S7	2715	T
Q5T4S7	2719	S
Q5T5C0	759	S
Q5T5U3	1430	S
Q5T5U3	1431	S
Q5T5U3	1432	S
Q5T5U3	1636	S
Q5T5U3	1668	S
Q5T5X7	489	S
Q5T6F0	15	S
Q5T8P6	127	S
Q5TAQ9	129	S
Q5TAQ9	130	S
Q5TC82	535	S
Q5TCZ1	406	S
Q5TCZ1	567	S
Q5TCZ1	593	S
Q5TDH0	194	S
Q5THJ4	1042	S
Q5THK1	1029	S
Q5TKA1	297	T
Q5U5Q3	545	S
Q5UIP0	402	S
Q5UIP0	782	S
Q5UIP0	1454	S
Q5UIP0	1552	S
Q5UIP0	1554	S
Q5UIP0	2144	S
Q5VSL9	335	S
Q5VT06	878	T
Q5VT52	485	S
Q5VT52	593	S
Q5VT52	614	S
Q5VT52	723	T
Q5VT52	732	T
Q5VT52	758	S
Q5VT52	1099	S
Q5VTR2	138	S
Q5VV41	107	S
Q5VV41	174	S
Q5VV41	208	S
Q5VWG9	183	S
Q5VWG9	297	S
Q5VWN6	444	S
Q5VWN6	2037	S
Q5VYS8	600	S
Q5VZ89	505	S
Q5VZ89	732	S
Q5VZ89	737	S
Q5VZ89	753	S
Q5VZ89	764	S
Q5VZ89	765	T
Q5VZ89	863	S
Q5VZ89	948	S
Q5VZ89	989	S
Q5VZ89	1042	S
Q5VZ89	1089	S
Q5VZL5	1071	S
Q63ZY3	323	S
Q63ZY3	375	S
Q63ZY3	540	S
Q676U5	287	S
Q68CP9	689	S
Q68CP9	1496	S
Q68CZ2	332	S
Q68CZ2	660	S
Q68CZ2	776	S
Q68E01	502	S
Q68EM7	575	S
Q68EM7	676	S
Q69YQ0	384	S
Q6DCA0	74	S
Q6DN90	180	S
Q6GQQ9	100	S
Q6GYQ0	754	T
Q6GYQ0	860	S
Q6IAA8	27	S
Q6IQ26	193	S
Q6IQ49	278	S
Q6KC79	318	S
Q6KC79	350	S
Q6KC79	2658	S
Q6NUK4	152	S
Q6NYC8	195	S
Q6NZI2	40	S
Q6NZI2	167	S
Q6NZI2	300	S
Q6NZI2	302	T
Q6NZI2	365	S
Q6NZI2	366	S
Q6NZI2	387	S
Q6NZI2	389	S
Q6NZY4	479	T
Q6NZY4	492	T
Q6NZY4	500	S
Q6NZY4	658	S
Q6P0N0	653	T
Q6P0N0	821	T
Q6P0N0	824	S
Q6P0N0	1104	S
Q6P0Q8	900	S
Q6P1N0	120	T
Q6P2E9	693	T
Q6P2E9	729	S
Q6P2E9	879	S
Q6P4F7	847	S
Q6P4R8	226	S
Q6P4R8	228	S
Q6P4R8	298	S
Q6P4R8	351	S
Q6P4R8	1291	S
Q6P5R6	120	S
Q6P6C2	361	S
Q6PCE3	175	S
Q6PD62	925	T
Q6PD74	310	S
Q6PD74	311	S
Q6PGN9	70	S
Q6PID6	197	S
Q6PJG2	461	S
Q6PJG2	661	S
Q6PJG2	704	T
Q6PJG2	715	T
Q6PJG6	742	S
Q6PKG0	90	S
Q6PKG0	143	S
Q6PKG0	546	S
Q6PKG0	548	S
Q6PKG0	649	T
Q6PKG0	722	T
Q6PKG0	724	T
Q6PKG0	766	S
Q6PKG0	774	S
Q6PKG0	824	S
Q6PKG0	1071	T
Q6PL18	327	S
Q6SPF0	161	S
Q6UN15	259	S
Q6VMQ6	113	S
Q6VMQ6	673	S
Q6VY07	430	S
Q6VY07	534	S
Q6W2J9	1410	S
Q6WKZ4	202	S
Q6WKZ4	435	S
Q6Y7W6	26	S
Q6Y7W6	236	S
Q6Y7W6	593	S
Q6ZN55	164	S
Q6ZRP7	578	S
Q6ZS17	351	S
Q6ZU65	13	S
Q6ZV73	692	S
Q70J99	150	S
Q719H9	9	S
Q719H9	12	S
Q76I76	36	S
Q7KZ85	1535	S
Q7KZF4	426	S
Q7KZI7	456	S
Q7L014	295	S
Q7L014	296	S
Q7L014	804	S
Q7L1W4	246	S
Q7L2J0	254	S
Q7L2J0	291	T
Q7L590	85	T
Q7L7X3	445	S
Q7LBC6	614	T
Q7Z2W4	378	S
Q7Z309	50	S
Q7Z309	58	S
Q7Z309	115	S
Q7Z309	119	S
Q7Z309	137	S
Q7Z3B3	249	S
Q7Z3B3	268	S
Q7Z3B3	991	S
Q7Z3B3	1082	S
Q7Z3C6	18	S
Q7Z3C6	656	S
Q7Z3K3	425	S
Q7Z3K3	1364	S
Q7Z3U7	205	S
Q7Z417	572	S
Q7Z417	629	S
Q7Z417	652	S
Q7Z422	39	S
Q7Z422	107	S
Q7Z434	152	S
Q7Z434	157	S
Q7Z434	165	S
Q7Z434	222	S
Q7Z460	600	S
Q7Z460	797	S
Q7Z460	1088	S
Q7Z478	71	S
Q7Z478	200	S
Q7Z4H7	552	S
Q7Z4H7	584	T
Q7Z4H7	805	S
Q7Z4S6	1212	S
Q7Z4S6	1239	S
Q7Z589	173	S
Q7Z589	238	S
Q7Z589	1213	S
Q7Z5J4	683	S
Q7Z5J4	1374	S
Q7Z5K2	77	S
Q7Z5K2	221	S
Q7Z5K2	226	S
Q7Z5K2	254	S
Q7Z5K2	257	S
Q7Z5K2	459	S
Q7Z5K2	461	S
Q7Z6B7	917	S
Q7Z6E9	244	S
Q7Z6E9	245	S
Q7Z6E9	246	S
Q7Z6E9	247	S
Q7Z6E9	1179	S
Q7Z6E9	1277	S
Q7Z6J9	178	S
Q7Z6Z7	1084	S
Q7Z6Z7	2595	S
Q7Z6Z7	2887	S
Q7Z6Z7	3373	S
Q7Z6Z7	3919	S
Q86SQ0	415	S
Q86SQ0	489	S
Q86SQ0	501	S
Q86T03	162	S
Q86TC9	644	S
Q86TC9	759	S
Q86UE4	143	T
Q86UE4	298	S
Q86UE4	308	S
Q86UU1	518	S
Q86UU1	520	S
Q86UU1	563	S
Q86V48	659	S
Q86VQ1	105	S
Q86VR2	258	S
Q86VR2	260	S
Q86W56	137	S
Q86W92	37	S
Q86W92	40	S
Q86W92	601	S
Q86WB0	321	S
Q86WB0	344	S
Q86WB0	354	S
Q86WB0	395	S
Q86WK6	477	S
Q86WR7	43	S
Q86WR7	179	S
Q86X95	202	S
Q86XL3	268	S
Q86XL3	662	S
Q86XP3	109	S
Q86XP3	111	S
Q86XP3	185	S
Q86YP4	49	T
Q86YP4	189	T
Q86YV5	694	S
Q8IUD2	191	S
Q8IUD2	1046	T
Q8IVD9	146	S
Q8IVP5	13	S
Q8IVT2	156	S
Q8IVT2	164	T
Q8IVT2	284	S
Q8IVT2	287	T
Q8IVT2	377	T
Q8IVT2	394	S
Q8IVT2	395	S
Q8IVT2	397	S
Q8IVT2	471	S
Q8IVT2	575	S
Q8IWA0	796	S
Q8IWV7	21	T
Q8IWX8	813	S
Q8IWX8	815	S
Q8IWX8	817	S
Q8IWX8	819	T
Q8IWZ8	411	S
Q8IWZ8	485	S
Q8IX01	277	S
Q8IX01	315	S
Q8IX90	155	S
Q8IXM2	96	S
Q8IXT5	278	S
Q8IXT5	280	S
Q8IXT5	575	S
Q8IXZ2	408	S
Q8IY17	345	S
Q8IY67	463	T
Q8IY81	584	S
Q8IY81	644	S
Q8IY81	688	S
Q8IYB3	220	T
Q8IYB3	402	S
Q8IYB3	406	T
Q8IYB3	597	S
Q8IYB3	605	S
Q8IYB3	616	S
Q8IYB3	695	S
Q8IYB3	696	S
Q8IYB3	713	S
Q8IYB3	715	S
Q8IYB3	769	S
Q8IYB3	775	S
Q8IYB3	781	S
Q8IZ73	68	S
Q8IZL8	481	S
Q8IZL8	1033	S
Q8IZP9	1010	S
Q8IZT6	367	S
Q8IZT6	605	S
Q8N0Y2	232	S
Q8N122	859	S
Q8N122	863	S
Q8N122	877	S
Q8N128	70	S
Q8N128	71	T
Q8N163	675	S
Q8N163	678	S
Q8N163	681	S
Q8N1G0	251	S
Q8N1G0	253	S
Q8N1G0	266	S
Q8N1G0	271	S
Q8N1G0	900	T
Q8N1G0	1057	S
Q8N1G0	1191	S
Q8N1G0	1211	S
Q8N1G4	518	S
Q8N201	83	T
Q8N201	104	S
Q8N3D4	285	S
Q8N3F8	295	S
Q8N3F8	486	S
Q8N3F8	578	S
Q8N3U4	1058	S
Q8N3U4	1061	S
Q8N3U4	1064	S
Q8N3U4	1112	T
Q8N3V7	263	S
Q8N3V7	525	S
Q8N3V7	685	S
Q8N3V7	833	S
Q8N3X1	18	S
Q8N4C8	763	S
Q8N5F7	149	S
Q8N5I9	178	S
Q8N612	859	S
Q8N684	203	T
Q8N6H7	146	S
Q8N6H7	368	S
Q8N6H7	432	S
Q8N6T3	135	T
Q8N6T3	189	T
Q8N6T7	294	T
Q8NB46	1028	S
Q8NB49	445	S
Q8NB78	17	S
Q8NBN3	540	S
Q8NC44	281	S
Q8NC44	283	S
Q8NC51	25	S
Q8NC51	203	S
Q8NC51	221	S
Q8NC51	234	S
Q8NC51	330	S
Q8NC56	499	S
Q8NCD3	412	S
Q8NCD3	642	S
Q8NCF5	204	S
Q8NCF5	314	S
Q8NCG7	579	S
Q8NCN4	403	S
Q8ND56	183	S
Q8ND56	192	S
Q8ND56	216	S
Q8ND76	25	S
Q8ND82	80	S
Q8NDC0	15	S
Q8NDI1	171	S
Q8NDI1	174	S
Q8NDI1	436	S
Q8NDX5	315	S
Q8NDX5	609	T
Q8NDX5	616	S
Q8NE71	109	S
Q8NE71	140	S
Q8NEM0	333	S
Q8NEM2	42	S
Q8NEY1	541	S
Q8NEY1	808	S
Q8NEY1	1000	S
Q8NEY8	133	S
Q8NFH5	66	S
Q8NFH5	73	S
Q8NFH5	273	T
Q8NFH5	280	T
Q8NFH5	308	T
Q8NFJ5	301	S
Q8NFJ5	345	S
Q8NG31	32	S
Q8NG31	767	S
Q8NHG8	82	S
Q8NHM5	1031	S
Q8NHV4	411	S
Q8NI77	674	S
Q8TAD8	35	S
Q8TAP6	83	S
Q8TAP8	87	S
Q8TAP9	133	S
Q8TAQ2	347	S
Q8TAQ2	548	T
Q8TB61	427	S
Q8TBA6	116	S
Q8TBE0	121	S
Q8TBF4	155	S
Q8TBN0	168	S
Q8TBN0	179	S
Q8TBZ3	434	S
Q8TC07	675	S
Q8TC44	321	S
Q8TCD5	182	S
Q8TD16	582	S
Q8TDD1	75	S
Q8TDM6	1011	T
Q8TDM6	1232	S
Q8TDN6	261	S
Q8TDX7	195	S
Q8TDY2	243	S
Q8TDY2	624	S
Q8TEK3	786	S
Q8TEK3	834	S
Q8TEK3	1001	S
Q8TEK3	1104	S
Q8TEM1	1844	T
Q8TEM1	1874	S
Q8TEQ6	778	S
Q8TEW0	383	S
Q8TEW0	692	S
Q8TEW0	695	S
Q8TEW0	728	S
Q8TEW0	809	S
Q8TEY7	439	S
Q8TF01	211	S
Q8TF76	147	S
Q8WTT2	787	S
Q8WUA2	178	S
Q8WUA4	901	S
Q8WUF5	113	S
Q8WUI4	486	S
Q8WUM0	50	S
Q8WUM0	131	S
Q8WUZ0	114	S
Q8WUZ0	126	S
Q8WVM8	303	S
Q8WVR3	541	T
Q8WW12	119	S
Q8WWI1	246	S
Q8WWI1	704	S
Q8WWI1	805	S
Q8WWI1	867	S
Q8WWI1	873	S
Q8WWI1	895	S
Q8WWI1	932	T
Q8WWI1	960	S
Q8WWI1	988	S
Q8WWI1	991	S
Q8WWI1	1018	S
Q8WWI1	1026	S
Q8WWI1	1048	T
Q8WWI1	1493	S
Q8WWI1	1586	S
Q8WWM7	111	S
Q8WWM7	449	S
Q8WWM7	559	S
Q8WWM7	594	S
Q8WWN8	1444	S
Q8WWQ0	1315	S
Q8WWY3	455	T
Q8WX92	557	S
Q8WX93	641	S
Q8WXE1	224	S
Q8WXE1	239	S
Q8WXE1	518	S
Q8WXG6	1239	S
Q8WXI9	120	T
Q8WXI9	122	S
Q8WXI9	129	S
Q8WXI9	135	S
Q8WXI9	338	S
Q8WXI9	486	S
Q8WXX5	109	S
Q8WY36	478	S
Q8WY36	479	S
Q8WY36	481	S
Q8WY36	844	S
Q8WYP5	1218	S
Q8WYQ5	92	S
Q8WYQ5	95	S
Q8WYQ5	109	S
Q8WYQ5	377	S
Q8WZ73	240	S
Q92522	2	S
Q92538	1298	S
Q92538	1773	S
Q92538	1784	S
Q92539	243	S
Q92547	888	S
Q92560	583	S
Q92560	597	S
Q92576	682	S
Q92576	1133	S
Q92576	1642	S
Q92576	1925	S
Q92597	330	S
Q92597	366	T
Q92598	384	S
Q92598	809	S
Q92610	145	S
Q92610	146	S
Q92610	573	S
Q92610	1089	S
Q92610	1264	S
Q92613	85	S
Q92614	83	S
Q92614	140	S
Q92614	2007	S
Q92614	2043	S
Q92615	568	S
Q92625	663	S
Q92667	107	S
Q92667	445	S
Q92667	533	T
Q92692	433	S
Q92733	157	S
Q92733	159	S
Q92733	267	S
Q92766	1167	S
Q92766	1219	S
Q92766	1225	S
Q92766	1653	S
Q92769	394	S
Q92785	142	S
Q92785	176	T
Q92793	2063	S
Q92794	941	S
Q92797	1171	S
Q92797	1243	S
Q92878	635	S
Q92917	42	S
Q92922	328	S
Q92922	573	S
Q92934	118	S
Q92945	181	S
Q969K3	254	S
Q969R5	683	S
Q969R5	688	S
Q969R5	689	S
Q969X1	81	S
Q96A49	248	T
Q96A57	24	S
Q96AC1	159	S
Q96AD5	404	S
Q96AE4	140	S
Q96AE4	153	T
Q96AE4	630	S
Q96AP0	425	S
Q96AQ6	43	S
Q96AT1	50	S
Q96AY2	12	S
Q96AY2	15	S
Q96AY2	17	S
Q96AY2	84	S
Q96AY2	85	S
Q96AY2	87	S
Q96B01	19	S
Q96B01	21	S
Q96B01	120	S
Q96B01	280	S
Q96B36	183	S
Q96BD0	40	S
Q96BD0	43	S
Q96BD5	350	T
Q96BZ8	59	S
Q96C34	71	S
Q96C34	75	S
Q96CB8	128	S
Q96CX2	185	S
Q96DF8	391	S
Q96DF8	395	S
Q96E09	37	S
Q96E09	62	S
Q96E09	76	S
Q96E09	143	S
Q96E09	147	S
Q96E09	270	S
Q96EP0	466	S
Q96EV2	41	S
Q96EZ8	282	S
Q96F63	212	S
Q96FF9	21	S
Q96FF9	75	S
Q96FJ0	242	S
Q96FS4	55	S
Q96FS4	839	S
Q96FV9	2	S
Q96G28	201	S
Q96G46	273	T
Q96G74	64	S
Q96G74	165	S
Q96G74	508	S
Q96GM8	428	S
Q96GN5	21	S
[truncated: 816 more rows]

## Sheet: recall.accurate
A0FGR8	738	S	S
A0FGR8	739	S	S
A0FGR8	743	S	S
A0FGR8	753	T	T
A0FGR8	755	S	S
A0FGR8	758	S	S
A0FGR8	761	S	S
A0JLT2	226	S	S
A0JNW5	418	S	S
A0MZ66	494	S	S
A0MZ66	506	S	S
A1L390	76	S	S
A1L390	576	S	S
A1L390	577	S	S
A1L390	643	S	S
A1L390	741	S	S
A1L390	1037	S	S
A1L390	1040	S	S
A1L390	1081	S	S
A2RU67	30	S	S
A2RU67	33	S	S
A2RU67	62	S	S
O00151	90	S	S
O00161	110	S	S
O00178	25	S	S
O00178	44	S	S
O00178	47	S	S
O00178	580	S	S
O00192	642	T	T
O00203	609	S	S
O00220	463	S	S
O00220	466	S	S
O00264	57	S	S
O00267	1034	T	T
O00429	616	S	S
O00443	108	S	S
O00443	338	S	S
O00499	296	S	S
O00499	303	S	S
O00512	687	S	S
O00559	36	S	S
O00566	163	S	S
O00566	167	S	S
O00566	171	S	S
O00567	519	S	S
O00567	520	S	S
O00571	323	T	T
O00712	328	S	S
O00750	155	S	S
O14495	297	S	S
O14497	363	S	S
O14497	696	S	S
O14497	1184	S	S
O14545	326	S	S
O14639	431	S	S
O14639	452	S	S
O14639	655	S	S
O14745	280	S	S
O14757	280	S	S
O14757	301	S	S
O14929	361	S	S
O14974	299	S	S
O14974	871	S	S
O14979	241	S	S
O14980	391	S	S
O14980	397	S	S
O15013	1284	S	S
O15014	358	S	S
O15014	467	S	S
O15014	576	S	S
O15014	1055	S	S
O15020	2359	S	S
O15027	136	S	S
O15027	415	T	T
O15027	417	S	S
O15027	1178	S	S
O15027	1184	S	S
O15027	1786	S	S
O15027	1876	T	T
O15027	1905	S	S
O15042	485	S	S
O15061	429	S	S
O15085	1155	S	S
O15085	1458	S	S
O15085	1462	T	T
O15119	438	S	S
O15119	707	S	S
O15155	50	S	S
O15164	808	S	S
O15164	811	S	S
O15173	90	S	S
O15173	211	T	T
O15234	363	S	S
O15258	95	S	S
O15294	20	S	S
O15320	536	S	S
O15320	635	S	S
O15360	1449	S	S
O15372	183	S	S
O15427	436	S	S
O15440	509	S	S
O15446	285	S	S
O15534	815	S	S
O15541	253	S	S
O43159	58	S	S
O43159	62	S	S
O43159	64	S	S
O43166	1270	S	S
O43290	392	T	T
O43306	576	S	S
O43310	299	S	S
O43318	439	S	S
O43379	1070	S	S
O43379	1228	S	S
O43399	12	S	S
O43399	21	S	S
O43399	96	S	S
O43399	166	S	S
O43432	232	S	S
O43432	495	S	S
O43432	1409	S	S
O43463	391	S	S
O43491	499	S	S
O43491	550	S	S
O43683	314	S	S
O43741	108	S	S
O43741	184	S	S
O43765	77	S	S
O43847	94	S	S
O43896	1083	T	T
O43900	475	S	S
O60216	153	S	S
O60216	175	S	S
O60244	1136	S	S
O60245	1011	S	S
O60256	227	S	S
O60264	66	S	S
O60271	183	S	S
O60271	185	S	S
O60271	217	T	T
O60271	238	S	S
O60271	276	T	T
O60271	730	S	S
O60293	352	S	S
O60293	998	S	S
O60293	1046	S	S
O60293	1303	S	S
O60318	527	S	S
O60333	1487	S	S
O60341	166	S	S
O60341	849	S	S
O60493	72	S	S
O60499	108	S	S
O60502	364	S	S
O60503	1259	S	S
O60504	529	T	T
O60504	530	S	S
O60504	544	S	S
O60508	43	S	S
O60566	670	S	S
O60583	480	S	S
O60658	457	S	S
O60664	130	S	S
O60716	349	S	S
O60716	352	S	S
O60749	185	S	S
O60784	160	S	S
O60784	462	S	S
O60825	466	S	S
O60825	483	S	S
O60825	493	S	S
O60828	247	S	S
O60832	21	S	S
O60832	451	S	S
O60832	453	S	S
O60832	455	S	S
O60841	137	S	S
O60885	1117	S	S
O60934	397	S	S
O60934	432	S	S
O75052	266	S	S
O75116	1137	S	S
O75122	370	S	S
O75122	596	S	S
O75128	815	S	S
O75140	579	S	S
O75147	10	S	S
O75151	882	S	S
O75152	108	S	S
O75152	171	S	S
O75152	290	S	S
O75152	758	S	S
O75152	759	S	S
O75152	761	S	S
O75167	522	S	S
O75362	662	S	S
O75367	129	T	T
O75376	172	S	S
O75376	224	S	S
O75376	1472	S	S
O75376	1977	S	S
O75376	2151	S	S
O75376	2184	S	S
O75376	2436	S	S
O75376	2438	S	S
O75379	30	S	S
O75382	437	S	S
O75385	556	S	S
O75385	638	S	S
O75446	131	S	S
O75446	138	S	S
O75448	862	S	S
O75448	873	S	S
O75475	141	T	T
O75494	133	S	S
O75533	223	T	T
O75533	227	T	T
O75533	267	T	T
O75533	488	S	S
O75534	116	S	S
O75534	123	S	S
O75569	18	S	S
O75592	2751	S	S
O75592	2833	S	S
O75607	147	S	S
O75607	151	S	S
O75607	158	S	S
O75665	669	S	S
O75676	343	S	S
O75676	347	S	S
O75691	788	S	S
O75717	383	S	S
O75781	145	T	T
O75794	60	S	S
O75821	41	T	T
O75821	42	S	S
O75821	264	S	S
O75822	11	S	S
O75822	13	S	S
O75925	503	S	S
O75970	230	S	S
O75970	483	S	S
O75976	1368	T	T
O75976	1370	T	T
O76021	361	S	S
O76021	465	T	T
O76064	157	S	S
O76080	48	S	S
O76094	621	S	S
O94776	435	S	S
O94806	27	S	S
O94806	735	S	S
O94826	91	S	S
O94864	108	S	S
O94876	382	S	S
O94880	25	S	S
O94880	26	S	S
O94888	280	S	S
O94888	288	S	S
O94906	275	T	T
O94915	844	S	S
O94915	2272	S	S
O94967	285	T	T
O94967	297	S	S
O94979	799	S	S
O94979	1163	S	S
O95067	92	S	S
O95071	327	S	S
O95071	1549	S	S
O95071	2486	S	S
O95155	31	S	S
O95155	803	S	S
O95155	1265	S	S
O95197	30	S	S
O95235	532	S	S
O95239	799	T	T
O95239	801	S	S
O95239	1181	T	T
O95239	1225	S	S
O95243	318	S	S
O95260	169	S	S
O95295	133	S	S
O95297	204	S	S
O95297	210	S	S
O95359	962	S	S
O95359	2072	S	S
O95359	2226	S	S
O95359	2256	S	S
O95359	2317	S	S
O95359	2321	S	S
O95359	2359	S	S
O95359	2512	S	S
O95382	984	S	S
O95394	64	S	S
O95425	221	S	S
O95425	245	S	S
O95425	270	S	S
O95425	920	S	S
O95425	1322	S	S
O95453	557	S	S
O95453	619	S	S
O95544	64	S	S
O95573	688	T	T
O95628	324	S	S
O95628	432	S	S
O95639	212	S	S
O95671	239	S	S
O95684	156	S	S
O95684	160	S	S
O95696	128	S	S
O95707	10	S	S
O95785	996	S	S
O95785	1012	S	S
O95785	1127	S	S
O95785	1134	S	S
O95785	1146	S	S
O95785	1151	S	S
O95817	173	S	S
O95817	289	S	S
O95817	291	S	S
O95817	377	S	S
O95817	386	S	S
O95817	406	T	T
O95835	613	S	S
O96007	20	S	S
O96013	181	S	S
O96013	207	T	T
O96013	474	S	S
P00519	569	S	S
P00533	693	T	T
P00533	695	S	S
P00533	991	S	S
P00533	995	S	S
P00533	1039	S	S
P00533	1042	S	S
P00533	1045	S	S
P00533	1104	S	S
P00533	1166	S	S
P00558	203	S	S
P01106	58	T	T
P01106	62	S	S
P02545	22	S	S
P02545	301	S	S
P02545	390	S	S
P02545	392	S	S
P02545	458	S	S
P02545	636	S	S
P04049	259	S	S
P04049	301	S	S
P04049	642	S	S
P04075	39	S	S
P04183	13	S	S
P04183	231	S	S
P04792	15	S	S
P04792	65	S	S
P04792	82	S	S
P04792	86	S	S
P04920	144	S	S
P04920	173	S	S
P05187	114	S	S
P05362	530	T	T
P05387	79	S	S
P05387	102	S	S
P05387	105	S	S
P05455	92	S	S
P05783	7	S	S
P05783	34	S	S
P06400	249	S	S
P06400	373	T	T
P06400	807	S	S
P06493	15	Y	Y
P06493	161	T	T
P06748	4	S	S
P06748	10	S	S
P06748	70	S	S
P06748	125	S	S
P06748	139	S	S
P07199	156	S	S
P07355	12	S	S
P07355	19	T	T
P07355	26	S	S
P07910	138	S	S
P07910	260	S	S
P08107	362	S	S
P08238	255	S	S
P08559	232	S	S
P08559	293	S	S
P08559	300	S	S
P08581	977	T	T
P08581	990	S	S
P08621	226	S	S
P08651	322	S	S
P08651	323	S	S
P08651	339	S	S
P08670	55	S	S
P08670	73	S	S
P08670	412	S	S
P09234	17	S	S
P09651	95	S	S
P09884	186	S	S
P10155	19	S	S
P10244	266	T	T
P10412	18	T	T
P10412	36	S	S
P10644	83	S	S
P10809	70	S	S
P11388	4	S	S
P11388	1213	S	S
P11388	1332	S	S
P11388	1337	S	S
P11388	1377	S	S
P11441	90	S	S
P11532	3549	S	S
P11532	3623	S	S
P11717	2409	S	S
P11717	2479	S	S
P11717	2484	S	S
P11831	224	S	S
P12270	379	S	S
P12270	1185	S	S
P12956	6	S	S
P13051	23	S	S
P13051	60	T	T
P13056	215	S	S
P13639	502	S	S
P14618	37	S	S
P15056	446	S	S
P15408	200	S	S
P15531	94	T	T
P15880	264	S	S
P15924	176	S	S
P15924	2209	S	S
P15924	2606	S	S
P15924	2815	S	S
P15924	2821	S	S
P15924	2825	S	S
P16070	706	S	S
P16333	85	S	S
P16383	429	S	S
P16383	430	S	S
P16401	18	S	S
P16949	16	S	S
P16949	25	S	S
P16949	38	S	S
P16989	34	S	S
P17010	274	S	S
P17029	551	S	S
P17096	44	S	S
P17252	226	S	S
P17252	497	T	T
P17275	255	T	T
P17535	255	S	S
P17535	259	S	S
P17544	424	S	S
P18031	352	S	S
P18031	378	S	S
P18206	822	Y	Y
P18583	160	S	S
P18583	1556	S	S
P18583	1697	S	S
P18583	1769	S	S
P18583	2009	S	S
P18583	2011	S	S
P18583	2013	S	S
P18583	2129	S	S
P18615	51	S	S
P18615	281	S	S
P18669	23	S	S
P18669	118	S	S
P18754	11	S	S
P18846	198	S	S
P18887	266	S	S
P18887	447	S	S
P19021	929	S	S
P19105	19	S	S
P19338	67	S	S
P19338	121	T	T
P19338	619	S	S
P19419	324	S	S
P19634	703	S	S
P20042	2	S	S
P20042	67	S	S
P20042	105	S	S
P20042	111	T	T
P20700	391	S	S
P20700	393	S	S
P20810	243	S	S
P21127	595	T	T
P21291	192	S	S
P21333	1084	S	S
P21333	1338	S	S
P21333	1459	S	S
P21333	2152	S	S
P21333	2327	S	S
P21359	2543	S	S
P21796	104	S	S
P22059	190	S	S
P22059	193	S	S
P22059	240	S	S
P22059	351	S	S
P22059	379	S	S
P22087	124	S	S
P22234	27	S	S
P22314	835	S	S
P22607	444	S	S
P22607	445	S	S
P22626	212	S	S
P22626	259	S	S
P22626	341	S	S
P23193	100	S	S
P23381	467	S	S
P23396	221	T	T
P23497	18	S	S
P23511	326	S	S
P23528	3	S	S
P23588	93	S	S
P23588	283	S	S
P23588	459	S	S
P24928	1878	S	S
P24928	1892	S	S
P24928	1913	S	S
P24928	1917	S	S
P24941	160	T	T
P25054	1438	T	T
P25054	2093	S	S
P25054	2674	S	S
P25098	670	S	S
P25205	160	S	S
P25205	711	S	S
P25440	298	S	S
P25440	301	S	S
P25440	633	S	S
P25490	247	S	S
P26045	359	S	S
P26368	79	S	S
P27361	202	T	T
P27361	204	Y	Y
P27694	180	T	T
P27707	74	S	S
P27708	1859	S	S
P27816	99	S	S
P27816	280	S	S
P27816	358	S	S
P27816	507	S	S
P27816	521	T	T
P27816	825	S	S
P27816	1073	S	S
P28066	56	S	S
P28290	92	S	S
P28290	737	S	S
P28290	739	S	S
P28290	746	S	S
P28290	1055	S	S
P28290	1060	S	S
P28290	1063	S	S
P28482	185	T	T
P28482	187	Y	Y
P28715	526	S	S
P29317	898	T	T
P29353	139	S	S
P29372	78	S	S
P29375	1111	S	S
P29375	1331	S	S
P29401	287	T	T
P29401	295	S	S
P29558	112	S	S
P29558	208	T	T
P29590	518	S	S
P29590	527	S	S
P29590	530	S	S
P29692	133	S	S
P29966	163	S	S
P29966	167	S	S
P29966	170	S	S
P30050	38	S	S
P30086	52	S	S
P30414	463	S	S
P30414	613	S	S
P30622	200	S	S
P30622	204	S	S
P31350	20	S	S
P31689	335	S	S
P31751	451	T	T
P31942	216	S	S
P31943	104	S	S
P31948	16	S	S
P32004	1248	S	S
P33176	933	S	S
P33240	524	S	S
P33991	131	S	S
P33993	500	S	S
P35251	69	S	S
P35251	71	S	S
P35251	156	S	S
P35269	385	S	S
P35269	389	T	T
P35580	1956	S	S
P35606	859	S	S
P35611	12	S	S
P35658	433	S	S
P35658	657	S	S
P35658	678	S	S
P35658	940	S	S
P36404	45	S	S
P36507	295	S	S
P36507	394	T	T
P36578	295	S	S
P36871	117	S	S
P36915	324	S	S
P37275	322	S	S
P37275	704	S	S
P37802	185	S	S
P38159	88	S	S
P38159	352	S	S
P38398	1189	S	S
P38398	1542	S	S
P38432	487	S	S
P38432	489	S	S
P38432	566	S	S
P38919	163	T	T
P39880	1215	S	S
P39880	1270	S	S
P39880	1496	S	S
P40189	667	S	S
P40189	782	S	S
P40425	151	S	S
P40425	330	S	S
P40763	727	S	S
P40818	392	S	S
P40818	452	S	S
P40818	718	S	S
P40855	35	S	S
P41208	20	S	S
P41227	182	S	S
P41236	87	S	S
P42166	66	S	S
P42166	67	S	S
P42166	351	S	S
P42167	306	S	S
P42167	378	S	S
P42224	727	S	S
P42229	780	S	S
P42356	207	S	S
P42566	324	S	S
P42566	796	S	S
P42566	814	S	S
P42568	483	S	S
P42677	78	S	S
P42684	655	S	S
P42684	936	S	S
P43121	606	S	S
P43121	614	S	S
P43243	188	S	S
P43243	206	S	S
P43307	268	S	S
P45880	115	S	S
P45974	623	T	T
P45985	90	S	S
P45985	257	S	S
P46013	357	S	S
P46013	543	T	T
P46013	584	S	S
P46013	1098	S	S
P46013	1131	S	S
P46013	1740	S	S
P46013	1861	S	S
P46013	1923	T	T
P46013	1937	S	S
P46013	2105	S	S
P46013	2223	S	S
P46013	2344	S	S
P46013	2466	S	S
P46013	2588	S	S
P46013	2638	S	S
P46013	2708	S	S
P46013	2828	S	S
P46060	442	S	S
P46087	67	S	S
P46087	732	S	S
P46087	786	S	S
P46100	729	S	S
P46100	731	S	S
P46100	889	S	S
P46100	1996	S	S
P46379	113	S	S
P46379	1081	S	S
P46783	146	S	S
P46937	61	S	S
P46937	164	S	S
P47712	268	T	T
P47712	437	S	S
P47712	729	S	S
P47914	142	S	S
P48634	808	S	S
P48634	1219	S	S
P48651	417	S	S
P48960	831	S	S
P49006	104	S	S
P49023	85	S	S
P49327	207	S	S
P49327	1411	S	S
P49454	1747	S	S
P49454	1750	S	S
P49454	1822	S	S
P49454	2996	S	S
P49454	3007	S	S
P49454	3094	S	S
P49454	3119	S	S
P49454	3150	S	S
P49590	67	S	S
P49736	13	S	S
P49736	41	S	S
P49736	108	S	S
P49759	138	T	T
P49759	140	S	S
P49760	142	S	S
P49761	157	S	S
P49761	199	S	S
P49768	366	S	S
P49768	367	S	S
P49790	209	S	S
P49790	334	S	S
P49790	338	S	S
P49790	516	S	S
P49790	588	T	T
P49790	614	S	S
P49790	633	S	S
P49792	788	S	S
P49792	955	S	S
P49792	1160	S	S
P49792	1396	T	T
P49792	1412	T	T
P49792	1456	S	S
P49792	1509	S	S
P49792	2153	T	T
P49792	2246	S	S
P49792	2450	T	T
P49792	2454	S	S
P49792	2510	S	S
P49792	2900	S	S
P49792	3207	S	S
P49810	25	S	S
P49815	1798	S	S
P49841	9	S	S
P49841	216	Y	Y
P49841	390	T	T
P49915	332	S	S
P49959	649	S	S
P49959	688	S	S
P49959	689	S	S
P50395	61	S	S
P50402	8	S	S
P50402	49	S	S
P50402	171	S	S
P50443	16	S	S
P50613	170	T	T
P50914	139	S	S
P51114	409	S	S
P51116	601	S	S
P51116	603	S	S
P51151	179	S	S
P51531	175	S	S
P51532	610	S	S
P51532	613	S	S
P51532	1452	S	S
P51610	598	S	S
P51610	666	S	S
P51610	1507	S	S
P51636	18	S	S
P51636	19	Y	Y
P51636	20	S	S
P51636	23	S	S
P51692	193	S	S
P51812	369	S	S
P51858	165	S	S
P51991	358	S	S
P52292	62	S	S
P52292	490	S	S
P52564	207	S	S
P52594	181	S	S
P52701	137	S	S
P52701	252	S	S
P52701	254	S	S
P52701	261	S	S
P52701	830	S	S
P52732	926	T	T
P52943	115	S	S
P52948	612	S	S
P52948	934	S	S
P52948	1034	S	S
P52948	1043	S	S
P52948	1060	S	S
P53004	230	S	S
P53396	481	S	S
P53985	461	S	S
P54105	102	S	S
P54198	661	S	S
P54725	123	S	S
P54725	133	S	S
P54727	160	S	S
P55010	10	S	S
P55036	266	S	S
P55081	52	S	S
P55081	53	S	S
P55081	116	S	S
P55081	118	S	S
P55081	267	T	T
P55201	238	S	S
P55209	62	T	T
P55209	69	S	S
P55265	601	T	T
P55795	310	S	S
P55884	152	S	S
P55884	154	S	S
P55884	164	S	S
P55884	239	S	S
P56524	632	S	S
P56945	639	S	S
P57682	250	S	S
P60468	13	S	S
P60866	9	T	T
P61073	319	S	S
P61073	321	S	S
P61289	24	S	S
P61978	116	S	S
P61978	216	S	S
P61978	379	S	S
P62070	186	S	S
P62136	320	T	T
P62750	43	S	S
P62753	236	S	S
P62753	240	S	S
P62805	48	S	S
P62888	10	S	S
P62899	98	S	S
P62995	201	T	T
P62995	264	S	S
P78310	306	S	S
P78310	332	S	S
P78312	293	S	S
P78312	1144	S	S
P78316	96	S	S
P78316	146	S	S
P78316	148	S	S
P78344	395	S	S
P78344	508	T	T
P78345	235	S	S
P78347	103	S	S
P78347	210	S	S
P78347	515	S	S
P78347	517	S	S
P78362	494	S	S
P78527	3205	S	S
P78536	791	S	S
P80723	205	S	S
P82094	72	S	S
P82909	61	S	S
P83369	21	S	S
P84022	8	T	T
P84098	13	S	S
P85037	213	S	S
P85037	223	S	S
P85037	243	S	S
P85037	257	S	S
P85037	416	S	S
P85037	420	S	S
P85037	428	S	S
P85037	441	S	S
P98082	401	S	S
Q00536	12	S	S
Q00536	119	S	S
Q00536	138	S	S
Q00536	153	S	S
Q00537	137	S	S
Q00537	180	S	S
Q00587	101	S	S
Q00587	121	S	S
Q00587	192	S	S
Q00587	353	S	S
Q00613	292	S	S
Q00613	303	S	S
Q00613	314	S	S
Q00613	326	S	S
Q00839	59	S	S
Q01082	2328	T	T
Q01105	7	S	S
Q01581	495	S	S
Q01813	386	S	S
Q01831	94	S	S
Q02086	78	S	S
Q02156	710	T	T
Q02156	729	S	S
Q02241	160	S	S
Q02241	867	S	S
Q02447	73	S	S
Q02543	71	S	S
Q02543	123	S	S
Q02880	1336	S	S
Q02880	1340	S	S
Q02880	1342	S	S
Q02880	1344	S	S
Q02880	1400	S	S
Q02880	1413	S	S
Q02880	1424	S	S
Q02880	1457	S	S
Q02880	1461	S	S
Q02880	1466	S	S
Q02880	1522	S	S
Q02880	1524	S	S
Q02880	1526	S	S
Q02880	1575	T	T
Q02880	1581	S	S
Q02880	1613	S	S
Q03164	1837	S	S
Q03164	1845	T	T
Q03164	2098	S	S
Q03164	3036	S	S
Q03188	130	T	T
Q03188	316	S	S
Q03188	333	S	S
Q03252	14	T	T
Q03252	400	S	S
Q03393	19	S	S
Q03468	429	S	S
Q03468	430	S	S
Q04721	1845	S	S
Q04726	286	S	S
Q05209	435	S	S
Q05209	509	T	T
Q05209	569	T	T
Q05209	571	S	S
Q05209	603	S	S
Q05209	606	S	S
Q05397	722	S	S
Q05397	910	S	S
Q05519	207	S	S
Q05655	302	S	S
Q05655	507	T	T
Q05655	664	S	S
Q06210	261	S	S
Q06587	38	S	S
Q07002	12	S	S
Q07002	130	S	S
Q07020	130	S	S
Q07020	158	T	T
Q07157	125	S	S
Q07157	131	S	S
Q07157	277	S	S
Q07157	280	S	S
Q07157	1617	S	S
Q07666	20	S	S
Q07864	1940	S	S
Q07960	51	S	S
Q08170	458	S	S
Q08211	321	S	S
Q08499	348	S	S
Q08J23	456	S	S
Q08J23	743	S	S
Q09161	22	S	S
Q0JRZ9	387	S	S
Q0VG06	667	S	S
Q0ZGT2	365	S	S
Q10570	766	S	S
Q12789	1653	S	S
Q12802	790	S	S
Q12802	815	T	T
Q12802	983	S	S
Q12802	1411	S	S
Q12802	1565	S	S
Q12802	2563	S	S
Q12802	2709	S	S
Q12857	258	S	S
Q12857	265	S	S
Q12857	280	S	S
Q12857	300	S	S
Q12857	319	S	S
Q12872	283	S	S
Q12888	294	S	S
Q12888	380	S	S
Q12888	398	S	S
Q12888	500	S	S
Q12888	523	S	S
Q12888	525	S	S
Q12888	580	S	S
Q12888	922	T	T
Q12888	993	S	S
Q12888	1068	S	S
Q12888	1094	S	S
Q12888	1101	S	S
Q12888	1114	S	S
Q12888	1317	S	S
Q12888	1426	S	S
Q12888	1430	S	S
Q12888	1481	S	S
Q12888	1618	S	S
Q12888	1678	S	S
Q12888	1701	S	S
Q12888	1705	S	S
Q12888	1758	S	S
Q12888	1759	S	S
Q12906	190	S	S
Q12906	592	T	T
Q12906	812	S	S
Q12996	691	S	S
Q13017	968	S	S
Q13033	257	S	S
Q13042	560	S	S
Q13045	856	S	S
Q13085	23	S	S
Q13085	25	S	S
Q13085	29	S	S
Q13085	80	S	S
Q13085	1263	S	S
Q13112	410	S	S
Q13127	864	S	S
Q13129	632	S	S
Q13177	58	S	S
Q13177	141	S	S
Q13177	169	T	T
Q13185	176	S	S
Q13200	16	S	S
Q13242	211	S	S
Q13242	216	S	S
Q13247	301	S	S
Q13247	303	S	S
Q13263	19	S	S
Q13263	473	S	S
Q13263	541	T	T
Q13283	149	S	S
Q13283	231	S	S
Q13283	232	S	S
Q13309	64	S	S
Q13330	449	S	S
Q13330	522	S	S
Q13393	629	S	S
Q13416	280	S	S
Q13425	95	S	S
Q13425	110	S	S
Q13425	222	S	S
Q13425	393	S	S
Q13426	320	S	S
Q13426	327	S	S
Q13426	328	S	S
Q13428	156	S	S
Q13428	171	S	S
Q13428	381	S	S
Q13428	503	S	S
Q13428	906	S	S
Q13428	967	S	S
Q13428	1111	S	S
Q13428	1190	S	S
Q13428	1191	S	S
Q13428	1228	S	S
Q13428	1257	S	S
Q13439	71	S	S
Q13443	758	S	S
Q13443	761	T	T
Q13459	1354	S	S
Q13470	502	S	S
Q13470	519	S	S
Q13501	328	S	S
Q13501	332	S	S
Q13506	183	S	S
Q13523	142	S	S
Q13523	144	S	S
Q13523	277	S	S
Q13523	431	S	S
Q13523	437	S	S
Q13523	849	Y	Y
Q13547	393	S	S
Q13573	224	S	S
Q13573	232	S	S
Q13586	575	S	S
Q13586	608	S	S
Q13595	202	T	T
Q13596	32	S	S
Q13596	39	S	S
Q13596	41	T	T
Q13614	58	S	S
Q13615	613	S	S
Q13615	647	S	S
Q13618	737	S	S
Q13625	556	S	S
Q13625	698	S	S
Q13671	333	S	S
Q13765	166	S	S
Q13769	312	S	S
Q13769	314	S	S
Q13838	172	T	T
Q14004	383	S	S
Q14004	437	S	S
Q14004	439	S	S
Q14004	525	S	S
Q14004	871	T	T
Q14004	1246	T	T
Q14103	190	S	S
Q14103	193	T	T
Q14126	680	S	S
Q14152	584	S	S
Q14152	1336	S	S
Q14153	167	S	S
Q14155	518	S	S
Q14156	694	S	S
Q14157	416	S	S
Q14157	439	S	S
Q14157	454	S	S
Q14157	467	S	S
Q14157	609	S	S
Q14160	835	S	S
Q14160	853	S	S
Q14160	1220	S	S
Q14160	1309	S	S
Q14160	1348	S	S
Q14160	1378	S	S
Q14160	1448	S	S
Q14160	1486	S	S
Q14160	1566	S	S
Q14181	141	S	S
Q14186	23	S	S
Q14192	238	S	S
Q14204	4368	S	S
Q14244	277	T	T
Q14244	365	S	S
Q14247	418	S	S
Q14258	100	S	S
Q14432	312	S	S
Q14432	428	S	S
Q14451	361	S	S
Q14498	97	S	S
Q14498	117	S	S
Q14498	136	S	S
Q14573	934	S	S
Q14573	1832	S	S
Q14669	312	S	S
Q14669	1317	S	S
Q14669	1322	S	S
Q14671	709	S	S
Q14674	1396	S	S
Q14674	1399	S	S
Q14676	168	S	S
Q14676	329	S	S
Q14676	331	T	T
Q14676	402	S	S
Q14676	404	T	T
Q14676	780	S	S
Q14676	793	S	S
Q14676	1033	S	S
Q14676	1086	S	S
Q14676	1302	T	T
Q14676	1403	T	T
Q14676	1608	T	T
Q14676	1671	T	T
Q14676	1775	S	S
Q14676	1820	S	S
Q14677	299	S	S
Q14678	325	S	S
Q14684	245	S	S
Q14684	350	S	S
Q14684	458	S	S
Q14684	513	S	S
Q14684	706	S	S
Q14684	732	S	S
Q14684	736	S	S
Q14692	625	S	S
Q14694	211	S	S
Q14694	365	S	S
Q14694	370	S	S
Q14738	573	S	S
Q14814	121	S	S
Q14814	251	S	S
Q14839	515	S	S
Q14865	1032	S	S
Q14966	508	S	S
Q14966	510	S	S
Q14966	1100	S	S
Q14978	607	T	T
Q14978	610	T	T
Q14980	169	S	S
Q14980	395	S	S
Q14980	820	S	S
Q14980	1225	S	S
Q14980	1757	S	S
Q14980	1769	S	S
Q14980	2000	T	T
Q14CW9	281	S	S
Q15013	102	S	S
Q15019	218	S	S
Q15029	19	S	S
Q15042	537	S	S
Q15059	281	S	S
Q15084	428	S	S
Q15131	196	T	T
Q15149	125	S	S
Q15149	149	S	S
Q15149	1435	S	S
Q15149	1732	S	S
Q15149	4030	T	T
Q15149	4386	S	S
Q15149	4389	S	S
Q15149	4396	S	S
Q15149	4406	S	S
Q15149	4613	S	S
Q15149	4618	S	S
Q15149	4622	S	S
Q15149	4626	S	S
Q15154	65	S	S
Q15154	110	S	S
Q15154	991	S	S
Q15185	148	S	S
Q15185	151	S	S
Q15233	147	S	S
Q15233	450	T	T
Q15276	407	S	S
Q15361	65	S	S
Q15365	173	S	S
Q15365	190	S	S
Q15366	173	S	S
Q15390	119	S	S
Q15398	725	S	S
Q15418	221	S	S
Q15418	225	T	T
Q15418	363	S	S
Q15418	380	S	S
Q15424	288	S	S
Q15424	344	S	S
Q15424	601	S	S
Q15424	604	S	S
Q15434	106	S	S
Q15459	451	S	S
Q15477	245	S	S
Q15477	256	S	S
Q15545	264	S	S
Q15554	323	S	S
Q15572	834	T	T
Q15637	80	S	S
Q15637	82	S	S
Q15642	296	S	S
Q15643	1891	S	S
Q15648	770	S	S
Q15648	772	S	S
Q15648	774	S	S
Q15648	784	S	S
Q15648	795	S	S
Q15648	805	T	T
Q15648	1051	T	T
Q15648	1207	S	S
Q15648	1215	T	T
Q15648	1479	S	S
Q15648	1482	S	S
Q15649	80	S	S
Q15652	641	S	S
Q15691	155	S	S
Q15717	202	S	S
Q15742	171	S	S
Q15758	503	S	S
Q15773	238	S	S
Q15776	12	S	S
Q15796	8	T	T
Q15910	367	T	T
Q15910	487	T	T
Q15911	1590	S	S
Q15942	267	S	S
Q15942	281	S	S
Q15942	344	S	S
Q16204	52	S	S
Q16204	244	S	S
Q16204	254	S	S
Q16204	351	S	S
Q16204	352	S	S
Q16512	916	S	S
Q16513	110	S	S
Q16513	306	S	S
Q16513	360	S	S
Q16513	628	T	T
Q16513	958	T	T
Q16514	51	S	S
Q16543	13	S	S
Q16555	509	T	T
Q16576	354	S	S
Q16584	758	S	S
Q16629	192	S	S
Q16629	194	S	S
Q16630	404	T	T
Q16630	407	T	T
Q16637	28	S	S
Q16637	31	S	S
Q16643	142	S	S
Q16649	301	S	S
Q16659	189	S	S
Q16666	153	S	S
Q16790	448	S	S
Q16875	461	S	S
Q29RF7	1208	T	T
Q2KHR3	1211	S	S
Q2KHR3	1230	S	S
Q2KHR3	1231	S	S
Q2M2I8	606	T	T
Q2M2I8	620	T	T
Q2M2I8	637	S	S
Q2TB10	334	S	S
Q2TB10	336	S	S
Q2VPK5	419	S	S
Q32P44	176	S	S
Q3B726	60	S	S
Q3B726	316	S	S
Q3B726	328	S	S
Q3KQU3	70	S	S
Q3KQU3	460	S	S
Q3KQU3	544	S	S
Q3KR37	581	S	S
Q3KR37	585	T	T
Q3L8U1	550	S	S
Q3MII6	506	S	S
Q3MIN7	512	S	S
Q3T8J9	1255	S	S
Q3V6T2	1387	S	S
Q3YEC7	454	S	S
Q3YEC7	470	S	S
Q3YEC7	471	S	S
Q4G0F5	304	S	S
Q4LE39	675	S	S
Q53EL6	94	S	S
Q53EP0	208	S	S
Q53EZ4	428	S	S
Q53GA4	42	S	S
Q53GA4	144	S	S
Q53H80	21	S	S
Q53HL2	219	S	S
Q53LP3	213	S	S
Q53SF7	294	S	S
Q53SF7	890	S	S
Q56NI9	512	S	S
Q58WW2	336	S	S
Q5H9R7	579	S	S
Q5H9R7	631	T	T
Q5HYJ3	193	S	S
Q5JSH3	96	S	S
Q5JSH3	219	T	T
Q5JSH3	262	S	S
Q5JSH3	561	S	S
Q5JSZ5	168	S	S
Q5JSZ5	226	S	S
Q5JTD0	300	S	S
Q5JTD0	545	S	S
Q5JTV8	143	S	S
Q5M775	131	S	S
Q5M775	134	S	S
Q5M775	325	S	S
Q5M775	425	S	S
Q5M775	847	S	S
Q5M775	863	S	S
Q5M775	912	S	S
Q5PRF9	271	S	S
Q5SRE5	1709	S	S
Q5SRE5	1717	S	S
Q5SW79	356	S	S
Q5SW79	359	S	S
Q5SW79	881	S	S
Q5SW79	928	S	S
Q5SW79	930	S	S
Q5SW79	933	S	S
Q5SW79	1529	S	S
Q5T0N5	488	S	S
Q5T0N5	501	S	S
Q5T1M5	956	S	S
Q5T1M5	979	S	S
Q5T1M5	1114	S	S
Q5T1V6	64	S	S
Q5T1V6	76	S	S
Q5T200	64	S	S
Q5T200	207	S	S
Q5T200	209	S	S
Q5T200	242	S	S
Q5T200	263	T	T
Q5T200	265	S	S
Q5T200	364	T	T
Q5T200	877	S	S
Q5T3F8	111	S	S
Q5T4S7	178	S	S
Q5T4S7	181	S	S
Q5T4S7	2715	T	T
Q5T4S7	2719	S	S
Q5T5C0	759	S	S
Q5T5U3	1430	S	S
Q5T5U3	1431	S	S
Q5T5U3	1432	S	S
Q5T5U3	1636	S	S
Q5T5U3	1668	S	S
Q5T5X7	489	S	S
Q5T6F0	15	S	S
Q5T8P6	127	S	S
Q5TAQ9	129	S	S
Q5TAQ9	130	S	S
Q5TC82	535	S	S
Q5TCZ1	406	S	S
Q5TCZ1	567	S	S
Q5TCZ1	593	S	S
Q5TDH0	194	S	S
Q5THJ4	1042	S	S
Q5THK1	1029	S	S
Q5TKA1	297	T	T
Q5U5Q3	545	S	S
Q5UIP0	402	S	S
Q5UIP0	782	S	S
Q5UIP0	1454	S	S
Q5UIP0	1552	S	S
Q5UIP0	1554	S	S
Q5UIP0	2144	S	S
Q5VSL9	335	S	S
Q5VT06	878	T	T
Q5VT52	485	S	S
Q5VT52	593	S	S
Q5VT52	614	S	S
Q5VT52	723	T	T
Q5VT52	732	T	T
Q5VT52	758	S	S
Q5VT52	1099	S	S
Q5VTR2	138	S	S
Q5VV41	107	S	S
Q5VV41	174	S	S
Q5VV41	208	S	S
Q5VWG9	183	S	S
Q5VWG9	297	S	S
Q5VWN6	444	S	S
Q5VWN6	2037	S	S
Q5VYS8	600	S	S
Q5VZ89	505	S	S
Q5VZ89	732	S	S
Q5VZ89	737	S	S
Q5VZ89	753	S	S
Q5VZ89	764	S	S
Q5VZ89	765	T	T
Q5VZ89	863	S	S
Q5VZ89	948	S	S
Q5VZ89	989	S	S
Q5VZ89	1042	S	S
Q5VZ89	1089	S	S
Q5VZL5	1071	S	S
Q63ZY3	323	S	S
Q63ZY3	375	S	S
Q63ZY3	540	S	S
Q676U5	287	S	S
Q68CP9	689	S	S
Q68CP9	1496	S	S
Q68CZ2	332	S	S
Q68CZ2	660	S	S
Q68CZ2	776	S	S
Q68E01	502	S	S
Q68EM7	575	S	S
Q68EM7	676	S	S
Q69YQ0	384	S	S
Q6DCA0	74	S	S
Q6DN90	180	S	S
Q6GQQ9	100	S	S
Q6GYQ0	754	T	T
Q6GYQ0	860	S	S
Q6IAA8	27	S	S
Q6IQ26	193	S	S
Q6IQ49	278	S	S
Q6KC79	318	S	S
Q6KC79	350	S	S
Q6KC79	2658	S	S
Q6NUK4	152	S	S
Q6NYC8	195	S	S
Q6NZI2	40	S	S
Q6NZI2	167	S	S
Q6NZI2	300	S	S
Q6NZI2	302	T	T
Q6NZI2	365	S	S
Q6NZI2	366	S	S
Q6NZI2	387	S	S
Q6NZI2	389	S	S
Q6NZY4	479	T	T
Q6NZY4	492	T	T
Q6NZY4	500	S	S
Q6NZY4	658	S	S
Q6P0N0	653	T	T
Q6P0N0	821	T	T
Q6P0N0	824	S	S
Q6P0N0	1104	S	S
Q6P0Q8	900	S	S
Q6P1N0	120	T	T
Q6P2E9	693	T	T
Q6P2E9	729	S	S
Q6P2E9	879	S	S
Q6P4F7	847	S	S
Q6P4R8	226	S	S
Q6P4R8	228	S	S
Q6P4R8	298	S	S
Q6P4R8	351	S	S
Q6P4R8	1291	S	S
Q6P5R6	120	S	S
Q6P6C2	361	S	S
Q6PCE3	175	S	S
Q6PD62	925	T	T
Q6PD74	310	S	S
Q6PD74	311	S	S
Q6PGN9	70	S	S
Q6PID6	197	S	S
Q6PJG2	461	S	S
Q6PJG2	661	S	S
Q6PJG2	704	T	T
Q6PJG2	715	T	T
Q6PJG6	742	S	S
Q6PKG0	90	S	S
Q6PKG0	143	S	S
Q6PKG0	546	S	S
Q6PKG0	548	S	S
Q6PKG0	649	T	T
Q6PKG0	722	T	T
Q6PKG0	724	T	T
Q6PKG0	766	S	S
Q6PKG0	774	S	S
Q6PKG0	824	S	S
Q6PKG0	1071	T	T
Q6PL18	327	S	S
Q6SPF0	161	S	S
Q6UN15	259	S	S
Q6VMQ6	113	S	S
Q6VMQ6	673	S	S
Q6VY07	430	S	S
Q6VY07	534	S	S
Q6W2J9	1410	S	S
Q6WKZ4	202	S	S
Q6WKZ4	435	S	S
Q6Y7W6	26	S	S
Q6Y7W6	236	S	S
Q6Y7W6	593	S	S
Q6ZN55	164	S	S
Q6ZRP7	578	S	S
Q6ZS17	351	S	S
Q6ZU65	13	S	S
Q6ZV73	692	S	S
Q70J99	150	S	S
Q719H9	9	S	S
Q719H9	12	S	S
Q76I76	36	S	S
Q7KZ85	1535	S	S
Q7KZF4	426	S	S
Q7KZI7	456	S	S
Q7L014	295	S	S
Q7L014	296	S	S
Q7L014	804	S	S
Q7L1W4	246	S	S
Q7L2J0	254	S	S
Q7L2J0	291	T	T
Q7L590	85	T	T
Q7L7X3	445	S	S
Q7LBC6	614	T	T
Q7Z2W4	378	S	S
Q7Z309	50	S	S
Q7Z309	58	S	S
Q7Z309	115	S	S
Q7Z309	119	S	S
Q7Z309	137	S	S
Q7Z3B3	249	S	S
Q7Z3B3	268	S	S
Q7Z3B3	991	S	S
Q7Z3B3	1082	S	S
Q7Z3C6	18	S	S
Q7Z3C6	656	S	S
Q7Z3K3	425	S	S
Q7Z3K3	1364	S	S
Q7Z3U7	205	S	S
Q7Z417	572	S	S
Q7Z417	629	S	S
Q7Z417	652	S	S
Q7Z422	39	S	S
Q7Z422	107	S	S
Q7Z434	152	S	S
Q7Z434	157	S	S
Q7Z434	165	S	S
Q7Z434	222	S	S
Q7Z460	600	S	S
Q7Z460	797	S	S
Q7Z460	1088	S	S
Q7Z478	71	S	S
Q7Z478	200	S	S
Q7Z4H7	552	S	S
Q7Z4H7	584	T	T
Q7Z4H7	805	S	S
Q7Z4S6	1212	S	S
Q7Z4S6	1239	S	S
Q7Z589	173	S	S
Q7Z589	238	S	S
Q7Z589	1213	S	S
Q7Z5J4	683	S	S
Q7Z5J4	1374	S	S
Q7Z5K2	77	S	S
Q7Z5K2	221	S	S
Q7Z5K2	226	S	S
Q7Z5K2	254	S	S
Q7Z5K2	257	S	S
Q7Z5K2	459	S	S
Q7Z5K2	461	S	S
Q7Z6B7	917	S	S
Q7Z6E9	244	S	S
Q7Z6E9	245	S	S
Q7Z6E9	246	S	S
Q7Z6E9	247	S	S
Q7Z6E9	1179	S	S
Q7Z6E9	1277	S	S
Q7Z6J9	178	S	S
Q7Z6Z7	1084	S	S
Q7Z6Z7	2595	S	S
Q7Z6Z7	2887	S	S
Q7Z6Z7	3373	S	S
Q7Z6Z7	3919	S	S
Q86SQ0	415	S	S
Q86SQ0	489	S	S
Q86SQ0	501	S	S
Q86T03	162	S	S
Q86TC9	644	S	S
Q86TC9	759	S	S
Q86UE4	143	T	T
Q86UE4	298	S	S
Q86UE4	308	S	S
Q86UU1	518	S	S
Q86UU1	520	S	S
Q86UU1	563	S	S
Q86V48	659	S	S
Q86VQ1	105	S	S
Q86VR2	258	S	S
Q86VR2	260	S	S
Q86W56	137	S	S
Q86W92	37	S	S
Q86W92	40	S	S
Q86W92	601	S	S
Q86WB0	321	S	S
Q86WB0	344	S	S
Q86WB0	354	S	S
Q86WB0	395	S	S
Q86WK6	477	S	S
Q86WR7	43	S	S
Q86WR7	179	S	S
Q86X95	202	S	S
Q86XL3	268	S	S
Q86XL3	662	S	S
Q86XP3	109	S	S
Q86XP3	111	S	S
Q86XP3	185	S	S
Q86YP4	49	T	T
Q86YP4	189	T	T
Q86YV5	694	S	S
Q8IUD2	191	S	S
Q8IUD2	1046	T	T
Q8IVD9	146	S	S
Q8IVP5	13	S	S
Q8IVT2	156	S	S
Q8IVT2	164	T	T
Q8IVT2	284	S	S
Q8IVT2	287	T	T
Q8IVT2	377	T	T
Q8IVT2	394	S	S
Q8IVT2	395	S	S
Q8IVT2	397	S	S
Q8IVT2	471	S	S
Q8IVT2	575	S	S
Q8IWA0	796	S	S
Q8IWV7	21	T	T
Q8IWX8	813	S	S
Q8IWX8	815	S	S
Q8IWX8	817	S	S
Q8IWX8	819	T	T
Q8IWZ8	411	S	S
Q8IWZ8	485	S	S
Q8IX01	277	S	S
Q8IX01	315	S	S
Q8IX90	155	S	S
Q8IXM2	96	S	S
Q8IXT5	278	S	S
Q8IXT5	280	S	S
Q8IXT5	575	S	S
Q8IXZ2	408	S	S
Q8IY17	345	S	S
Q8IY67	463	T	T
Q8IY81	584	S	S
Q8IY81	644	S	S
Q8IY81	688	S	S
Q8IYB3	220	T	T
Q8IYB3	402	S	S
Q8IYB3	406	T	T
Q8IYB3	597	S	S
Q8IYB3	605	S	S
Q8IYB3	616	S	S
Q8IYB3	695	S	S
Q8IYB3	696	S	S
Q8IYB3	713	S	S
Q8IYB3	715	S	S
Q8IYB3	769	S	S
Q8IYB3	775	S	S
Q8IYB3	781	S	S
Q8IZ73	68	S	S
Q8IZL8	481	S	S
Q8IZL8	1033	S	S
Q8IZP9	1010	S	S
Q8IZT6	367	S	S
Q8IZT6	605	S	S
Q8N0Y2	232	S	S
Q8N122	859	S	S
Q8N122	863	S	S
Q8N122	877	S	S
Q8N128	70	S	S
Q8N128	71	T	T
Q8N163	675	S	S
Q8N163	678	S	S
Q8N163	681	S	S
Q8N1G0	251	S	S
Q8N1G0	253	S	S
Q8N1G0	266	S	S
Q8N1G0	271	S	S
Q8N1G0	900	T	T
Q8N1G0	1057	S	S
Q8N1G0	1191	S	S
Q8N1G0	1211	S	S
Q8N1G4	518	S	S
Q8N201	83	T	T
Q8N201	104	S	S
Q8N3D4	285	S	S
Q8N3F8	295	S	S
Q8N3F8	486	S	S
Q8N3F8	578	S	S
Q8N3U4	1058	S	S
Q8N3U4	1061	S	S
Q8N3U4	1064	S	S
Q8N3U4	1112	T	T
Q8N3V7	263	S	S
Q8N3V7	525	S	S
Q8N3V7	685	S	S
Q8N3V7	833	S	S
Q8N3X1	18	S	S
Q8N4C8	763	S	S
Q8N5F7	149	S	S
Q8N5I9	178	S	S
Q8N612	859	S	S
Q8N684	203	T	T
Q8N6H7	146	S	S
Q8N6H7	368	S	S
Q8N6H7	432	S	S
Q8N6T3	135	T	T
Q8N6T3	189	T	T
Q8N6T7	294	T	T
Q8NB46	1028	S	S
Q8NB49	445	S	S
Q8NB78	17	S	S
Q8NBN3	540	S	S
Q8NC44	281	S	S
Q8NC44	283	S	S
Q8NC51	25	S	S
Q8NC51	203	S	S
Q8NC51	221	S	S
Q8NC51	234	S	S
Q8NC51	330	S	S
Q8NC56	499	S	S
Q8NCD3	412	S	S
Q8NCD3	642	S	S
Q8NCF5	204	S	S
Q8NCF5	314	S	S
Q8NCG7	579	S	S
Q8NCN4	403	S	S
Q8ND56	183	S	S
Q8ND56	192	S	S
Q8ND56	216	S	S
Q8ND76	25	S	S
Q8ND82	80	S	S
Q8NDC0	15	S	S
Q8NDI1	171	S	S
Q8NDI1	174	S	S
Q8NDI1	436	S	S
Q8NDX5	315	S	S
Q8NDX5	609	T	T
Q8NDX5	616	S	S
Q8NE71	109	S	S
Q8NE71	140	S	S
Q8NEM0	333	S	S
Q8NEM2	42	S	S
Q8NEY1	541	S	S
Q8NEY1	808	S	S
Q8NEY1	1000	S	S
Q8NEY8	133	S	S
Q8NFH5	66	S	S
Q8NFH5	73	S	S
Q8NFH5	273	T	T
Q8NFH5	280	T	T
Q8NFH5	308	T	T
Q8NFJ5	301	S	S
Q8NFJ5	345	S	S
Q8NG31	32	S	S
Q8NG31	767	S	S
Q8NHG8	82	S	S
Q8NHM5	1031	S	S
Q8NHV4	411	S	S
Q8NI77	674	S	S
Q8TAD8	35	S	S
Q8TAP6	83	S	S
Q8TAP8	87	S	S
Q8TAP9	133	S	S
Q8TAQ2	347	S	S
Q8TAQ2	548	T	T
Q8TB61	427	S	S
Q8TBA6	116	S	S
Q8TBE0	121	S	S
Q8TBF4	155	S	S
Q8TBN0	168	S	S
Q8TBN0	179	S	S
Q8TBZ3	434	S	S
Q8TC07	675	S	S
Q8TC44	321	S	S
Q8TCD5	182	S	S
Q8TD16	582	S	S
Q8TDD1	75	S	S
Q8TDM6	1011	T	T
Q8TDM6	1232	S	S
Q8TDN6	261	S	S
Q8TDX7	195	S	S
Q8TDY2	243	S	S
Q8TDY2	624	S	S
Q8TEK3	786	S	S
Q8TEK3	834	S	S
Q8TEK3	1001	S	S
Q8TEK3	1104	S	S
Q8TEM1	1844	T	T
Q8TEM1	1874	S	S
Q8TEQ6	778	S	S
Q8TEW0	383	S	S
Q8TEW0	692	S	S
Q8TEW0	695	S	S
Q8TEW0	728	S	S
Q8TEW0	809	S	S
Q8TEY7	439	S	S
Q8TF01	211	S	S
Q8TF76	147	S	S
Q8WTT2	787	S	S
Q8WUA2	178	S	S
Q8WUA4	901	S	S
Q8WUF5	113	S	S
Q8WUI4	486	S	S
Q8WUM0	50	S	S
Q8WUM0	131	S	S
Q8WUZ0	114	S	S
Q8WUZ0	126	S	S
Q8WVM8	303	S	S
Q8WVR3	541	T	T
Q8WW12	119	S	S
Q8WWI1	246	S	S
Q8WWI1	704	S	S
Q8WWI1	805	S	S
Q8WWI1	867	S	S
Q8WWI1	873	S	S
Q8WWI1	895	S	S
Q8WWI1	932	T	T
Q8WWI1	960	S	S
Q8WWI1	988	S	S
Q8WWI1	991	S	S
Q8WWI1	1018	S	S
Q8WWI1	1026	S	S
Q8WWI1	1048	T	T
Q8WWI1	1493	S	S
Q8WWI1	1586	S	S
Q8WWM7	111	S	S
Q8WWM7	449	S	S
Q8WWM7	559	S	S
Q8WWM7	594	S	S
Q8WWN8	1444	S	S
Q8WWQ0	1315	S	S
Q8WWY3	455	T	T
Q8WX92	557	S	S
Q8WX93	641	S	S
Q8WXE1	224	S	S
Q8WXE1	239	S	S
Q8WXE1	518	S	S
Q8WXG6	1239	S	S
Q8WXI9	120	T	T
Q8WXI9	122	S	S
Q8WXI9	129	S	S
Q8WXI9	135	S	S
Q8WXI9	338	S	S
Q8WXI9	486	S	S
Q8WXX5	109	S	S
Q8WY36	478	S	S
Q8WY36	479	S	S
Q8WY36	481	S	S
Q8WY36	844	S	S
Q8WYP5	1218	S	S
Q8WYQ5	92	S	S
Q8WYQ5	95	S	S
Q8WYQ5	109	S	S
Q8WYQ5	377	S	S
Q8WZ73	240	S	S
Q92522	2	S	S
Q92538	1298	S	S
Q92538	1773	S	S
Q92538	1784	S	S
Q92539	243	S	S
Q92547	888	S	S
Q92560	583	S	S
Q92560	597	S	S
Q92576	682	S	S
Q92576	1133	S	S
Q92576	1642	S	S
Q92576	1925	S	S
Q92597	330	S	S
Q92597	366	T	T
Q92598	384	S	S
Q92598	809	S	S
Q92610	145	S	S
Q92610	146	S	S
Q92610	573	S	S
Q92610	1089	S	S
Q92610	1264	S	S
Q92613	85	S	S
Q92614	83	S	S
Q92614	140	S	S
Q92614	2007	S	S
Q92614	2043	S	S
Q92615	568	S	S
Q92625	663	S	S
Q92667	107	S	S
Q92667	445	S	S
Q92667	533	T	T
Q92692	433	S	S
Q92733	157	S	S
Q92733	159	S	S
Q92733	267	S	S
Q92766	1167	S	S
Q92766	1219	S	S
Q92766	1225	S	S
Q92766	1653	S	S
Q92769	394	S	S
Q92785	142	S	S
Q92785	176	T	T
Q92793	2063	S	S
Q92794	941	S	S
Q92797	1171	S	S
Q92797	1243	S	S
Q92878	635	S	S
Q92917	42	S	S
Q92922	328	S	S
Q92922	573	S	S
Q92934	118	S	S
Q92945	181	S	S
Q969K3	254	S	S
Q969R5	683	S	S
Q969R5	688	S	S
Q969R5	689	S	S
Q969X1	81	S	S
Q96A49	248	T	T
Q96A57	24	S	S
Q96AC1	159	S	S
Q96AD5	404	S	S
Q96AE4	140	S	S
Q96AE4	153	T	T
Q96AE4	630	S	S
Q96AP0	425	S	S
Q96AQ6	43	S	S
Q96AT1	50	S	S
Q96AY2	12	S	S
Q96AY2	15	S	S
Q96AY2	17	S	S
Q96AY2	84	S	S
Q96AY2	85	S	S
Q96AY2	87	S	S
Q96B01	19	S	S
Q96B01	21	S	S
Q96B01	120	S	S
Q96B01	280	S	S
Q96B36	183	S	S
Q96BD0	40	S	S
Q96BD0	43	S	S
Q96BD5	350	T	T
Q96BZ8	59	S	S
Q96C34	71	S	S
Q96C34	75	S	S
Q96CB8	128	S	S
Q96CX2	185	S	S
Q96DF8	391	S	S
Q96DF8	395	S	S
Q96E09	37	S	S
Q96E09	62	S	S
Q96E09	76	S	S
Q96E09	143	S	S
Q96E09	147	S	S
Q96E09	270	S	S
Q96EP0	466	S	S
Q96EV2	41	S	S
Q96EZ8	282	S	S
Q96F63	212	S	S
Q96FF9	21	S	S
Q96FF9	75	S	S
Q96FJ0	242	S	S
Q96FS4	55	S	S
Q96FS4	839	S	S
Q96FV9	2	S	S
Q96G28	201	S	S
Q96G46	273	T	T
Q96G74	64	S	S
Q96G74	165	S	S
Q96G74	508	S	S
Q96GM8	428	S	S
Q96GN5	21	S	S
[truncated: 816 more rows]
