# Supplementary material for: Mass spectrometry-based quantification of the cellular response to ultraviolet radiation in HeLa cells
Source: PLoS One. 2017 Nov 20;12(11):e0186806. doi: 10.1371/journal.pone.0186806 (PMC5695813; doi:10.1371/journal.pone.0186806)
Supplement: S3 Table — (XLSX) [file pone.0186806.s003.xlsx]

## Sheet: all Classification
GO Terms Level 1	GO Terms Level 2	Q1 Protein	Q2 Protein	Q3 Protein	Q4 Protein	No. of Protein
Biological Process	cellular process	113	398	235	133	708
	single-organism process	97	339	202	120	607
	biological regulation	89	297	179	103	539
	metabolic process	79	242	150	89	455
	response to stimulus	51	191	114	75	337
	cellular component organization or biogenesis	56	189	110	58	328
	multicellular organismal process	45	145	94	50	268
	developmental process	43	137	91	45	250
	signaling	39	136	87	55	249
	localization	35	131	63	37	216
	multi-organism process		66	34	21	105
	other	53	149	85	53	267
Cellular Component	cell	122	450	268	153	796
	organelle	102	397	237	127	693
	macromolecular complex	51	205	116	67	342
	membrane	48	169	86	56	284
	membrane-enclosed lumen	44	138	94	47	259
	cell junction	12	47	25	14	74
	other	5	31	16	10	47
Molecular Function	binding	91	331	187	107	574
	catalytic activity	34	128	73	49	239
	enzyme regulator activity	11	33	28	16	68
	protein binding transcription factor activity	10	35	28	7	62
	nucleic acid binding transcription factor activity	9	27	23	11	57
	molecular transducer activity	6	19	13	12	40
	structural molecule activity	6	30	9		38
	transporter activity		18		7	30
	receptor activity		13		8	23
	other	6	2	13	3	4
