# Supplementary material for: Mass spectrometry-based quantification of the cellular response to ultraviolet radiation in HeLa cells
Source: PLoS One. 2017 Nov 20;12(11):e0186806. doi: 10.1371/journal.pone.0186806 (PMC5695813; doi:10.1371/journal.pone.0186806)
Supplement: S4 Table — The phosphorylation level at specific sites of Raf-1, MEK, ERK and PKC in the RAP1 signaling pathway, FOXO and 14-3-3 in the PI3K-AKT signaling pathway, and Smad9 and ERK in the TGF-β signaling pathway were decreased after UV radiation. The phosphorylation level at specific sites of CHK1, CHK2 and cyclin B in the P53 signaling pathway; TRAF2, TAB and ELKS in the NF-kappa B signaling pathway and many proteins in purine and lipid metabolism greatly increased after UV radiation. (XLSX) [file pone.0186806.s004.xlsx]

## Sheet: Sheet1
Protein accession	Position	Amino acid	Protein names	Gene names	Score	Modified sequence	Mass error [ppm]	Charge	m/z	Intensity L	Intensity H	Ratio L/H	Type	Motif	Subcellular Location	Biological Process	Cellular Component	Molecular Function	KEGG KO No.	KEGG Gene	KEGG Pathway	InterPro ID	InterPro Domain	CORUM Complex
hsa04151 PI3K-Akt signaling pathway - Homo sapiens (human)
O43524	7	S	Forkhead box protein O3	FOXO3	47.331	_(ac)AEAPAS(ph)PAPLS(ph)PLEVELDPEFEPQSR_	0.30165	3	993.442	66902000	17484000	2.51	Q2	....P.SP.....	cyto	single organism signaling; developmental maturation; regulation of biological quality; cell surface receptor signaling pathway; reproductive process; posttranscriptional regulation of gene expression; ovulation; glucose homeostasis; positive regulation of biosynthetic process; single organism reproductive process; response to endogenous stimulus; ERBB signaling pathway; response to growth factor …	membrane; cell part; intracellular; cytoplasm; macromolecular complex; intracellular part; protein complex; transcription factor complex; cytosol; cell; cytoplasmic part;	sequence-specific DNA binding RNA polymerase II transcription factor activity; DNA binding; RNA polymerase II distal enhancer sequence-specific DNA binding transcription factor activity; double-stranded DNA binding; protein binding; sequence-specific DNA binding; sequence-specific DNA binding transcription factor activity; heterocyclic compound binding; organic cyclic compound binding; binding; n…	K09408	FOXO3; forkhead box protein O3	hsa04068 FoxO signaling pathway - Homo sapiens (human); hsa04151 PI3K-Akt signaling pathway - Homo sapiens (human); hsa05223 Non-small cell lung cancer - Homo sapiens (human); hsa04917 Prolactin signaling pathway - Homo sapiens (human); hsa04722 Neurotrophin signaling pathway - Homo sapiens (human); hsa05213 Endometrial cancer - Homo sapiens (human); hsa04152 AMPK signaling pathway - Homo sapiens…	IPR011991; IPR001766;	Winged helix-turn-helix DNA-binding domain; Transcription factor, fork head;	SMAD3-SMAD4-FOXO3-FOXG1 complex; FOXO3-TP53 complex, oxidative stress stimulated; SMAD3-SMAD4-FOXO3 complex; FOXO3-SIRT1 complex, oxidative stress stimulated; FOXO3-PCAF complex, oxidative stress stimulated;
O43524	12	S	Forkhead box protein O3	FOXO3	47.331	_(ac)AEAPAS(ph)PAPLS(ph)PLEVELDPEFEPQSR_	0.30165	3	993.442	66902000	17484000	2.51	Q2	....P.SP.....	cyto	single organism signaling; developmental maturation; regulation of biological quality; cell surface receptor signaling pathway; reproductive process; posttranscriptional regulation of gene expression; ovulation; glucose homeostasis; positive regulation of biosynthetic process; single organism reproductive process; response to endogenous stimulus; ERBB signaling pathway; response to growth factor …	membrane; cell part; intracellular; cytoplasm; macromolecular complex; intracellular part; protein complex; transcription factor complex; cytosol; cell; cytoplasmic part;	sequence-specific DNA binding RNA polymerase II transcription factor activity; DNA binding; RNA polymerase II distal enhancer sequence-specific DNA binding transcription factor activity; double-stranded DNA binding; protein binding; sequence-specific DNA binding; sequence-specific DNA binding transcription factor activity; heterocyclic compound binding; organic cyclic compound binding; binding; n…	K09408	FOXO3; forkhead box protein O3	hsa04068 FoxO signaling pathway - Homo sapiens (human); hsa04151 PI3K-Akt signaling pathway - Homo sapiens (human); hsa05223 Non-small cell lung cancer - Homo sapiens (human); hsa04917 Prolactin signaling pathway - Homo sapiens (human); hsa04722 Neurotrophin signaling pathway - Homo sapiens (human); hsa05213 Endometrial cancer - Homo sapiens (human); hsa04152 AMPK signaling pathway - Homo sapiens…	IPR011991; IPR001766;	Winged helix-turn-helix DNA-binding domain; Transcription factor, fork head;	SMAD3-SMAD4-FOXO3-FOXG1 complex; FOXO3-TP53 complex, oxidative stress stimulated; SMAD3-SMAD4-FOXO3 complex; FOXO3-SIRT1 complex, oxidative stress stimulated; FOXO3-PCAF complex, oxidative stress stimulated;
P27348	37	S	14-3-3 protein theta	1433T	34.432	_AVTEQGAELS(ph)NEER_	2.1165	2	806.846	65929000	86444000	0.43	Q1	......S.EE...	E.R.	single organism signaling; regulation of cellular process; intracellular transport; regulation of macromolecule metabolic process; regulation of nucleobase-containing compound metabolic process; single-organism process; negative regulation of cellular process; negative regulation of cellular metabolic process; negative regulation of biological process; response to stimulus; negative regulation of…	intracellular part; cell; cell part; intracellular; cytoplasm;		K16197	YWHAB_Q_Z; 14-3-3 protein beta/theta/zeta	hsa04390 Hippo signaling pathway - Homo sapiens (human); hsa04151 PI3K-Akt signaling pathway - Homo sapiens (human); hsa04110 Cell cycle - Homo sapiens (human); hsa05161 Hepatitis B - Homo sapiens (human); hsa05169 Epstein-Barr virus infection - Homo sapiens (human); hsa05130 Pathogenic Escherichia coli infection - Homo sapiens (human); hsa04114 Oocyte meiosis - Homo sapiens (human); hsa05203 Vir…	IPR023410;	14-3-3 domain;	YWHAQ-CALM1-CABIN1 complex; Kinase maturation complex 1; BRAF-RAF1-14-3-3 complex; Emerin complex 52;
hsa04015 Rap1 signaling pathway - Homo sapiens (human)
P04049	301	S	RAF proto-oncogene serine/threonine-protein kinase	RAF1	68.948	_SHSESASPSALSSS(ph)PNNLS(ph)PTGWSQPK_	-2.0793	3	967.409	24122000	4658400	2.71	Q2	.....LSP.....	cyto	single organism signaling; blood coagulation; regulation of biological quality; regulation of cell death; positive regulation of lyase activity; positive regulation of cellular protein metabolic process; cell surface receptor signaling pathway; positive regulation of biosynthetic process; cellular component morphogenesis; neurological system process; negative regulation of cell proliferation; neg…	membrane; intracellular organelle; cell projection; outer membrane; mitochondrial part; organelle membrane; cell periphery; mitochondrial outer membrane; intracellular organelle part; organelle envelope; cytoplasm; intracellular part; cytosol; cell; pseudopodium; organelle part; mitochondrion; plasma membrane; organelle; intracellular membrane-bounded organelle; mitochondrial envelope; nucleus; i…	nucleoside phosphate binding; phosphotransferase activity, alcohol group as acceptor; protein kinase activity; receptor signaling protein serine/threonine kinase activity; signal transducer activity; organic cyclic compound binding; heterocyclic compound binding; kinase activity; catalytic activity; ribonucleotide binding; binding; purine ribonucleoside binding; cation binding; anion binding; ade…	K04366	RAF1; RAF proto-oncogene serine/threonine-protein kinase [EC:2.7.11.1]	hsa05152 Tuberculosis - Homo sapiens (human); hsa04015 Rap1 signaling pathway - Homo sapiens (human); hsa04650 Natural killer cell mediated cytotoxicity - Homo sapiens (human); hsa05221 Acute myeloid leukemia - Homo sapiens (human); hsa04662 B cell receptor signaling pathway - Homo sapiens (human); hsa05220 Chronic myeloid leukemia - Homo sapiens (human); hsa04014 Ras signaling pathway - Homo sap…	IPR002219; IPR003116; IPR000719; IPR001245; IPR020454; IPR011009;	Protein kinase domain; Diacylglycerol/phorbol-ester binding; Protein kinase C-like, phorbol ester/diacylglycerol binding; Protein kinase-like domain; Raf-like Ras-binding; Serine-threonine/tyrosine-protein kinase catalytic domain;	CNK1-SRC-RAF1 complex; RAF1-BRAF complex, RAS stimulated; MAP2K1-BRAF-RAF1-YWHAE-KSR1 complex; RAF1-CNK1 complex, RAS stimulated; RAF1-MAP2K1-YWHAE complex; BRAF-RAF1-14-3-3 complex; KSR1-RAF1-MEK complex; G protein complex; RAF1-PPP2-PIN1 complex; RAF1-RAS complex, EGF induced;
P04049	642	S	RAF proto-oncogene serine/threonine-protein kinase	RAF1	168.15	_AAHTEDINACTLTTS(ph)PR_	-1.5499	3	646.619	186080000	44470000	2.49	Q2	......SP.....	cyto	single organism signaling; blood coagulation; regulation of biological quality; regulation of cell death; positive regulation of lyase activity; positive regulation of cellular protein metabolic process; cell surface receptor signaling pathway; positive regulation of biosynthetic process; cellular component morphogenesis; neurological system process; negative regulation of cell proliferation; neg…	membrane; intracellular organelle; cell projection; outer membrane; mitochondrial part; organelle membrane; cell periphery; mitochondrial outer membrane; intracellular organelle part; organelle envelope; cytoplasm; intracellular part; cytosol; cell; pseudopodium; organelle part; mitochondrion; plasma membrane; organelle; intracellular membrane-bounded organelle; mitochondrial envelope; nucleus; i…	nucleoside phosphate binding; phosphotransferase activity, alcohol group as acceptor; protein kinase activity; receptor signaling protein serine/threonine kinase activity; signal transducer activity; organic cyclic compound binding; heterocyclic compound binding; kinase activity; catalytic activity; ribonucleotide binding; binding; purine ribonucleoside binding; cation binding; anion binding; ade…	K04366	RAF1; RAF proto-oncogene serine/threonine-protein kinase [EC:2.7.11.1]	hsa05152 Tuberculosis - Homo sapiens (human); hsa04015 Rap1 signaling pathway - Homo sapiens (human); hsa04650 Natural killer cell mediated cytotoxicity - Homo sapiens (human); hsa05221 Acute myeloid leukemia - Homo sapiens (human); hsa04662 B cell receptor signaling pathway - Homo sapiens (human); hsa05220 Chronic myeloid leukemia - Homo sapiens (human); hsa04014 Ras signaling pathway - Homo sap…	IPR002219; IPR003116; IPR000719; IPR001245; IPR020454; IPR011009;	Protein kinase domain; Diacylglycerol/phorbol-ester binding; Protein kinase C-like, phorbol ester/diacylglycerol binding; Protein kinase-like domain; Raf-like Ras-binding; Serine-threonine/tyrosine-protein kinase catalytic domain;	CNK1-SRC-RAF1 complex; RAF1-BRAF complex, RAS stimulated; MAP2K1-BRAF-RAF1-YWHAE-KSR1 complex; RAF1-CNK1 complex, RAS stimulated; RAF1-MAP2K1-YWHAE complex; BRAF-RAF1-14-3-3 complex; KSR1-RAF1-MEK complex; G protein complex; RAF1-PPP2-PIN1 complex; RAF1-RAS complex, EGF induced;
P17252	226	S	Protein kinase C alpha type	KPCA	124.29	_STLNPQWNES(ph)FTFK_	0.58175	2	889.893	36349000	58466000	0.47	Q1		cyto_nucl	cellular component biogenesis; single organism signaling; regulation of cell death; positive regulation of lyase activity; negative regulation of nucleotide metabolic process; regulation of insulin secretion; positive regulation of biosynthetic process; positive regulation of muscle hypertrophy; response to interleukin-1; regulation of defense response; cellular metabolic process; regulation of e…	membrane; dendrite; endoplasmic reticulum; organelle membrane; cell periphery; cytoplasm; neuronal cell body; intracellular part; cell; organelle part; membrane-enclosed lumen; mitochondrial envelope; nucleoplasm; intracellular organelle lumen; intracellular; cell part; photoreceptor outer segment; perinuclear region of cytoplasm; neuron projection; membrane-bounded organelle; neuron part; organe…	nucleoside phosphate binding; phosphotransferase activity, alcohol group as acceptor; protein kinase activity; organic cyclic compound binding; heterocyclic compound binding; kinase activity; catalytic activity; ribonucleotide binding; binding; purine ribonucleoside binding; cation binding; anion binding; adenyl ribonucleotide binding; adenyl nucleotide binding; transferase activity; purine nucle…	K02677	CPKC; classical protein kinase C [EC:2.7.11.13]	hsa04015 Rap1 signaling pathway - Homo sapiens (human); hsa04650 Natural killer cell mediated cytotoxicity - Homo sapiens (human); hsa04723 Retrograde endocannabinoid signaling - Homo sapiens (human); hsa04530 Tight junction - Homo sapiens (human); hsa05130 Pathogenic Escherichia coli infection - Homo sapiens (human); hsa04662 B cell receptor signaling pathway - Homo sapiens (human); hsa04014 Ras…	IPR002219; IPR000719; IPR002290; IPR020454; IPR000008; IPR011009; IPR000961; IPR017892;	Protein kinase domain; Diacylglycerol/phorbol-ester binding; Protein kinase C-like, phorbol ester/diacylglycerol binding; Protein kinase, C-terminal; Protein kinase-like domain; AGC-kinase, C-terminal; C2 domain; Serine/threonine- /dual specificity protein kinase, catalytic domain;	PKC-alpha-PLD1-PLC-gamma-2 signaling complex, lacritin stimulated;
P08581	977	T	Hepatocyte growth factor receptor	MET	103.26	_VHT(ph)PHLDR_	0.54827	3	352.166	157970000	53247000	2.07	Q2	......TP.....	cyto	single organism signaling; regulation of cell death; regulation of biological quality; positive regulation of cellular protein metabolic process; brain development; glucose homeostasis; positive regulation of biosynthetic process; cellular component morphogenesis; cellular metabolic process; branching morphogenesis of an epithelial tube; behavior; regulation of hydrogen peroxide-mediated programm…	membrane; basolateral plasma membrane; intrinsic to plasma membrane; cell periphery; intrinsic to membrane; integral to plasma membrane; cell; integral to membrane; extracellular region; plasma membrane; plasma membrane part; cell part; membrane part; basal plasma membrane; basal part of cell;	nucleoside phosphate binding; phosphotransferase activity, alcohol group as acceptor; protein tyrosine kinase activity; protein kinase activity; transmembrane signaling receptor activity; hepatocyte growth factor-activated receptor activity; signal transducer activity; transmembrane receptor protein tyrosine kinase activity; organic cyclic compound binding; heterocyclic compound binding; kinase a…	K05099	MET; proto-oncogene tyrosine-protein kinase Met [EC:2.7.10.1]	hsa05144 Malaria - Homo sapiens (human); hsa05120 Epithelial cell signaling in Helicobacter pylori infection - Homo sapiens (human); hsa05100 Bacterial invasion of epithelial cells - Homo sapiens (human); hsa04015 Rap1 signaling pathway - Homo sapiens (human); hsa04014 Ras signaling pathway - Homo sapiens (human); hsa04060 Cytokine-cytokine receptor interaction - Homo sapiens (human); hsa05211 Re…	IPR014756; IPR001245; IPR002909; IPR011009; IPR013783; IPR000719; IPR015943; IPR020635; IPR001627;	WD40/YVTN repeat-like-containing domain; Immunoglobulin-like fold; Protein kinase-like domain; Immunoglobulin E-set; Serine-threonine/tyrosine-protein kinase catalytic domain; Sema domain; Protein kinase domain; Tyrosine-protein kinase, catalytic domain; IPT domain;	HGF-Met complex; MET-CIN85-SH3GL3-CBL complex, HGF stimulated;
hsa04115 p53 signaling pathway - Homo sapiens (human)
O14757	468	S	Serine/threonine-protein kinase Chk1	CHK1	47.062	_LIDIVSS(ph)QK_	0.61306	2	541.778	118730000	2154300	37.44	Q4		cyto	cellular response to UV; positive regulation of biosynthetic process; regulation of cell cycle process; cellular metabolic process; response to external stimulus; metabolic process; negative regulation of nuclear division; response to endogenous stimulus; cell cycle phase transition; regulation of cytoskeleton organization; macromolecule metabolic process; protein metabolic process; regulation of…	cytoplasm; intracellular part; cell; organelle part; chromosomal part; non-membrane-bounded organelle; membrane-enclosed lumen; condensed chromosome; cytoskeleton; nucleoplasm; microtubule organizing center; intracellular organelle lumen; microtubule cytoskeleton; cell part; intracellular; chromosome; membrane-bounded organelle; organelle lumen; replication fork; intracellular organelle; intracel…	ATP binding; nucleoside phosphate binding; phosphotransferase activity, alcohol group as acceptor; nucleoside binding; ion binding; histone kinase activity; protein kinase activity; nucleotide binding; organic cyclic compound binding; heterocyclic compound binding; ribonucleoside binding; histone kinase activity (H3-T11 specific); kinase activity; catalytic activity; ribonucleotide binding; bindi…	K02216	CHK1; serine/threonine-protein kinase Chk1 [EC:2.7.11.1]	hsa04110 Cell cycle - Homo sapiens (human); hsa05166 HTLV-I infection - Homo sapiens (human); hsa04115 p53 signaling pathway - Homo sapiens (human); hsa05203 Viral carcinogenesis - Homo sapiens (human);	IPR000719; IPR002290; IPR011009;	Protein kinase domain; Protein kinase-like domain; Serine/threonine- /dual specificity protein kinase, catalytic domain;	Ubiquitin E3 ligase;
O95067	92	S	G2/mitotic-specific cyclin-B2	CCNB2	66.884	_GPS(ph)PTPEDVSMKEENLCQAFSDALLCK_	0.80307	3	1035.12	37854000	8310100	2.1	Q2	......SP.....	cyto	regulation of cellular process; regulation of protein kinase activity; cellular component organization; single-multicellular organism process; regulation of biological quality; regulation of macromolecule metabolic process; chordate embryonic development; regulation of protein modification process; mitosis; organelle fission; single-organism process; homeostatic process; regulation of protein ser…	membrane; intracellular organelle; intracellular non-membrane-bounded organelle; cytoskeletal part; cytoplasm; intracellular organelle part; intracellular part; cytosol; cell; organelle part; non-membrane-bounded organelle; intracellular membrane-bounded organelle; organelle; cytoskeleton; nucleus; microtubule organizing center; microtubule cytoskeleton; centrosome; cell part; intracellular; memb…		K05868	CCNB; cyclin B	hsa04068 FoxO signaling pathway - Homo sapiens (human); hsa04110 Cell cycle - Homo sapiens (human); hsa05166 HTLV-I infection - Homo sapiens (human); hsa04914 Progesterone-mediated oocyte maturation - Homo sapiens (human); hsa04115 p53 signaling pathway - Homo sapiens (human); hsa04114 Oocyte meiosis - Homo sapiens (human);	IPR004367; IPR013763; IPR006671;	Cyclin, C-terminal domain; Cyclin, N-terminal; Cyclin-like;	Cell cycle kinase complex CDC2; CCNB2-CDC2 complex;
O96017	260	S	Serine/threonine-protein kinase Chk2	CHK2	83.358	_FAIGS(ph)AR_	0.021039	2	401.186	60212000	18884000	2.47	Q2	.....GS......	cyto	cellular component biogenesis; single organism signaling; positive regulation of biosynthetic process; regulation of cell cycle process; cellular metabolic process; metabolic process; macromolecular complex assembly; cell cycle phase transition; macromolecule metabolic process; protein metabolic process; mitotic cell cycle; cellular response to stimulus; heterocycle biosynthetic process; regulati…	intracellular organelle; intracellular organelle part; nuclear lumen; intracellular part; cell; nuclear body; organelle part; membrane-enclosed lumen; organelle; intracellular membrane-bounded organelle; nucleoplasm; PML body; nucleus; intracellular organelle lumen; cell part; intracellular; membrane-bounded organelle; nucleoplasm part; organelle lumen; nuclear part;	nucleoside phosphate binding; phosphotransferase activity, alcohol group as acceptor; protein dimerization activity; protein binding; protein kinase activity; organic cyclic compound binding; heterocyclic compound binding; kinase activity; identical protein binding; catalytic activity; ribonucleotide binding; binding; purine ribonucleoside binding; cation binding; anion binding; adenyl ribonucleo…	K06641	CHK2; serine/threonine-protein kinase Chk2 [EC:2.7.11.1]	hsa04110 Cell cycle - Homo sapiens (human); hsa05166 HTLV-I infection - Homo sapiens (human); hsa04115 p53 signaling pathway - Homo sapiens (human);	IPR008984; IPR000719; IPR002290; IPR000253; IPR011009;	Protein kinase domain; Protein kinase-like domain; Forkhead-associated (FHA) domain; Serine/threonine- /dual specificity protein kinase, catalytic domain; SMAD/FHA domain;	ASF1-histone containing complex;
O96017	379	S	Serine/threonine-protein kinase Chk2	CHK2	93.839	_ILGETS(ph)LMR_	0.53467	2	550.264	219890000	60636000	2.24	Q2		cyto	cellular component biogenesis; single organism signaling; positive regulation of biosynthetic process; regulation of cell cycle process; cellular metabolic process; metabolic process; macromolecular complex assembly; cell cycle phase transition; macromolecule metabolic process; protein metabolic process; mitotic cell cycle; cellular response to stimulus; heterocycle biosynthetic process; regulati…	intracellular organelle; intracellular organelle part; nuclear lumen; intracellular part; cell; nuclear body; organelle part; membrane-enclosed lumen; organelle; intracellular membrane-bounded organelle; nucleoplasm; PML body; nucleus; intracellular organelle lumen; cell part; intracellular; membrane-bounded organelle; nucleoplasm part; organelle lumen; nuclear part;	nucleoside phosphate binding; phosphotransferase activity, alcohol group as acceptor; protein dimerization activity; protein binding; protein kinase activity; organic cyclic compound binding; heterocyclic compound binding; kinase activity; identical protein binding; catalytic activity; ribonucleotide binding; binding; purine ribonucleoside binding; cation binding; anion binding; adenyl ribonucleo…	K06641	CHK2; serine/threonine-protein kinase Chk2 [EC:2.7.11.1]	hsa04110 Cell cycle - Homo sapiens (human); hsa05166 HTLV-I infection - Homo sapiens (human); hsa04115 p53 signaling pathway - Homo sapiens (human);	IPR008984; IPR000719; IPR002290; IPR000253; IPR011009;	Protein kinase domain; Protein kinase-like domain; Forkhead-associated (FHA) domain; Serine/threonine- /dual specificity protein kinase, catalytic domain; SMAD/FHA domain;	ASF1-histone containing complex;
hsa04064 NF-kappa B signaling pathway - Homo sapiens (human)
Q12933	7	T	TNF receptor-associated factor 2	TRAF2	113.13	_(ac)AAASVT(ph)PPGSLELLQPGFSK_	1.0164	2	1046.52	155090000	28560000	3.6	Q3	......TPP....	nucl	cellular component biogenesis; single organism signaling; regulation of leukocyte activation; regulation of stress-activated MAPK cascade; regulation of cell death; positive regulation of cellular protein metabolic process; cell surface receptor signaling pathway; positive regulation of adaptive immune response based on somatic recombination of immune receptors built from immunoglobulin superfami…	membrane; intrinsic to plasma membrane; cell periphery; cytoplasm; receptor complex; macromolecular complex; intrinsic to membrane; intracellular part; integral to plasma membrane; cytosol; cell; internal side of plasma membrane; integral to membrane; plasma membrane; plasma membrane part; cell part; membrane part; intracellular; protein complex; CD40 receptor complex; cytoplasmic part;	CD40 receptor binding; small conjugating protein ligase activity; sphingolipid binding; receptor binding; tumor necrosis factor receptor superfamily binding; ion binding; ligase activity; cytokine receptor binding; protein binding; zinc ion binding; acid-amino acid ligase activity; signal transducer activity; ligase activity, forming carbon-nitrogen bonds; molecular transducer activity; transitio…	K03173	TRAF2; TNF receptor-associated factor 2	hsa04920 Adipocytokine signaling pathway - Homo sapiens (human); hsa04380 Osteoclast differentiation - Homo sapiens (human); hsa05200 Pathways in cancer - Homo sapiens (human); hsa04210 Apoptosis - Homo sapiens (human); hsa04932 Non-alcoholic fatty liver disease (NAFLD) - Homo sapiens (human); hsa05168 Herpes simplex infection - Homo sapiens (human); hsa05169 Epstein-Barr virus infection - Homo s…	IPR008974; IPR001293; IPR002083; IPR001841; IPR013083; IPR018957;	TRAF-like; MATH; Zinc finger, RING-type; Zinc finger, C3HC4 RING-type; Zinc finger, TRAF-type; Zinc finger, RING/FYVE/PHD-type;	Ternary complex; TANK-TRAF2-TRAF3 complex; TRAF2-MALT1 complex; TRAF2-TRADD complex; Tumor necrosis factor receptor 1 signaling complex; Kinase maturation complex 2; TRAF2-cIAP1/BIRC2 complex;
Q8IUD2	1046	T	ELKS/Rab6-interacting/CAST family member 1	RB6I2	75.103	_GLT(ph)PPASYNLDDDQAAWENELQK_	0.12681	3	885.725	30812000	4424000	5.06	Q4	......TPP....	nucl	single organism signaling; single-organism process; cellular metabolic process; protein transport; phosphate-containing compound metabolic process; establishment of localization; regulation of RNA biosynthetic process; signal transduction; metabolic process; establishment of localization in cell; cell communication; positive regulation of molecular function; protein metabolic process; macromolecu…	membrane; intracellular organelle; organelle membrane; cytoplasm; intracellular organelle part; IkappaB kinase complex; Golgi membrane; macromolecular complex; endomembrane system; intracellular part; cytosol; cell; presynaptic membrane; organelle part; synapse; intracellular membrane-bounded organelle; organelle; cell part; intracellular; synaptic membrane; Golgi apparatus part; cytosolic part; …	protein binding; protein domain specific binding; LRR domain binding; leucine zipper domain binding; binding;	K16072	ERC1; ELKS/RAB6-interacting/CAST family member 1	hsa04064 NF-kappa B signaling pathway - Homo sapiens (human);	IPR019018;	Rab-binding domain FIP-RBD;	CHUK-ERC1-IKBKB-IKBKG;
Q8N5C8	103	S	TGF-beta-activated kinase 1 and MAP3K7-binding protein 3	TAB3	114.39	_TLVHSSS(ph)DGHIDPQHAAGK_	-0.44909	3	679.644	47392000	9804700	6.4	Q4	......SD.....	nucl	single organism signaling; positive regulation of cellular protein metabolic process; cell surface receptor signaling pathway; toll-like receptor 2 signaling pathway; regulation of signaling; single-organism process; nucleotide-binding domain, leucine rich repeat containing receptor signaling pathway; regulation of defense response; stress-activated protein kinase signaling cascade; regulation of…	endosome membrane; membrane; intracellular organelle; organelle membrane; cell periphery; intracellular organelle part; cytoplasm; endosomal part; intracellular part; cytosol; cell; organelle part; plasma membrane; organelle; intracellular membrane-bounded organelle; intracellular; cell part; endosome; membrane-bounded organelle; cytoplasmic part;	cation binding; metal ion binding; zinc ion binding; transition metal ion binding; binding; ion binding;	K12793	MAP3K7IP3; TAK1-binding protein 3	hsa04668 TNF signaling pathway - Homo sapiens (human); hsa04621 NOD-like receptor signaling pathway - Homo sapiens (human); hsa04064 NF-kappa B signaling pathway - Homo sapiens (human);	IPR003892; IPR001876;	Ubiquitin system component Cue; Zinc finger, RanBP2-type;	TNF-alpha/NF-kappa B signaling complex 7;
hsa04350 TGF-beta signaling pathway - Homo sapiens (human)
Q15796	172	T	Mothers against decapentaplegic homolog 9	SMAD9	63.682	_VET(ph)PVLPPVLVPR_	-0.75603	2	748.418	33949000	2004900	5.79	Q4	......TP.....	nucl	cellular component biogenesis; single organism signaling; embryonic foregut morphogenesis; posttranscriptional regulation of gene expression; respiratory tube development; chordate embryonic development; positive regulation of biosynthetic process; cellular metabolic process; endoderm development; dorsal/ventral pattern formation; metabolic process; common-partner SMAD protein phosphorylation; ma…	intracellular organelle; activin responsive factor complex; cytoplasm; intracellular organelle part; macromolecular complex; intracellular part; cytosol; transcription factor complex; nuclear transcription factor complex; cell; organelle part; SMAD protein complex; intracellular membrane-bounded organelle; organelle; nucleus; cell part; intracellular; membrane-bounded organelle; protein complex; …	DNA binding; double-stranded DNA binding; ion binding; transforming growth factor beta receptor, pathway-specific cytoplasmic mediator activity; chromatin binding; signal transducer activity; sequence-specific DNA binding transcription factor activity; heterocyclic compound binding; organic cyclic compound binding; receptor signaling protein activity; molecular transducer activity; binding; nucle…	K04500	SMAD2_3; mothers against decapentaplegic homolog 2/3	hsa05142 Chagas disease (American trypanosomiasis) - Homo sapiens (human); hsa05200 Pathways in cancer - Homo sapiens (human); hsa05220 Chronic myeloid leukemia - Homo sapiens (human); hsa05321 Inflammatory bowel disease (IBD) - Homo sapiens (human); hsa04350 TGF-beta signaling pathway - Homo sapiens (human); hsa04390 Hippo signaling pathway - Homo sapiens (human); hsa04068 FoxO signaling pathway…	IPR017855; IPR013019; IPR008984; IPR003619; IPR001132;	SMAD domain-like; MAD homology 1, Dwarfin-type; SMAD domain, Dwarfin-type; MAD homology, MH1; SMAD/FHA domain;	SMAD4-SMAD2-SMAD3 complex; SKI-SMAD2 hexameric complex; SMAD2-SMAD4-FAST1-TGIF-HDAC1 complex, TGFinduced; SMAD2-SKI-NCOR complex; SMAD2-SKI complex; TIF1gamma-SMAD2-SMAD3 complex; SMAD2-SMAD4-FAST1 complex; RSmad complex; SMAD2-SMAD4-FAST1-TGIF complex, TGFinduced; CREBBP-SMAD2-SMAD4 pentameric complex; CREBBP-SMAD2 hexameric complex; PML-SMAD2/3-SARA complex; SMAD2-FAST1 complex; SKI-SMAD2-SMAD4…
hsa00230 Purine metabolism - Homo sapiens (human)
P22234	27	S	Multifunctional protein ADE2	PUR6	184.32	_TKEVYELLDS(ph)PGK_	0.26673	2	779.874	486340000	137380000	2.75	Q2	......SP.K...	cyto_nucl	pigment biosynthetic process; nucleotide biosynthetic process; cellular aromatic compound metabolic process; purine ribonucleoside monophosphate metabolic process; ribonucleotide metabolic process; nucleotide metabolic process; biosynthetic process; ribonucleoside monophosphate biosynthetic process; organonitrogen compound biosynthetic process; cellular metabolic process; IMP metabolic process; p…	cell part; intracellular; cytoplasm; intracellular part; cytosol; cell; cytoplasmic part;	nucleoside phosphate binding; ligase activity; organic cyclic compound binding; heterocyclic compound binding; catalytic activity; ribonucleotide binding; carbon-carbon lyase activity; binding; purine ribonucleoside binding; carboxy-lyase activity; phosphoribosylaminoimidazolesuccinocarboxamide synthase activity; anion binding; adenyl ribonucleotide binding; adenyl nucleotide binding; intramolecu…	K01587	PAICS; phosphoribosylaminoimidazole carboxylase / phosphoribosylaminoimidazole-succinocarboxamide synthase [EC:4.1.1.21 6.3.2.6]	hsa00230 Purine metabolism - Homo sapiens (human); hsa01100 Metabolic pathways - Homo sapiens (human);	IPR000031; IPR013816;	ATP-grasp fold, subdomain 2; Phosphoribosylaminoimidazole carboxylase PurE domain;
P09884	186	S	DNA polymerase alpha catalytic subunit	DPOLA	151.02	_S(ph)IGASPNPFSVHTATAVPSGK_	1.3015	2	1053.01	73678000	29865000	3.8	Q3		cyto	regulation of biological quality; single-organism process; telomere maintenance via telomere lengthening; biosynthetic process; multi-organism cellular process; modification of morphology or physiology of other organism; cellular metabolic process; regulation of RNA biosynthetic process; metabolic process; nuclear cell cycle DNA replication; S phase of mitotic cell cycle; modification by symbiont…	nuclear replisome; cytoplasm; macromolecular complex; intracellular part; cell; organelle part; chromosomal part; non-membrane-bounded organelle; membrane-enclosed lumen; nucleoplasm; intracellular organelle lumen; intracellular; cell part; nuclear chromosome part; chromosome; replisome; membrane-bounded organelle; protein-DNA complex; organelle lumen; replication fork; intracellular organelle; n…	DNA binding; nucleoside phosphate binding; nucleoside binding; ion binding; 3'-5' exonuclease activity; hydrolase activity; nucleotide binding; chromatin binding; 4 iron, 4 sulfur cluster binding; heterocyclic compound binding; organic cyclic compound binding; nucleotidyltransferase activity; catalytic activity; iron-sulfur cluster binding; binding; nuclease activity; hydrolase activity, acting o…	K02320	POLA1; DNA polymerase alpha subunit A [EC:2.7.7.7]	hsa00230 Purine metabolism - Homo sapiens (human); hsa00240 Pyrimidine metabolism - Homo sapiens (human); hsa01100 Metabolic pathways - Homo sapiens (human); hsa03030 DNA replication - Homo sapiens (human);	IPR023211; IPR015088; IPR006133; IPR012337; IPR024647; IPR006134;	DNA polymerase alpha catalytic subunit, N-terminal domain; DNA-directed DNA polymerase, family B, multifunctional domain; DNA-directed DNA polymerase, family B, exonuclease domain; Ribonuclease H-like domain; DNA polymerase, palm domain; Zinc finger, DNA-directed DNA polymerase, family B, alpha;	DNA synthesome complex; RC complex during S-phase of cell cycle; DNA synthesome core complex; DNA polymerase alpha-primase complex; RC complex during G2/M-phase of cell cycle; RC complex;
P09884	219	T	DNA polymerase alpha catalytic subunit	DPOLA	78.564	_KEPPLT(ph)PVPLK_	1.1821	3	433.576	13282000	3730000	3.08	Q3	....P.TP.....	cyto	regulation of biological quality; single-organism process; telomere maintenance via telomere lengthening; biosynthetic process; multi-organism cellular process; modification of morphology or physiology of other organism; cellular metabolic process; regulation of RNA biosynthetic process; metabolic process; nuclear cell cycle DNA replication; S phase of mitotic cell cycle; modification by symbiont…	nuclear replisome; cytoplasm; macromolecular complex; intracellular part; cell; organelle part; chromosomal part; non-membrane-bounded organelle; membrane-enclosed lumen; nucleoplasm; intracellular organelle lumen; intracellular; cell part; nuclear chromosome part; chromosome; replisome; membrane-bounded organelle; protein-DNA complex; organelle lumen; replication fork; intracellular organelle; n…	DNA binding; nucleoside phosphate binding; nucleoside binding; ion binding; 3'-5' exonuclease activity; hydrolase activity; nucleotide binding; chromatin binding; 4 iron, 4 sulfur cluster binding; heterocyclic compound binding; organic cyclic compound binding; nucleotidyltransferase activity; catalytic activity; iron-sulfur cluster binding; binding; nuclease activity; hydrolase activity, acting o…	K02320	POLA1; DNA polymerase alpha subunit A [EC:2.7.7.7]	hsa00230 Purine metabolism - Homo sapiens (human); hsa00240 Pyrimidine metabolism - Homo sapiens (human); hsa01100 Metabolic pathways - Homo sapiens (human); hsa03030 DNA replication - Homo sapiens (human);	IPR023211; IPR015088; IPR006133; IPR012337; IPR024647; IPR006134;	DNA polymerase alpha catalytic subunit, N-terminal domain; DNA-directed DNA polymerase, family B, multifunctional domain; DNA-directed DNA polymerase, family B, exonuclease domain; Ribonuclease H-like domain; DNA polymerase, palm domain; Zinc finger, DNA-directed DNA polymerase, family B, alpha;	DNA synthesome complex; RC complex during S-phase of cell cycle; DNA synthesome core complex; DNA polymerase alpha-primase complex; RC complex during G2/M-phase of cell cycle; RC complex;
Q07864	1940	S	DNA polymerase epsilon catalytic subunit A	DPOE1	206.74	_IHCGLQDS(ph)QK_	0.33025	3	422.516	56352000	8946600	5.01	Q4	.....DS......	nucl	regulation of biological quality; nucleotide-excision repair; single-organism process; telomere maintenance via telomere lengthening; biosynthetic process; cellular metabolic process; metabolic process; nuclear cell cycle DNA replication; S phase of mitotic cell cycle; cell cycle phase transition; macromolecule metabolic process; DNA-dependent DNA replication; DNA recombination; cell cycle phase;…	nuclear replisome; macromolecular complex; intracellular part; cell; organelle part; non-membrane-bounded organelle; chromosomal part; membrane-enclosed lumen; nucleoplasm; intracellular organelle lumen; cell part; intracellular; nuclear chromosome part; chromosome; epsilon DNA polymerase complex; replisome; membrane-bounded organelle; protein-DNA complex; organelle lumen; replication fork; intra…	DNA binding; nucleoside phosphate binding; ion binding; nucleotide binding; chromatin binding; zinc ion binding; 4 iron, 4 sulfur cluster binding; heterocyclic compound binding; organic cyclic compound binding; transition metal ion binding; nucleotidyltransferase activity; catalytic activity; iron-sulfur cluster binding; binding; nucleic acid binding; DNA polymerase activity; cation binding; meta…	K02324	POLE1; DNA polymerase epsilon subunit 1 [EC:2.7.7.7]	hsa00230 Purine metabolism - Homo sapiens (human); hsa05166 HTLV-I infection - Homo sapiens (human); hsa00240 Pyrimidine metabolism - Homo sapiens (human); hsa01100 Metabolic pathways - Homo sapiens (human); hsa03420 Nucleotide excision repair - Homo sapiens (human); hsa03410 Base excision repair - Homo sapiens (human); hsa03030 DNA replication - Homo sapiens (human);	IPR013697; IPR006133; IPR012337; IPR006134;	DNA-directed DNA polymerase, family B, multifunctional domain; DNA polymerase epsilon, catalytic subunit A, C-terminal; DNA-directed DNA polymerase, family B, exonuclease domain; Ribonuclease H-like domain;	DNA synthesome complex; RC complex during S-phase of cell cycle; RC complex during G2/M-phase of cell cycle;
O95602	360	T	DNA-directed RNA polymerase I subunit RPA1	RPA1	80.554	_LPEEVAT(ph)PTT(ph)DEEKDSLIAIDR_	-0.070865	3	868.057	57629000	10566000	3.93	Q3		cyto	transcription initiation from RNA polymerase I promoter; cellular aromatic compound metabolic process; transcription from RNA polymerase I promoter; DNA-dependent transcription, initiation; transcription elongation from RNA polymerase I promoter; biosynthetic process; DNA-dependent transcription, elongation; cellular metabolic process; organic substance metabolic process; termination of RNA polym…	intracellular organelle; DNA-directed RNA polymerase complex; nuclear DNA-directed RNA polymerase complex; intracellular non-membrane-bounded organelle; intracellular organelle part; RNA polymerase complex; macromolecular complex; nuclear lumen; intracellular part; nucleolar part; nucleolus; cell; organelle part; DNA-directed RNA polymerase I complex; non-membrane-bounded organelle; intracellular…	DNA binding; RNA polymerase activity; ion binding; zinc ion binding; heterocyclic compound binding; organic cyclic compound binding; nucleotidyltransferase activity; transition metal ion binding; catalytic activity; binding; nucleic acid binding; DNA-directed RNA polymerase activity; metal ion binding; cation binding; transferase activity; transferase activity, transferring phosphorus-containing …	K02999	RPA1; DNA-directed RNA polymerase I subunit RPA1 [EC:2.7.7.6]	hsa00230 Purine metabolism - Homo sapiens (human); hsa03020 RNA polymerase - Homo sapiens (human); hsa00240 Pyrimidine metabolism - Homo sapiens (human); hsa01100 Metabolic pathways - Homo sapiens (human);	IPR006592; IPR000722; IPR007080; IPR007081; IPR007066; IPR007083;	RNA polymerase Rpb1, domain 4; RNA polymerase Rpb1, domain 1; RNA polymerase, N-terminal; RNA polymerase, alpha subunit; RNA polymerase Rpb1, domain 5; RNA polymerase Rpb1, domain 3;	TNF-alpha/NF-kappa B signaling complex 5;
Q3B726	328	S	DNA-directed RNA polymerase I subunit RPA43	RPA43	50.305	_HSEEAEFTPPLKCS(ph)PK_	1.0726	3	646.289	47257000	85673000	0.43	Q1	......SP..K..	nucl	heterocycle biosynthetic process; cellular aromatic compound metabolic process; nucleobase-containing compound biosynthetic process; organic cyclic compound metabolic process; nitrogen compound metabolic process; RNA biosynthetic process; biosynthetic process; primary metabolic process; organic substance biosynthetic process; cellular metabolic process; cellular biosynthetic process; organic subs…	intracellular organelle; intracellular non-membrane-bounded organelle; intracellular organelle part; nuclear lumen; intracellular part; nucleolus; cell; organelle part; non-membrane-bounded organelle; membrane-enclosed lumen; cytoskeleton; organelle; intracellular membrane-bounded organelle; nucleus; intracellular organelle lumen; microtubule cytoskeleton; intracellular; cell part; membrane-bound…	DNA-directed RNA polymerase activity; nucleotidyltransferase activity; RNA polymerase activity; catalytic activity; transferase activity; transferase activity, transferring phosphorus-containing groups;	K03004	RPA43; DNA-directed RNA polymerase I subunit RPA43	hsa00230 Purine metabolism - Homo sapiens (human); hsa03020 RNA polymerase - Homo sapiens (human); hsa00240 Pyrimidine metabolism - Homo sapiens (human); hsa01100 Metabolic pathways - Homo sapiens (human);	IPR005576;	RNA polymerase Rpb7, N-terminal;
O60503	1257	S	Adenylate cyclase type 9	ADCY9	58.024	_VIPQHQLS(ph)IS(ph)PDIR_	0.12485	3	588.281	104480000	13847000	9.01	Q4		cyto	single organism signaling; neurotrophin TRK receptor signaling pathway; positive regulation of cellular protein metabolic process; cell surface receptor signaling pathway; single-organism process; cellular response to growth factor stimulus; fibroblast growth factor receptor signaling pathway; cellular metabolic process; neurological system process; fluid transport; establishment of localization;…	membrane; intrinsic to plasma membrane; plasma membrane part; membrane part; cell part; cell periphery; intrinsic to membrane; integral to plasma membrane; cell; integral to membrane; plasma membrane;	ATP binding; nucleoside phosphate binding; cyclase activity; nucleoside binding; ion binding; lyase activity; nucleotide binding; adenylate cyclase activity; organic cyclic compound binding; heterocyclic compound binding; ribonucleoside binding; catalytic activity; ribonucleotide binding; binding; purine ribonucleoside binding; metal ion binding; cation binding; phosphorus-oxygen lyase activity; …	K08049	ADCY9; adenylate cyclase 9 [EC:4.6.1.1]	hsa04015 Rap1 signaling pathway - Homo sapiens (human); hsa04723 Retrograde endocannabinoid signaling - Homo sapiens (human); hsa04022 cGMP-PKG signaling pathway - Homo sapiens (human); hsa05110 Vibrio cholerae infection - Homo sapiens (human); hsa05166 HTLV-I infection - Homo sapiens (human); hsa04976 Bile secretion - Homo sapiens (human); hsa04911 Insulin secretion - Homo sapiens (human); hsa04…	IPR001054;	Adenylyl cyclase class-3/4/guanylyl cyclase;
O60503	1259	S	Adenylate cyclase type 9	ADCY9	58.024	_VIPQHQLS(ph)IS(ph)PDIR_	0.12485	3	588.281	104480000	13847000	9.01	Q4	......SP.....	cyto	single organism signaling; neurotrophin TRK receptor signaling pathway; positive regulation of cellular protein metabolic process; cell surface receptor signaling pathway; single-organism process; cellular response to growth factor stimulus; fibroblast growth factor receptor signaling pathway; cellular metabolic process; neurological system process; fluid transport; establishment of localization;…	membrane; intrinsic to plasma membrane; plasma membrane part; membrane part; cell part; cell periphery; intrinsic to membrane; integral to plasma membrane; cell; integral to membrane; plasma membrane;	ATP binding; nucleoside phosphate binding; cyclase activity; nucleoside binding; ion binding; lyase activity; nucleotide binding; adenylate cyclase activity; organic cyclic compound binding; heterocyclic compound binding; ribonucleoside binding; catalytic activity; ribonucleotide binding; binding; purine ribonucleoside binding; metal ion binding; cation binding; phosphorus-oxygen lyase activity; …	K08049	ADCY9; adenylate cyclase 9 [EC:4.6.1.1]	hsa04015 Rap1 signaling pathway - Homo sapiens (human); hsa04723 Retrograde endocannabinoid signaling - Homo sapiens (human); hsa04022 cGMP-PKG signaling pathway - Homo sapiens (human); hsa05110 Vibrio cholerae infection - Homo sapiens (human); hsa05166 HTLV-I infection - Homo sapiens (human); hsa04976 Bile secretion - Homo sapiens (human); hsa04911 Insulin secretion - Homo sapiens (human); hsa04…	IPR001054;	Adenylyl cyclase class-3/4/guanylyl cyclase;
P31350	20	S	Ribonucleoside-diphosphate reductase subunit M2	RIR2	193.38	_VPLAPITDPQQLQLS(ph)PLK_	-0.081369	3	680.038	1000200000	116800000	6.21	Q4	......SP.K...	extr	nucleotide metabolic process; single-organism process; biosynthetic process; deoxyribonucleotide metabolic process; cellular metabolic process; phosphate-containing compound metabolic process; deoxyribonucleotide biosynthetic process; regulation of RNA biosynthetic process; metabolic process; carbohydrate derivative biosynthetic process; nucleoside phosphate metabolic process; cell cycle phase tr…	intracellular organelle; intracellular organelle part; cytoplasm; macromolecular complex; nuclear lumen; intracellular part; cytosol; cell; organelle part; organelle; intracellular membrane-bounded organelle; membrane-enclosed lumen; nucleoplasm; nucleus; intracellular organelle lumen; intracellular; cell part; ribonucleoside-diphosphate reductase complex; protein complex; membrane-bounded organe…	oxidoreductase activity, acting on CH or CH2 groups; transition metal ion binding; catalytic activity; binding; ion binding; ribonucleoside-diphosphate reductase activity, thioredoxin disulfide as acceptor; metal ion binding; cation binding; oxidoreductase activity, acting on CH or CH2 groups, disulfide as acceptor; oxidoreductase activity;	K10808	RRM2; ribonucleoside-diphosphate reductase subunit M2 [EC:1.17.4.1]	hsa00230 Purine metabolism - Homo sapiens (human); hsa00480 Glutathione metabolism - Homo sapiens (human); hsa00240 Pyrimidine metabolism - Homo sapiens (human); hsa01100 Metabolic pathways - Homo sapiens (human); hsa04115 p53 signaling pathway - Homo sapiens (human);	IPR012348; IPR009078;	Ribonucleotide reductase-related; Ferritin-like superfamily;
Q14432	520	S	cGMP-inhibited 3',5'-cyclic phosphodiesterase A	PDE3A	143.54	_IS(ph)PLSSPCSSPLQGTPASSLVSK_	0.26751	2	1190.58	114950000	35344000	2.91	Q2	......SP.....	nucl	single organism signaling; developmental maturation; regulation of cell death; blood coagulation; regulation of biological quality; reproductive process; response to organophosphorus; cellular lipid metabolic process; regulation of cell cycle process; cellular metabolic process; metabolic process; purine nucleotide catabolic process; single organism reproductive process; response to endogenous st…	membrane; membrane part; cell part; intracellular; cytoplasm; intrinsic to membrane; intracellular part; cytosol; cell; integral to membrane; cytoplasmic part;	cAMP binding; cyclic nucleotide binding; 3',5'-cyclic-nucleotide phosphodiesterase activity; nucleoside phosphate binding; cyclic-nucleotide phosphodiesterase activity; ion binding; cGMP-inhibited cyclic-nucleotide phosphodiesterase activity; hydrolase activity; nucleotide binding; organic cyclic compound binding; heterocyclic compound binding; ribonucleotide binding; phosphoric ester hydrolase a…	K13296	PDE3; cGMP-inhibited 3',5'-cyclic phosphodiesterase [EC:3.1.4.17]	hsa00230 Purine metabolism - Homo sapiens (human); hsa04024 cAMP signaling pathway - Homo sapiens (human); hsa04914 Progesterone-mediated oocyte maturation - Homo sapiens (human); hsa04910 Insulin signaling pathway - Homo sapiens (human); hsa04022 cGMP-PKG signaling pathway - Homo sapiens (human); hsa05032 Morphine addiction - Homo sapiens (human);	IPR002073; IPR003607;	3'5'-cyclic nucleotide phosphodiesterase, catalytic domain; HD/PDEase domain;
hsa00600 Sphingolipid metabolism - Homo sapiens (human)
O14495	297	S	Lipid phosphate phosphohydrolase 3	LPP3	116.98	_EILS(ph)PVDIIDR_	0.19678	2	675.339	102200000	9593000	7.06	Q4	.....LSP.....	cyto	single organism signaling; regulation of biological quality; positive regulation of cell migration; positive regulation of cellular protein metabolic process; reproductive process; cell surface receptor signaling pathway; posttranscriptional regulation of gene expression; germ cell migration; cellular lipid metabolic process; cellular metabolic process; regulation of endothelial cell migration; l…	membrane; intracellular organelle; cell periphery; cell junction; cytoplasm; anchoring junction; intrinsic to membrane; intracellular part; cell; integral to membrane; plasma membrane; intracellular membrane-bounded organelle; organelle; membrane part; intracellular; cell part; adherens junction; Golgi apparatus; membrane-bounded organelle; cytoplasmic part;	catalytic activity; phosphoric ester hydrolase activity; phosphatase activity; hydrolase activity, acting on ester bonds; lipid phosphatase activity; hydrolase activity; phosphoprotein phosphatase activity; phosphatidate phosphatase activity;	K01080	PPAP2; phosphatidate phosphatase [EC:3.1.3.4]	hsa04975 Fat digestion and absorption - Homo sapiens (human); hsa04666 Fc gamma R-mediated phagocytosis - Homo sapiens (human); hsa00564 Glycerophospholipid metabolism - Homo sapiens (human); hsa01100 Metabolic pathways - Homo sapiens (human); hsa00600 Sphingolipid metabolism - Homo sapiens (human); hsa00561 Glycerolipid metabolism - Homo sapiens (human); hsa00565 Ether lipid metabolism - Homo sa…			ITGAV-ITGB3-PPAP2b complex;
Q9NRA0	484	S	Sphingosine kinase 2	SPHK2	54.425	_AALHS(ph)PVSEGAPVIPPSSGLPLPTPDAR_	0.27712	3	938.479	18737000	1501500	17.21	Q4	.K....SP.....	nucl	single organism signaling; protein kinase C-activating G-protein coupled receptor signaling pathway; regulation of cell death; diol metabolic process; cell surface receptor signaling pathway; blood vessel development; alcohol metabolic process; membrane lipid metabolic process; brain development; phospholipid biosynthetic process; single-organism process; cellular lipid metabolic process; biosynt…	membrane; intracellular organelle; organelle membrane; intracellular organelle part; cytoplasm; intracellular part; cytosol; cell; organelle part; intracellular membrane-bounded organelle; lysosomal membrane; organelle; intracellular; cell part; vacuolar part; lysosome; vacuole; vacuolar membrane; membrane-bounded organelle; cytoplasmic part; lytic vacuole;	nucleoside phosphate binding; phosphotransferase activity, alcohol group as acceptor; protein binding; organic cyclic compound binding; heterocyclic compound binding; kinase activity; sphinganine kinase activity; Ras GTPase binding; catalytic activity; ribonucleotide binding; binding; purine ribonucleoside binding; anion binding; adenyl ribonucleotide binding; adenyl nucleotide binding; GTPase bi…	K04718	SPHK; sphingosine kinase [EC:2.7.1.91]	hsa04666 Fc gamma R-mediated phagocytosis - Homo sapiens (human); hsa05152 Tuberculosis - Homo sapiens (human); hsa01100 Metabolic pathways - Homo sapiens (human); hsa04370 VEGF signaling pathway - Homo sapiens (human); hsa00600 Sphingolipid metabolism - Homo sapiens (human); hsa04020 Calcium signaling pathway - Homo sapiens (human);	IPR001206; IPR016064;	Diacylglycerol kinase, catalytic domain; ATP-NAD kinase-like domain;
