# Supplementary material for: Mass spectrometry-based quantification of the cellular response to ultraviolet radiation in HeLa cells
Source: PLoS One. 2017 Nov 20;12(11):e0186806. doi: 10.1371/journal.pone.0186806 (PMC5695813; doi:10.1371/journal.pone.0186806)
Supplement: S5 Table — The phosphorylation level at specific site(s) of NUP153, NUP133, NUP160 and NUP 88 were increased more than two fold under stress, while the phosphorylation level of site(s) in NUP37, NUP85, NUP155 and NUP93 were decreased significantly after treatment. So does translation initiation factor proteins such as eIF1, eIF3 and eIF5 which also increased the phosphorylation level at indicated site. (XLSX) [file pone.0186806.s005.xlsx]

## Sheet: Sheet1
Protein accession	Position	Amino acid	Protein names	Gene names	Score	Modified sequence	Mass error [ppm]	Charge	m/z	Intensity L	Intensity H	Ratio L/H	Type
Q12769	1157	S	Nuclear pore complex protein Nup160	NU160	61.889	_LIRPEYAWIVQPVSGAVYDRPGAS(ph)PK_	0.56691	3	983.839	60162000	15220000	2.37	Q2
Q9UKX7	221	S	Nuclear pore complex protein Nup50	NUP50	200.67	_VAAETQS(ph)PSLFGSTK_	-0.06643	2	801.874	1010300000	287490000	2.96	Q2
P52948	1043	S	Nuclear pore complex protein Nup98-Nup96	NUP98	101.38	_S(ph)LVGGLLQSK_	0.28241	2	541.286	47389000	19476000	2.53	Q2
P52948	612	S	Nuclear pore complex protein Nup98-Nup96	NUP98	187.75	_NLNNSNLFS(ph)PVNR_	-0.3986	2	784.864	145980000	38487000	2.26	Q2
P52948	670	T	Nuclear pore complex protein Nup98-Nup96	NUP98	134.06	_PIPQT(ph)PESAGNK_	-0.35542	2	659.806	722200000	218050000	2.79	Q2
P52948	673	S	Nuclear pore complex protein Nup98-Nup96	NUP98	91.076	_PIPQTPES(ph)AGNK_	0.28853	2	659.806	173020000	24214000	5.89	Q4
Q8WUM0	50	S	Nuclear pore complex protein Nup133	NU133	35.158	_GLPLGSAVS(ph)SPVLFS(ph)PVGR_	-0.1381	2	1000.49	12644000	3676100	4.49	Q3
P49790	588	T	Nuclear pore complex protein Nup153	NU153	113.51	_T(ph)PPEDCEGPFRPAEILK_	-0.086013	2	1018.46	174790000	56527000	2.1	Q2
P49790	338	S	Nuclear pore complex protein Nup153	NU153	174.63	_IPSIVSS(ph)PLNS(ph)PLDR_	0.30626	2	877.91	442140000	67752000	4.06	Q3
P49790	334	S	Nuclear pore complex protein Nup153	NU153	209.23	_IPSIVSS(ph)PLNSPLDR_	0.33972	2	837.927	906190000	176100000	3.04	Q3
P49790	516	S	Nuclear pore complex protein Nup153	NU153	131.25	_VQM(ox)TS(ph)PSSTGSPMFK_	-0.66142	2	840.854	834470000	217390000	3.04	Q3
P49790	633	S	Nuclear pore complex protein Nup153	NU153	142.45	_IDSVAAQPTATS(ph)PVVYTR_	2.4394	2	978.477	1153600000	97074000	8.37	Q4
Q5SRE5	1717	S	Nucleoporin NUP188 homolog	NU188	135.62	_GAPSS(ph)PATGVLPS(ph)PQGK_	0.21701	2	855.879	881270000	201040000	2.44	Q2
Q5SRE5	1709	S	Nucleoporin NUP188 homolog	NU188	135.62	_GAPSS(ph)PATGVLPSPQGK_	-0.12692	2	815.895	153550000	17976000	8.22	Q4
Q8NFH5	66	S	Nucleoporin NUP53	NUP53	26.415	_S(ph)PLLAGGS(ph)PPQPVVPAHK_	1.7941	3	637.976	17352000	6486900	2.54	Q2
Q8NFH5	280	T	Nucleoporin NUP53	NUP53	78.326	_TLGTPTQPGST(ph)PR_	0.85637	2	696.83	69112000	12546000	4.11	Q3
Q8NFH5	273	T	Nucleoporin NUP53	NUP53	147.83	_TLGT(ph)PTQPGSTPR_	0.88855	2	696.83	305180000	54155000	4.06	Q3
P35658	657	S	Nuclear pore complex protein Nup214	NU214	138.97	_SAQGSSS(ph)PVPSM(ox)VQK_	-0.47725	2	793.35	195650000	40301000	2.59	Q2
P35658	646	S	Nuclear pore complex protein Nup214	NU214	84.169	_SSVLPS(ph)PSGR_	0.69921	2	533.75	175930000	48169000	3.89	Q3
Q99567	35	S	Nuclear pore complex protein Nup88	NUP88	126.05	_NQS(ph)PTEAEKPASSSLPSSPPPQLLTR_	0.34733	2	1400.18	50827000	11806000	2.25	Q2
P41567	2	S	Eukaryotic translation initiation factor 1	EIF1	161.51	_(ac)S(ph)AIQNLHSFDPFADASK_	2.0877	2	985.438	41308000	9331400	2.64	Q2
Q14152	584	S	Eukaryotic translation initiation factor 3 subunit A	EIF3A	107.21	_LES(ph)LNIQR_	0.47346	2	526.76	46079000	10941000	2.79	Q2
O75821	42	S	Eukaryotic translation initiation factor 3 subunit G	EIF3G	112.8	_GIPLATGDTS(ph)PEPELLPGAPLPPPK_	0.15185	2	1272.65	2535600000	699540000	2.59	Q2
O75821	41	T	Eukaryotic translation initiation factor 3 subunit G	EIF3G	65.378	_GIPLATGDT(ph)S(ph)PEPELLPGAPLPPPK_	2.0978	2	1312.64	158710000	52549000	2.27	Q2
Q99460	311	T	26S proteasome non-ATPase regulatory subunit 1	PSMD1	186.83	_TSSAFVGKT(ph)PEASPEPK_	0.52461	2	906.924	202870000	35411000	4.24	Q3
Q99460	273	T	26S proteasome non-ATPase regulatory subunit 1	PSMD1	115.89	_TVGT(ph)PIASVPGSTNTGTVPGSEK_	0.46873	2	1119.04	1086500000	620600000	3.41	Q3
P55036	266	S	26S proteasome non-ATPase regulatory subunit 4	PSMD4	134.99	_MTIS(ph)QQEFGR_	-0.25492	2	638.773	309830000	16005000	14.99	Q4
